# Supplementary material for: Pharmacometabolomic Assessment of Metformin in Non-diabetic, African Americans
Source: Front Pharmacol. 2016 Jun 14;7:135. doi: 10.3389/fphar.2016.00135 (PMC4906013; doi:10.3389/fphar.2016.00135)
Supplement: Supplementary file 2 [file DataSheet2.XLSX]

## Sheet: Sheet1
Subject_ID	ETH	Study	Age	Gender	Weight (kg)	Height (cm)	Height (m)	BMI (kg/m2)
1004	1	Sophie	25	F	124	177.5	1.775	39.3573
1009	1	Sophie	26	M	135.9	176.5	1.765	43.6245
1014	1	Sophie	35	M	81.8	174.7	1.747	26.802
1020	1	Sophie	28	F	62.9	163	1.63	23.6742
1022	1	Sophie	24	M	101.6	186.3	1.863	29.2731
1023	1	Sophie	39	F	66.9	165	1.65	24.573
1043	1	Sophie	21	F	70.9	171.3	1.713	24.1619
1046	1	Sophie	22	F	96.3	157.8	1.578	38.6734
1047	1	Sophie	28	M	78	186.7	1.867	22.3772
1048	1	Sophie	26	M	116.6	178	1.78	36.8009
1049	1	Sophie	22	M	80.9	184.5	1.845	23.766
1050	1	Sophie	27	F	77.2	179	1.79	24.0941
1051	1	Sophie	26	M	87.2	183	1.83	26.0384
1052	1	Sophie	35	M	72.5	170	1.7	25.0865
1053	1	Sophie	30	M	91	191.9	1.919	24.7111
1054	1	Sophie	27	M	81.2	178.6	1.786	25.4562
1055	1	Sophie	35	M	116.3	187.8	1.878	32.9753
1056	1	Sophie	24	F	63.6	172	1.72	21.4981
1057	1	Sophie	23	M	62.5	177.8	1.778	19.7704
1058	1	Sophie	25	F	97.5	165	1.65	35.8127
1062	1	Sophie	25	F	51.3	163.1	1.631	19.2845
1065	1	Sophie	38	M	113.1	198	1.98	28.8491
1068	1	Sophie	24	F	93.1	178.8	1.788	29.1216
1072	1	Sophie	20	F	68.7	158.7	1.587	27.2774
1073	1	Sophie	18	F	78.8	164.3	1.643	29.1911
1077	1	Sophie	18	F	68.1	166.7	1.667	24.5062
1086	1	Sophie	30	F	79.3	161	1.61	30.593
1089	1	Sophie	23	F	64.6	167.5	1.675	23.0252
1095	1	Sophie	24	F	81.6	178.3	1.783	25.6677
1106	1	Sophie	39	M	100.4	185	1.85	29.3353
1108	1	Sophie	32	F	78.9	173.9	1.739	26.0902
1114	1	Sophie	31	M	96.3	182.5	1.825	28.9135
1115	1	Sophie	37	M	97	179.4	1.794	30.1389
