# Supplementary material for: Pharmacometabolomic Assessment of Metformin in Non-diabetic, African Americans
Source: Front Pharmacol. 2016 Jun 14;7:135. doi: 10.3389/fphar.2016.00135 (PMC4906013; doi:10.3389/fphar.2016.00135)
Supplement: Supplementary file 3 [file DataSheet3.XLSX]

## Sheet: Metformin_PlasmaLevel
OID	ID	STUD	AMT	EVID	NOTE	TIME	ODV	NDV	DV	DTI	MAT	CRCL	MDV	OCC	OCCT	WT	BMI	LBW	SEX	AGE	RACE	GN1	GN2	GN3	GN4	GN5	GN6	GN7	GN8	GN9	GN10	GN11	GN12	GN13	GN14	CLPOP	EXCL	SS	II	SP1	SP2	SP3	AP1	HNF1	HNF2
1004	1004	6113	1000	1		0	.	.	.	.	0	133	1	1	0	124	39.3573	75.938	1	25	2	1	-99	-99	-99	-99	2	0	1	0	0	0	0.501	0.983	0	1	.	.	.	1	1.034	1	1.063	1	0
1004	1004	6113	.	0	Druglevel_after 1st dose	0.5	95.75	0.09575	-2.34601	1	1	133	0	1	0	124	39.3573	75.938	1	25	2	1	-99	-99	-99	-99	2	0	1	0	0	0	0.501	0.983	0	1	.	.	.	1	1.034	1	1.063	1	0
1004	1004	6113	.	0	Druglevel_after 1st dose	1	418	0.418	-0.872274	1	1	133	0	1	0	124	39.3573	75.938	1	25	2	1	-99	-99	-99	-99	2	0	1	0	0	0	0.501	0.983	0	1	.	.	.	1	1.034	1	1.063	1	0
1004	1004	6113	.	0	Druglevel_after 1st dose	2	986.5	0.9865	-0.013592	1	1	133	0	1	0	124	39.3573	75.938	1	25	2	1	-99	-99	-99	-99	2	0	1	0	0	0	0.501	0.983	0	1	.	.	.	1	1.034	1	1.063	1	0
1004	1004	6113	.	0	Druglevel_after 1st dose	11	507	0.507	-0.679244	1	1	133	0	1	1	124	39.3573	75.938	1	25	2	1	-99	-99	-99	-99	2	0	1	0	0	0	0.501	0.983	0	1	.	.	.	1	1.034	1	1.063	1	0
1004	1004	6113	.	0	Druglevel_after 1st dose	11.99	362	0.362	-1.01611	1	1	133	0	1	1	124	39.3573	75.938	1	25	2	1	-99	-99	-99	-99	2	0	1	0	0	0	0.501	0.983	0	1	.	.	.	1	1.034	1	1.063	1	0
1004	1004	6113	.	0	UrineLevel_afterovernightdose	11.99	380825	380.825	5.94234		2	133	0	1	0	124	39.3573	75.938	1	25	2	1	-99	-99	-99	-99	2	0	1	0	0	0	0.501	0.983	0	1	.	.	.	1	1.034	1	1.063	1	0
1004	1004	6113	.	2		11.99	0	0	0		2	133	1	1	0	124	39.3573	75.938	1	25	2	1	-99	-99	-99	-99	2	0	1	0	0	0	0.501	0.983	0	1	.	.	.	1	1.034	1	1.063	1	0
1004	1004	6113	.	2		11.99	0	0	0		2	133	1	1	0	124	39.3573	75.938	1	25	2	1	-99	-99	-99	-99	2	0	1	0	0	0	0.501	0.983	0	1	.	.	.	1	1.034	1	1.063	1	0
1004	1004	6113	.	2		12	.	.	.	1	1	133	1	1	0	124	39.3573	75.938	1	25	2	1	-99	-99	-99	-99	2	0	1	0	0	0	0.501	0.983	0	1	.	.	.	1	1.034	1	1.063	1	0
1004	1004	6113	850	1		12	.	.	.	.	0	133	1	2	0	124	39.3573	75.938	1	25	2	1	-99	-99	-99	-99	2	0	1	0	0	0	0.501	0.983	0	1	.	.	.	1	1.034	1	1.063	1	0
1004	1004	6113	.	0	Druglevel_after 2nd dose	12.5	744	0.744	-0.295714	2	1	133	0	2	0	124	39.3573	75.938	1	25	2	1	-99	-99	-99	-99	2	0	1	0	0	0	0.501	0.983	0	1	.	.	.	1	1.034	1	1.063	1	0
1004	1004	6113	.	0	Druglevel_after 2nd dose	13.16	1520	1.52	0.41871	2	1	133	0	2	0	124	39.3573	75.938	1	25	2	1	-99	-99	-99	-99	2	0	1	0	0	0	0.501	0.983	0	1	.	.	.	1	1.034	1	1.063	1	0
1004	1004	6113	.	0	Druglevel_after 2nd dose	14	1655	1.655	0.503801	2	1	133	0	2	0	124	39.3573	75.938	1	25	2	1	-99	-99	-99	-99	2	0	1	0	0	0	0.501	0.983	0	1	.	.	.	1	1.034	1	1.063	1	0
1004	1004	6113	.	0	Urinelevel_after 2nd dose	14	83449.2	83.4492	4.42424		2	133	0	2	0	124	39.3573	75.938	1	25	2	1	-99	-99	-99	-99	2	0	1	0	0	0	0.501	0.983	0	1	.	.	.	1	1.034	1	1.063	1	0
1004	1004	6113	.	2		14	0	0	0		2	133	1	2	0	124	39.3573	75.938	1	25	2	1	-99	-99	-99	-99	2	0	1	0	0	0	0.501	0.983	0	1	.	.	.	1	1.034	1	1.063	1	0
1004	1004	6113	.	2		14	0	0	0		2	133	1	2	0	124	39.3573	75.938	1	25	2	1	-99	-99	-99	-99	2	0	1	0	0	0	0.501	0.983	0	1	.	.	.	1	1.034	1	1.063	1	0
1004	1004	6113	.	0		14.33	1460	1.46	0.378436	2	1	133	0	2	0	124	39.3573	75.938	1	25	2	1	-99	-99	-99	-99	2	0	1	0	0	0	0.501	0.983	0	1	.	.	.	1	1.034	1	1.063	1	0
1004	1004	6113	.	0		14.58	1550	1.55	0.438255	2	1	133	0	2	0	124	39.3573	75.938	1	25	2	1	-99	-99	-99	-99	2	0	1	0	0	0	0.501	0.983	0	1	.	.	.	1	1.034	1	1.063	1	0
1004	1004	6113	.	0		14.83	1520	1.52	0.41871	2	1	133	0	2	0	124	39.3573	75.938	1	25	2	1	-99	-99	-99	-99	2	0	1	0	0	0	0.501	0.983	0	1	.	.	.	1	1.034	1	1.063	1	0
1004	1004	6113	.	0		15.25	1285	1.285	0.250759	2	1	133	0	2	0	124	39.3573	75.938	1	25	2	1	-99	-99	-99	-99	2	0	1	0	0	0	0.501	0.983	0	1	.	.	.	1	1.034	1	1.063	1	0
1004	1004	6113	.	0		15.5	1235	1.235	0.211071	2	1	133	0	2	0	124	39.3573	75.938	1	25	2	1	-99	-99	-99	-99	2	0	1	0	0	0	0.501	0.983	0	1	.	.	.	1	1.034	1	1.063	1	0
1004	1004	6113	.	0		16	1090	1.09	0.0861777	2	1	133	0	2	0	124	39.3573	75.938	1	25	2	1	-99	-99	-99	-99	2	0	1	0	0	0	0.501	0.983	0	1	.	.	.	1	1.034	1	1.063	1	0
1004	1004	6113	.	0		16	198406	198.406	5.29032		2	133	0	2	0	124	39.3573	75.938	1	25	2	1	-99	-99	-99	-99	2	0	1	0	0	0	0.501	0.983	0	1	.	.	.	1	1.034	1	1.063	1	0
1004	1004	6113	.	2		16	0	0	0		2	133	1	2	0	124	39.3573	75.938	1	25	2	1	-99	-99	-99	-99	2	0	1	0	0	0	0.501	0.983	0	1	.	.	.	1	1.034	1	1.063	1	0
1004	1004	6113	.	2		16	0	0	0		2	133	1	2	0	124	39.3573	75.938	1	25	2	1	-99	-99	-99	-99	2	0	1	0	0	0	0.501	0.983	0	1	.	.	.	1	1.034	1	1.063	1	0
1004	1004	6113	.	0		17	779.5	0.7795	-0.249103	2	1	133	0	2	0	124	39.3573	75.938	1	25	2	1	-99	-99	-99	-99	2	0	1	0	0	0	0.501	0.983	0	1	.	.	.	1	1.034	1	1.063	1	0
1004	1004	6113	.	0		18	633	0.633	-0.457285	2	1	133	0	2	0	124	39.3573	75.938	1	25	2	1	-99	-99	-99	-99	2	0	1	0	0	0	0.501	0.983	0	1	.	.	.	1	1.034	1	1.063	1	0
1004	1004	6113	.	0		18	57631.6	57.6316	4.05407		2	133	0	2	0	124	39.3573	75.938	1	25	2	1	-99	-99	-99	-99	2	0	1	0	0	0	0.501	0.983	0	1	.	.	.	1	1.034	1	1.063	1	0
1004	1004	6113	.	2		18	0	0	0		2	133	1	2	0	124	39.3573	75.938	1	25	2	1	-99	-99	-99	-99	2	0	1	0	0	0	0.501	0.983	0	1	.	.	.	1	1.034	1	1.063	1	0
1004	1004	6113	.	2		18	0	0	0		2	133	1	2	0	124	39.3573	75.938	1	25	2	1	-99	-99	-99	-99	2	0	1	0	0	0	0.501	0.983	0	1	.	.	.	1	1.034	1	1.063	1	0
1004	1004	6113	.	0		20	373.5	0.3735	-0.984837	2	1	133	0	2	0	124	39.3573	75.938	1	25	2	1	-99	-99	-99	-99	2	0	1	0	0	0	0.501	0.983	0	1	.	.	.	1	1.034	1	1.063	1	0
1004	1004	6113	.	0		20	29024	29.024	3.36812		2	133	0	2	0	124	39.3573	75.938	1	25	2	1	-99	-99	-99	-99	2	0	1	0	0	0	0.501	0.983	0	1	.	.	.	1	1.034	1	1.063	1	0
1004	1004	6113	.	2		20	0	0	0		2	133	1	2	0	124	39.3573	75.938	1	25	2	1	-99	-99	-99	-99	2	0	1	0	0	0	0.501	0.983	0	1	.	.	.	1	1.034	1	1.063	1	0
1004	1004	6113	.	2		20	0	0	0		2	133	1	2	0	124	39.3573	75.938	1	25	2	1	-99	-99	-99	-99	2	0	1	0	0	0	0.501	0.983	0	1	.	.	.	1	1.034	1	1.063	1	0
1004	1004	6113	.	0		22	227.5	0.2275	-1.48061	2	1	133	0	2	0	124	39.3573	75.938	1	25	2	1	-99	-99	-99	-99	2	0	1	0	0	0	0.501	0.983	0	1	.	.	.	1	1.034	1	1.063	1	0
1004	1004	6113	.	0		24	161	0.161	-1.82635	2	1	133	0	2	0	124	39.3573	75.938	1	25	2	1	-99	-99	-99	-99	2	0	1	0	0	0	0.501	0.983	0	1	.	.	.	1	1.034	1	1.063	1	0
1004	1004	6113	.	0		24	43104.1	43.1041	3.76362		2	133	0	2	0	124	39.3573	75.938	1	25	2	1	-99	-99	-99	-99	2	0	1	0	0	0	0.501	0.983	0	1	.	.	.	1	1.034	1	1.063	1	0
1004	1004	6113	.	2		24	0	0	0		2	133	1	2	0	124	39.3573	75.938	1	25	2	1	-99	-99	-99	-99	2	0	1	0	0	0	0.501	0.983	0	1	.	.	.	1	1.034	1	1.063	1	0
1004	1004	6113	.	2		24	0	0	0		2	133	1	2	0	124	39.3573	75.938	1	25	2	1	-99	-99	-99	-99	2	0	1	0	0	0	0.501	0.983	0	1	.	.	.	1	1.034	1	1.063	1	0
1004	1004	6113	.	0		36	63.8	0.0638	-2.752	2	1	133	0	2	0	124	39.3573	75.938	1	25	2	1	-99	-99	-99	-99	2	0	1	0	0	0	0.501	0.983	0	1	.	.	.	1	1.034	1	1.063	1	0
1004	1004	6113	.	0		36	49119.5	49.1195	3.89426		2	133	0	2	0	124	39.3573	75.938	1	25	2	1	-99	-99	-99	-99	2	0	1	0	0	0	0.501	0.983	0	1	.	.	.	1	1.034	1	1.063	1	0
1004	1004	6113	.	2		36	0	0	0		2	133	1	2	0	124	39.3573	75.938	1	25	2	1	-99	-99	-99	-99	2	0	1	0	0	0	0.501	0.983	0	1	.	.	.	1	1.034	1	1.063	1	0
1004	1004	6113	.	2		36	0	0	0		2	133	1	2	0	124	39.3573	75.938	1	25	2	1	-99	-99	-99	-99	2	0	1	0	0	0	0.501	0.983	0	1	.	.	.	1	1.034	1	1.063	1	0
1009	1009	6113	1000	1		0	.	.	.	.	0	130	1	1	0	135.9	43.6245	65.0452	2	26	2	0	-99	-99	-99	-99	2	0	1	0	0	2	0.984	0	0	1	.	.	.	2	0.067	2	1	2	1
1009	1009	6113	.	0	Druglevel_after 1st dose	12.99	624	0.624	-0.471605	1	1	130	0	1	1	135.9	43.6245	65.0452	2	26	2	0	-99	-99	-99	-99	2	0	1	0	0	2	0.984	0	0	1	.	.	.	2	0.067	2	1	2	1
1009	1009	6113	.	2		13	.	.	.	1	1	130	1	1	0	135.9	43.6245	65.0452	2	26	2	0	-99	-99	-99	-99	2	0	1	0	0	2	0.984	0	0	1	.	.	.	2	0.067	2	1	2	1
1009	1009	6113	850	1		13	.	.	.	.	0	130	1	2	0	135.9	43.6245	65.0452	2	26	2	0	-99	-99	-99	-99	2	0	1	0	0	2	0.984	0	0	1	.	.	.	2	0.067	2	1	2	1
1009	1009	6113	.	0	Druglevel_after 2nd dose	13.5	1001.5	1.0015	0.00149888	2	1	130	0	2	0	135.9	43.6245	65.0452	2	26	2	0	-99	-99	-99	-99	2	0	1	0	0	2	0.984	0	0	1	.	.	.	2	0.067	2	1	2	1
1009	1009	6113	.	0	Druglevel_after 2nd dose	14	1395	1.395	0.332894	2	1	130	0	2	0	135.9	43.6245	65.0452	2	26	2	0	-99	-99	-99	-99	2	0	1	0	0	2	0.984	0	0	1	.	.	.	2	0.067	2	1	2	1
1009	1009	6113	.	0	Druglevel_after 2nd dose	15	1745	1.745	0.556755	2	1	130	0	2	0	135.9	43.6245	65.0452	2	26	2	0	-99	-99	-99	-99	2	0	1	0	0	2	0.984	0	0	1	.	.	.	2	0.067	2	1	2	1
1009	1009	6113	.	0	Urinelevel_after 2nd dose	15	345276	345.276	5.84434		2	130	0	2	0	135.9	43.6245	65.0452	2	26	2	0	-99	-99	-99	-99	2	0	1	0	0	2	0.984	0	0	1	.	.	.	2	0.067	2	1	2	1
1009	1009	6113	.	2		15	0	0	0		2	130	1	2	0	135.9	43.6245	65.0452	2	26	2	0	-99	-99	-99	-99	2	0	1	0	0	2	0.984	0	0	1	.	.	.	2	0.067	2	1	2	1
1009	1009	6113	.	2		15	0	0	0		2	130	1	2	0	135.9	43.6245	65.0452	2	26	2	0	-99	-99	-99	-99	2	0	1	0	0	2	0.984	0	0	1	.	.	.	2	0.067	2	1	2	1
1009	1009	6113	.	0		15.25	1705	1.705	0.533565	2	1	130	0	2	0	135.9	43.6245	65.0452	2	26	2	0	-99	-99	-99	-99	2	0	1	0	0	2	0.984	0	0	1	.	.	.	2	0.067	2	1	2	1
1009	1009	6113	.	0		15.5	1690	1.69	0.524729	2	1	130	0	2	0	135.9	43.6245	65.0452	2	26	2	0	-99	-99	-99	-99	2	0	1	0	0	2	0.984	0	0	1	.	.	.	2	0.067	2	1	2	1
1009	1009	6113	.	0		15.75	1625	1.625	0.485508	2	1	130	0	2	0	135.9	43.6245	65.0452	2	26	2	0	-99	-99	-99	-99	2	0	1	0	0	2	0.984	0	0	1	.	.	.	2	0.067	2	1	2	1
1009	1009	6113	.	0		16	1615	1.615	0.479335	2	1	130	0	2	0	135.9	43.6245	65.0452	2	26	2	0	-99	-99	-99	-99	2	0	1	0	0	2	0.984	0	0	1	.	.	.	2	0.067	2	1	2	1
1009	1009	6113	.	0		16.5	1390	1.39	0.329304	2	1	130	0	2	0	135.9	43.6245	65.0452	2	26	2	0	-99	-99	-99	-99	2	0	1	0	0	2	0.984	0	0	1	.	.	.	2	0.067	2	1	2	1
1009	1009	6113	.	0		17	1330	1.33	0.285179	2	1	130	0	2	0	135.9	43.6245	65.0452	2	26	2	0	-99	-99	-99	-99	2	0	1	0	0	2	0.984	0	0	1	.	.	.	2	0.067	2	1	2	1
1009	1009	6113	.	0		17	87300	87.3	4.46935		2	130	0	2	0	135.9	43.6245	65.0452	2	26	2	0	-99	-99	-99	-99	2	0	1	0	0	2	0.984	0	0	1	.	.	.	2	0.067	2	1	2	1
1009	1009	6113	.	2		17	0	0	0		2	130	1	2	0	135.9	43.6245	65.0452	2	26	2	0	-99	-99	-99	-99	2	0	1	0	0	2	0.984	0	0	1	.	.	.	2	0.067	2	1	2	1
1009	1009	6113	.	2		17	0	0	0		2	130	1	2	0	135.9	43.6245	65.0452	2	26	2	0	-99	-99	-99	-99	2	0	1	0	0	2	0.984	0	0	1	.	.	.	2	0.067	2	1	2	1
1009	1009	6113	.	0		18	1110	1.11	0.10436	2	1	130	0	2	0	135.9	43.6245	65.0452	2	26	2	0	-99	-99	-99	-99	2	0	1	0	0	2	0.984	0	0	1	.	.	.	2	0.067	2	1	2	1
1009	1009	6113	.	0		19	1004	1.004	0.00399202	2	1	130	0	2	0	135.9	43.6245	65.0452	2	26	2	0	-99	-99	-99	-99	2	0	1	0	0	2	0.984	0	0	1	.	.	.	2	0.067	2	1	2	1
1009	1009	6113	.	0		21	643	0.643	-0.441611	2	1	130	0	2	0	135.9	43.6245	65.0452	2	26	2	0	-99	-99	-99	-99	2	0	1	0	0	2	0.984	0	0	1	.	.	.	2	0.067	2	1	2	1
1009	1009	6113	.	0		21	117315	117.315	4.76486		2	130	0	2	0	135.9	43.6245	65.0452	2	26	2	0	-99	-99	-99	-99	2	0	1	0	0	2	0.984	0	0	1	.	.	.	2	0.067	2	1	2	1
1009	1009	6113	.	2		21	0	0	0		2	130	1	2	0	135.9	43.6245	65.0452	2	26	2	0	-99	-99	-99	-99	2	0	1	0	0	2	0.984	0	0	1	.	.	.	2	0.067	2	1	2	1
1009	1009	6113	.	2		21	0	0	0		2	130	1	2	0	135.9	43.6245	65.0452	2	26	2	0	-99	-99	-99	-99	2	0	1	0	0	2	0.984	0	0	1	.	.	.	2	0.067	2	1	2	1
1009	1009	6113	.	0		23	443	0.443	-0.814186	2	1	130	0	2	0	135.9	43.6245	65.0452	2	26	2	0	-99	-99	-99	-99	2	0	1	0	0	2	0.984	0	0	1	.	.	.	2	0.067	2	1	2	1
1009	1009	6113	.	0		25	278	0.278	-1.28013	2	1	130	0	2	0	135.9	43.6245	65.0452	2	26	2	0	-99	-99	-99	-99	2	0	1	0	0	2	0.984	0	0	1	.	.	.	2	0.067	2	1	2	1
1009	1009	6113	.	0		25	27731.8	27.7318	3.32258		2	130	0	2	0	135.9	43.6245	65.0452	2	26	2	0	-99	-99	-99	-99	2	0	1	0	0	2	0.984	0	0	1	.	.	.	2	0.067	2	1	2	1
1009	1009	6113	.	2		25	0	0	0		2	130	1	2	0	135.9	43.6245	65.0452	2	26	2	0	-99	-99	-99	-99	2	0	1	0	0	2	0.984	0	0	1	.	.	.	2	0.067	2	1	2	1
1009	1009	6113	.	2		25	0	0	0		2	130	1	2	0	135.9	43.6245	65.0452	2	26	2	0	-99	-99	-99	-99	2	0	1	0	0	2	0.984	0	0	1	.	.	.	2	0.067	2	1	2	1
1009	1009	6113	.	0		37	88.5	0.0885	-2.42475	2	1	130	0	2	0	135.9	43.6245	65.0452	2	26	2	0	-99	-99	-99	-99	2	0	1	0	0	2	0.984	0	0	1	.	.	.	2	0.067	2	1	2	1
1009	1009	6113	.	0		37	51745.1	51.7451	3.94633		2	130	0	2	0	135.9	43.6245	65.0452	2	26	2	0	-99	-99	-99	-99	2	0	1	0	0	2	0.984	0	0	1	.	.	.	2	0.067	2	1	2	1
1009	1009	6113	.	2		37	0	0	0		2	130	1	2	0	135.9	43.6245	65.0452	2	26	2	0	-99	-99	-99	-99	2	0	1	0	0	2	0.984	0	0	1	.	.	.	2	0.067	2	1	2	1
1009	1009	6113	.	2		37	0	0	0		2	130	1	2	0	135.9	43.6245	65.0452	2	26	2	0	-99	-99	-99	-99	2	0	1	0	0	2	0.984	0	0	1	.	.	.	2	0.067	2	1	2	1
1014	1014	6113	1000	1		0	.	.	.	.	0	138	1	1	0	81.8	26.802	49.6416	2	35	2	0	-99	-99	-99	-99	2	0	2	0	0	0	1.124	0.952	0	1	.	.	.	2	0.067	2	1.511	2	2
1014	1014	6113	.	0	Druglevel_after 1st dose	13.05	270.5	0.2705	-1.30748	1	1	138	0	1	1	81.8	26.802	49.6416	2	35	2	0	-99	-99	-99	-99	2	0	2	0	0	0	1.124	0.952	0	1	.	.	.	2	0.067	2	1.511	2	2
1014	1014	6113	.	2		13.22	.	.	.	1	1	138	1	1	0	81.8	26.802	49.6416	2	35	2	0	-99	-99	-99	-99	2	0	2	0	0	0	1.124	0.952	0	1	.	.	.	2	0.067	2	1.511	2	2
1014	1014	6113	850	1		13.22	.	.	.	.	0	138	1	2	0	81.8	26.802	49.6416	2	35	2	0	-99	-99	-99	-99	2	0	2	0	0	0	1.124	0.952	0	1	.	.	.	2	0.067	2	1.511	2	2
1014	1014	6113	.	0	Druglevel_after 2nd dose	13.5	362	0.362	-1.01611	2	1	138	0	2	0	81.8	26.802	49.6416	2	35	2	0	-99	-99	-99	-99	2	0	2	0	0	0	1.124	0.952	0	1	.	.	.	2	0.067	2	1.511	2	2
1014	1014	6113	.	0	Druglevel_after 2nd dose	14	953	0.953	-0.0481404	2	1	138	0	2	0	81.8	26.802	49.6416	2	35	2	0	-99	-99	-99	-99	2	0	2	0	0	0	1.124	0.952	0	1	.	.	.	2	0.067	2	1.511	2	2
1014	1014	6113	.	0	Druglevel_after 2nd dose	15	1820	1.82	0.598837	2	1	138	0	2	0	81.8	26.802	49.6416	2	35	2	0	-99	-99	-99	-99	2	0	2	0	0	0	1.124	0.952	0	1	.	.	.	2	0.067	2	1.511	2	2
1014	1014	6113	.	0	Urinelevel_after 2nd dose	15	78579.7	78.5797	4.36411		2	138	0	2	0	81.8	26.802	49.6416	2	35	2	0	-99	-99	-99	-99	2	0	2	0	0	0	1.124	0.952	0	1	.	.	.	2	0.067	2	1.511	2	2
1014	1014	6113	.	2		15	0	0	0		2	138	1	2	0	81.8	26.802	49.6416	2	35	2	0	-99	-99	-99	-99	2	0	2	0	0	0	1.124	0.952	0	1	.	.	.	2	0.067	2	1.511	2	2
1014	1014	6113	.	2		15	0	0	0		2	138	1	2	0	81.8	26.802	49.6416	2	35	2	0	-99	-99	-99	-99	2	0	2	0	0	0	1.124	0.952	0	1	.	.	.	2	0.067	2	1.511	2	2
1014	1014	6113	.	0		15.25	1705	1.705	0.533565	2	1	138	0	2	0	81.8	26.802	49.6416	2	35	2	0	-99	-99	-99	-99	2	0	2	0	0	0	1.124	0.952	0	1	.	.	.	2	0.067	2	1.511	2	2
1014	1014	6113	.	0		15.5	1755	1.755	0.562469	2	1	138	0	2	0	81.8	26.802	49.6416	2	35	2	0	-99	-99	-99	-99	2	0	2	0	0	0	1.124	0.952	0	1	.	.	.	2	0.067	2	1.511	2	2
1014	1014	6113	.	0		15.75	1555	1.555	0.441476	2	1	138	0	2	0	81.8	26.802	49.6416	2	35	2	0	-99	-99	-99	-99	2	0	2	0	0	0	1.124	0.952	0	1	.	.	.	2	0.067	2	1.511	2	2
1014	1014	6113	.	0		16	1655	1.655	0.503801	2	1	138	0	2	0	81.8	26.802	49.6416	2	35	2	0	-99	-99	-99	-99	2	0	2	0	0	0	1.124	0.952	0	1	.	.	.	2	0.067	2	1.511	2	2
1014	1014	6113	.	0		16.5	1360	1.36	0.307485	2	1	138	0	2	0	81.8	26.802	49.6416	2	35	2	0	-99	-99	-99	-99	2	0	2	0	0	0	1.124	0.952	0	1	.	.	.	2	0.067	2	1.511	2	2
1014	1014	6113	.	0		17	1275	1.275	0.242946	2	1	138	0	2	0	81.8	26.802	49.6416	2	35	2	0	-99	-99	-99	-99	2	0	2	0	0	0	1.124	0.952	0	1	.	.	.	2	0.067	2	1.511	2	2
1014	1014	6113	.	0		17	120820	120.82	4.7943		2	138	0	2	0	81.8	26.802	49.6416	2	35	2	0	-99	-99	-99	-99	2	0	2	0	0	0	1.124	0.952	0	1	.	.	.	2	0.067	2	1.511	2	2
1014	1014	6113	.	2		17	0	0	0		2	138	1	2	0	81.8	26.802	49.6416	2	35	2	0	-99	-99	-99	-99	2	0	2	0	0	0	1.124	0.952	0	1	.	.	.	2	0.067	2	1.511	2	2
1014	1014	6113	.	2		17	0	0	0		2	138	1	2	0	81.8	26.802	49.6416	2	35	2	0	-99	-99	-99	-99	2	0	2	0	0	0	1.124	0.952	0	1	.	.	.	2	0.067	2	1.511	2	2
1014	1014	6113	.	0		18	1075	1.075	0.0723207	2	1	138	0	2	0	81.8	26.802	49.6416	2	35	2	0	-99	-99	-99	-99	2	0	2	0	0	0	1.124	0.952	0	1	.	.	.	2	0.067	2	1.511	2	2
1014	1014	6113	.	0		19	882.5	0.8825	-0.124996	2	1	138	0	2	0	81.8	26.802	49.6416	2	35	2	0	-99	-99	-99	-99	2	0	2	0	0	0	1.124	0.952	0	1	.	.	.	2	0.067	2	1.511	2	2
1014	1014	6113	.	0		21	536	0.536	-0.623621	2	1	138	0	2	0	81.8	26.802	49.6416	2	35	2	0	-99	-99	-99	-99	2	0	2	0	0	0	1.124	0.952	0	1	.	.	.	2	0.067	2	1.511	2	2
1014	1014	6113	.	0		21	76289.5	76.2895	4.33454		2	138	0	2	0	81.8	26.802	49.6416	2	35	2	0	-99	-99	-99	-99	2	0	2	0	0	0	1.124	0.952	0	1	.	.	.	2	0.067	2	1.511	2	2
1014	1014	6113	.	2		21	0	0	0		2	138	1	2	0	81.8	26.802	49.6416	2	35	2	0	-99	-99	-99	-99	2	0	2	0	0	0	1.124	0.952	0	1	.	.	.	2	0.067	2	1.511	2	2
1014	1014	6113	.	2		21	0	0	0		2	138	1	2	0	81.8	26.802	49.6416	2	35	2	0	-99	-99	-99	-99	2	0	2	0	0	0	1.124	0.952	0	1	.	.	.	2	0.067	2	1.511	2	2
1014	1014	6113	.	0		23	371	0.371	-0.991553	2	1	138	0	2	0	81.8	26.802	49.6416	2	35	2	0	-99	-99	-99	-99	2	0	2	0	0	0	1.124	0.952	0	1	.	.	.	2	0.067	2	1.511	2	2
1014	1014	6113	.	0		25	224.5	0.2245	-1.49388	2	1	138	0	2	0	81.8	26.802	49.6416	2	35	2	0	-99	-99	-99	-99	2	0	2	0	0	0	1.124	0.952	0	1	.	.	.	2	0.067	2	1.511	2	2
1014	1014	6113	.	0		25	85888	85.888	4.45304		2	138	0	2	0	81.8	26.802	49.6416	2	35	2	0	-99	-99	-99	-99	2	0	2	0	0	0	1.124	0.952	0	1	.	.	.	2	0.067	2	1.511	2	2
1014	1014	6113	.	2		25	0	0	0		2	138	1	2	0	81.8	26.802	49.6416	2	35	2	0	-99	-99	-99	-99	2	0	2	0	0	0	1.124	0.952	0	1	.	.	.	2	0.067	2	1.511	2	2
1014	1014	6113	.	2		25	0	0	0		2	138	1	2	0	81.8	26.802	49.6416	2	35	2	0	-99	-99	-99	-99	2	0	2	0	0	0	1.124	0.952	0	1	.	.	.	2	0.067	2	1.511	2	2
1014	1014	6113	.	0		37	74.1	0.0741	-2.60234	2	1	138	0	2	0	81.8	26.802	49.6416	2	35	2	0	-99	-99	-99	-99	2	0	2	0	0	0	1.124	0.952	0	1	.	.	.	2	0.067	2	1.511	2	2
1014	1014	6113	.	0		37	64806.3	64.8063	4.1714		2	138	0	2	0	81.8	26.802	49.6416	2	35	2	0	-99	-99	-99	-99	2	0	2	0	0	0	1.124	0.952	0	1	.	.	.	2	0.067	2	1.511	2	2
1014	1014	6113	.	2		37	0	0	0		2	138	1	2	0	81.8	26.802	49.6416	2	35	2	0	-99	-99	-99	-99	2	0	2	0	0	0	1.124	0.952	0	1	.	.	.	2	0.067	2	1.511	2	2
1014	1014	6113	.	2		37	0	0	0		2	138	1	2	0	81.8	26.802	49.6416	2	35	2	0	-99	-99	-99	-99	2	0	2	0	0	0	1.124	0.952	0	1	.	.	.	2	0.067	2	1.511	2	2
1020	1020	6113	1000	1		0	.	.	.	.	0	129	1	1	0	62.9	23.6742	49.5845	1	28	2	0	-99	-99	-99	-99	1	0	0	1	1	2	0.475	1	0	1	.	.	.	0	1.867	0.195	1.6	2	0
1020	1020	6113	.	0	Druglevel_after 1st dose	0.5	39.65	0.03965	-3.22766	1	1	130	0	1	0	62.9	23.6742	49.5845	1	28	2	0	-99	-99	-99	-99	1	0	0	1	1	2	0.475	1	0	1	.	.	.	0	1.867	0.195	1.6	2	0
1020	1020	6113	.	0	Druglevel_after 1st dose	1	445.5	0.4455	-0.808558	1	1	131	0	1	0	62.9	23.6742	49.5845	1	28	2	0	-99	-99	-99	-99	1	0	0	1	1	2	0.475	1	0	1	.	.	.	0	1.867	0.195	1.6	2	0
1020	1020	6113	.	0	Druglevel_after 1st dose	2	1225	1.225	0.202941	1	1	132	0	1	0	62.9	23.6742	49.5845	1	28	2	0	-99	-99	-99	-99	1	0	0	1	1	2	0.475	1	0	1	.	.	.	0	1.867	0.195	1.6	2	0
1020	1020	6113	.	0	Druglevel_after 1st dose	11	993	0.993	-0.00702461	1	1	133	0	1	0	62.9	23.6742	49.5845	1	28	2	0	-99	-99	-99	-99	1	0	0	1	1	2	0.475	1	0	1	.	.	.	0	1.867	0.195	1.6	2	0
1020	1020	6113	.	0	Druglevel_after 1st dose	11.99	783.5	0.7835	-0.243984	1	1	134	0	1	1	62.9	23.6742	49.5845	1	28	2	0	-99	-99	-99	-99	1	0	0	1	1	2	0.475	1	0	1	.	.	.	0	1.867	0.195	1.6	2	0
1020	1020	6113	.	0	UrineLevel_afterovernightdose	11.99	307480	307.48	5.72841		2	135	0	1	0	62.9	23.6742	49.5845	1	28	2	0	-99	-99	-99	-99	1	0	0	1	1	2	0.475	1	0	1	.	.	.	0	1.867	0.195	1.6	2	0
1020	1020	6113	.	2		11.99	0	0	0		2	136	1	1	0	62.9	23.6742	49.5845	1	28	2	0	-99	-99	-99	-99	1	0	0	1	1	2	0.475	1	0	1	.	.	.	0	1.867	0.195	1.6	2	0
1020	1020	6113	.	2		11.99	0	0	0		2	137	1	1	0	62.9	23.6742	49.5845	1	28	2	0	-99	-99	-99	-99	1	0	0	1	1	2	0.475	1	0	1	.	.	.	0	1.867	0.195	1.6	2	0
1020	1020	6113	.	2		12	.	.	.	1	1	138	1	1	0	62.9	23.6742	49.5845	1	28	2	0	-99	-99	-99	-99	1	0	0	1	1	2	0.475	1	0	1	.	.	.	0	1.867	0.195	1.6	2	0
1020	1020	6113	850	1		12	.	.	.	.	0	139	1	2	0	62.9	23.6742	49.5845	1	28	2	0	-99	-99	-99	-99	1	0	0	1	1	2	0.475	1	0	1	.	.	.	0	1.867	0.195	1.6	2	0
1020	1020	6113	.	0	Druglevel_after 2nd dose	12.5	1175	1.175	0.161268	2	1	140	0	2	0	62.9	23.6742	49.5845	1	28	2	0	-99	-99	-99	-99	1	0	0	1	1	2	0.475	1	0	1	.	.	.	0	1.867	0.195	1.6	2	0
1020	1020	6113	.	0	Druglevel_after 2nd dose	13	2420	2.42	0.883768	2	1	141	0	2	0	62.9	23.6742	49.5845	1	28	2	0	-99	-99	-99	-99	1	0	0	1	1	2	0.475	1	0	1	.	.	.	0	1.867	0.195	1.6	2	0
1020	1020	6113	.	0	Druglevel_after 2nd dose	14	1825	1.825	0.60158	2	1	142	0	2	0	62.9	23.6742	49.5845	1	28	2	0	-99	-99	-99	-99	1	0	0	1	1	2	0.475	1	0	1	.	.	.	0	1.867	0.195	1.6	2	0
1020	1020	6113	.	0	Urinelevel_after 2nd dose	14	73375.4	73.3754	4.29559		2	143	0	2	0	62.9	23.6742	49.5845	1	28	2	0	-99	-99	-99	-99	1	0	0	1	1	2	0.475	1	0	1	.	.	.	0	1.867	0.195	1.6	2	0
1020	1020	6113	.	2		14	0	0	0		2	144	1	2	0	62.9	23.6742	49.5845	1	28	2	0	-99	-99	-99	-99	1	0	0	1	1	2	0.475	1	0	1	.	.	.	0	1.867	0.195	1.6	2	0
1020	1020	6113	.	2		14	0	0	0		2	145	1	2	0	62.9	23.6742	49.5845	1	28	2	0	-99	-99	-99	-99	1	0	0	1	1	2	0.475	1	0	1	.	.	.	0	1.867	0.195	1.6	2	0
1020	1020	6113	.	0		15	1680	1.68	0.518794	2	1	146	0	2	0	62.9	23.6742	49.5845	1	28	2	0	-99	-99	-99	-99	1	0	0	1	1	2	0.475	1	0	1	.	.	.	0	1.867	0.195	1.6	2	0
1020	1020	6113	.	0		16	1465	1.465	0.381855	2	1	147	0	2	0	62.9	23.6742	49.5845	1	28	2	0	-99	-99	-99	-99	1	0	0	1	1	2	0.475	1	0	1	.	.	.	0	1.867	0.195	1.6	2	0
1020	1020	6113	.	0		16	83370.6	83.3705	4.4233		2	148	0	2	0	62.9	23.6742	49.5845	1	28	2	0	-99	-99	-99	-99	1	0	0	1	1	2	0.475	1	0	1	.	.	.	0	1.867	0.195	1.6	2	0
1020	1020	6113	.	2		16	0	0	0		2	149	1	2	0	62.9	23.6742	49.5845	1	28	2	0	-99	-99	-99	-99	1	0	0	1	1	2	0.475	1	0	1	.	.	.	0	1.867	0.195	1.6	2	0
1020	1020	6113	.	2		16	0	0	0		2	150	1	2	0	62.9	23.6742	49.5845	1	28	2	0	-99	-99	-99	-99	1	0	0	1	1	2	0.475	1	0	1	.	.	.	0	1.867	0.195	1.6	2	0
1020	1020	6113	.	0		17	1145	1.145	0.135405	2	1	151	0	2	0	62.9	23.6742	49.5845	1	28	2	0	-99	-99	-99	-99	1	0	0	1	1	2	0.475	1	0	1	.	.	.	0	1.867	0.195	1.6	2	0
1020	1020	6113	.	0		18	814.5	0.8145	-0.205181	2	1	152	0	2	0	62.9	23.6742	49.5845	1	28	2	0	-99	-99	-99	-99	1	0	0	1	1	2	0.475	1	0	1	.	.	.	0	1.867	0.195	1.6	2	0
1020	1020	6113	.	0		18	59048.1	59.0481	4.07835		2	153	0	2	0	62.9	23.6742	49.5845	1	28	2	0	-99	-99	-99	-99	1	0	0	1	1	2	0.475	1	0	1	.	.	.	0	1.867	0.195	1.6	2	0
1020	1020	6113	.	2		18	0	0	0		2	154	1	2	0	62.9	23.6742	49.5845	1	28	2	0	-99	-99	-99	-99	1	0	0	1	1	2	0.475	1	0	1	.	.	.	0	1.867	0.195	1.6	2	0
1020	1020	6113	.	2		18	0	0	0		2	155	1	2	0	62.9	23.6742	49.5845	1	28	2	0	-99	-99	-99	-99	1	0	0	1	1	2	0.475	1	0	1	.	.	.	0	1.867	0.195	1.6	2	0
1020	1020	6113	.	0		20	535.5	0.5355	-0.624554	2	1	156	0	2	0	62.9	23.6742	49.5845	1	28	2	0	-99	-99	-99	-99	1	0	0	1	1	2	0.475	1	0	1	.	.	.	0	1.867	0.195	1.6	2	0
1020	1020	6113	.	0		20	27400.6	27.4006	3.31056		2	157	0	2	0	62.9	23.6742	49.5845	1	28	2	0	-99	-99	-99	-99	1	0	0	1	1	2	0.475	1	0	1	.	.	.	0	1.867	0.195	1.6	2	0
1020	1020	6113	.	2		20	0	0	0		2	158	1	2	0	62.9	23.6742	49.5845	1	28	2	0	-99	-99	-99	-99	1	0	0	1	1	2	0.475	1	0	1	.	.	.	0	1.867	0.195	1.6	2	0
1020	1020	6113	.	2		20	0	0	0		2	159	1	2	0	62.9	23.6742	49.5845	1	28	2	0	-99	-99	-99	-99	1	0	0	1	1	2	0.475	1	0	1	.	.	.	0	1.867	0.195	1.6	2	0
1020	1020	6113	.	0		22	341	0.341	-1.07587	2	1	160	0	2	0	62.9	23.6742	49.5845	1	28	2	0	-99	-99	-99	-99	1	0	0	1	1	2	0.475	1	0	1	.	.	.	0	1.867	0.195	1.6	2	0
1020	1020	6113	.	0		24	250.5	0.2505	-1.3843	2	1	161	0	2	0	62.9	23.6742	49.5845	1	28	2	0	-99	-99	-99	-99	1	0	0	1	1	2	0.475	1	0	1	.	.	.	0	1.867	0.195	1.6	2	0
1020	1020	6113	.	0		24	67800.7	67.8007	4.21657		2	162	0	2	0	62.9	23.6742	49.5845	1	28	2	0	-99	-99	-99	-99	1	0	0	1	1	2	0.475	1	0	1	.	.	.	0	1.867	0.195	1.6	2	0
1020	1020	6113	.	2		24	0	0	0		2	163	1	2	0	62.9	23.6742	49.5845	1	28	2	0	-99	-99	-99	-99	1	0	0	1	1	2	0.475	1	0	1	.	.	.	0	1.867	0.195	1.6	2	0
1020	1020	6113	.	2		24	0	0	0		2	164	1	2	0	62.9	23.6742	49.5845	1	28	2	0	-99	-99	-99	-99	1	0	0	1	1	2	0.475	1	0	1	.	.	.	0	1.867	0.195	1.6	2	0
1020	1020	6113	.	0		36	68.05	0.06805	-2.68751	2	1	165	0	2	0	62.9	23.6742	49.5845	1	28	2	0	-99	-99	-99	-99	1	0	0	1	1	2	0.475	1	0	1	.	.	.	0	1.867	0.195	1.6	2	0
1020	1020	6113	.	0		36	53126.6	53.1266	3.97268		2	166	0	2	0	62.9	23.6742	49.5845	1	28	2	0	-99	-99	-99	-99	1	0	0	1	1	2	0.475	1	0	1	.	.	.	0	1.867	0.195	1.6	2	0
1020	1020	6113	.	2		36	0	0	0		2	167	1	2	0	62.9	23.6742	49.5845	1	28	2	0	-99	-99	-99	-99	1	0	0	1	1	2	0.475	1	0	1	.	.	.	0	1.867	0.195	1.6	2	0
1020	1020	6113	.	2		36	0	0	0		2	168	1	2	0	62.9	23.6742	49.5845	1	28	2	0	-99	-99	-99	-99	1	0	0	1	1	2	0.475	1	0	1	.	.	.	0	1.867	0.195	1.6	2	0
1022	1022	6113	1000	1		0	.	.	.	.	0	161	1	1	0	101.6	29.2731	59.3228	2	24	2	0	-99	-99	-99	-99	2	0	2	1	0	2	1.995	1	0	1	.	.	.	1	1.034	1	1.004	1	1
1022	1022	6113	.	0	Druglevel_after 1st dose	0.5	11.3	0.0113	-4.48295	1	1	161	0	1	0	101.6	29.2731	59.3228	2	24	2	0	-99	-99	-99	-99	2	0	2	1	0	2	1.995	1	0	1	.	.	.	1	1.034	1	1.004	1	1
1022	1022	6113	.	0	Druglevel_after 1st dose	1	186.5	0.1865	-1.67932	1	1	161	0	1	0	101.6	29.2731	59.3228	2	24	2	0	-99	-99	-99	-99	2	0	2	1	0	2	1.995	1	0	1	.	.	.	1	1.034	1	1.004	1	1
1022	1022	6113	.	0	Druglevel_after 1st dose	2	565	0.565	-0.57093	1	1	161	0	1	0	101.6	29.2731	59.3228	2	24	2	0	-99	-99	-99	-99	2	0	2	1	0	2	1.995	1	0	1	.	.	.	1	1.034	1	1.004	1	1
1022	1022	6113	.	0	Druglevel_after 1st dose	11	809.5	0.8095	-0.211339	1	1	161	0	1	0	101.6	29.2731	59.3228	2	24	2	0	-99	-99	-99	-99	2	0	2	1	0	2	1.995	1	0	1	.	.	.	1	1.034	1	1.004	1	1
1022	1022	6113	.	0	Druglevel_after 1st dose	11.99	418	0.418	-0.872274	1	1	161	0	1	1	101.6	29.2731	59.3228	2	24	2	0	-99	-99	-99	-99	2	0	2	1	0	2	1.995	1	0	1	.	.	.	1	1.034	1	1.004	1	1
1022	1022	6113	.	0	UrineLevel_afterovernightdose	11.99	418281	418.281	6.03615		2	161	0	1	0	101.6	29.2731	59.3228	2	24	2	0	-99	-99	-99	-99	2	0	2	1	0	2	1.995	1	0	1	.	.	.	1	1.034	1	1.004	1	1
1022	1022	6113	.	2		11.99	0	0	0		2	161	1	1	0	101.6	29.2731	59.3228	2	24	2	0	-99	-99	-99	-99	2	0	2	1	0	2	1.995	1	0	1	.	.	.	1	1.034	1	1.004	1	1
1022	1022	6113	.	2		11.99	0	0	0		2	161	1	1	0	101.6	29.2731	59.3228	2	24	2	0	-99	-99	-99	-99	2	0	2	1	0	2	1.995	1	0	1	.	.	.	1	1.034	1	1.004	1	1
1022	1022	6113	.	2		12.17	.	.	.	1	1	161	1	1	0	101.6	29.2731	59.3228	2	24	2	0	-99	-99	-99	-99	2	0	2	1	0	2	1.995	1	0	1	.	.	.	1	1.034	1	1.004	1	1
1022	1022	6113	850	1		12.17	.	.	.	.	0	161	1	2	0	101.6	29.2731	59.3228	2	24	2	0	-99	-99	-99	-99	2	0	2	1	0	2	1.995	1	0	1	.	.	.	1	1.034	1	1.004	1	1
1022	1022	6113	.	0	Druglevel_after 2nd dose	12.67	751.5	0.7515	-0.285684	2	1	161	0	2	0	101.6	29.2731	59.3228	2	24	2	0	-99	-99	-99	-99	2	0	2	1	0	2	1.995	1	0	1	.	.	.	1	1.034	1	1.004	1	1
1022	1022	6113	.	0	Druglevel_after 2nd dose	13.17	1805	1.805	0.590561	2	1	161	0	2	0	101.6	29.2731	59.3228	2	24	2	0	-99	-99	-99	-99	2	0	2	1	0	2	1.995	1	0	1	.	.	.	1	1.034	1	1.004	1	1
1022	1022	6113	.	0	Druglevel_after 2nd dose	14.17	1700	1.7	0.530628	2	1	161	0	2	0	101.6	29.2731	59.3228	2	24	2	0	-99	-99	-99	-99	2	0	2	1	0	2	1.995	1	0	1	.	.	.	1	1.034	1	1.004	1	1
1022	1022	6113	.	0	Urinelevel_after 2nd dose	14.17	103942	103.942	4.64384		2	161	0	2	0	101.6	29.2731	59.3228	2	24	2	0	-99	-99	-99	-99	2	0	2	1	0	2	1.995	1	0	1	.	.	.	1	1.034	1	1.004	1	1
1022	1022	6113	.	2		14.17	0	0	0		2	161	1	2	0	101.6	29.2731	59.3228	2	24	2	0	-99	-99	-99	-99	2	0	2	1	0	2	1.995	1	0	1	.	.	.	1	1.034	1	1.004	1	1
1022	1022	6113	.	2		14.17	0	0	0		2	161	1	2	0	101.6	29.2731	59.3228	2	24	2	0	-99	-99	-99	-99	2	0	2	1	0	2	1.995	1	0	1	.	.	.	1	1.034	1	1.004	1	1
1022	1022	6113	.	0		15.17	1460	1.46	0.378436	2	1	161	0	2	0	101.6	29.2731	59.3228	2	24	2	0	-99	-99	-99	-99	2	0	2	1	0	2	1.995	1	0	1	.	.	.	1	1.034	1	1.004	1	1
1022	1022	6113	.	0		16.17	1390	1.39	0.329304	2	1	161	0	2	0	101.6	29.2731	59.3228	2	24	2	0	-99	-99	-99	-99	2	0	2	1	0	2	1.995	1	0	1	.	.	.	1	1.034	1	1.004	1	1
1022	1022	6113	.	0		16.17	120974	120.974	4.79558		2	161	0	2	0	101.6	29.2731	59.3228	2	24	2	0	-99	-99	-99	-99	2	0	2	1	0	2	1.995	1	0	1	.	.	.	1	1.034	1	1.004	1	1
1022	1022	6113	.	2		16.17	0	0	0		2	161	1	2	0	101.6	29.2731	59.3228	2	24	2	0	-99	-99	-99	-99	2	0	2	1	0	2	1.995	1	0	1	.	.	.	1	1.034	1	1.004	1	1
1022	1022	6113	.	2		16.17	0	0	0		2	161	1	2	0	101.6	29.2731	59.3228	2	24	2	0	-99	-99	-99	-99	2	0	2	1	0	2	1.995	1	0	1	.	.	.	1	1.034	1	1.004	1	1
1022	1022	6113	.	0		17.17	1240	1.24	0.215111	2	1	161	0	2	0	101.6	29.2731	59.3228	2	24	2	0	-99	-99	-99	-99	2	0	2	1	0	2	1.995	1	0	1	.	.	.	1	1.034	1	1.004	1	1
1022	1022	6113	.	0		18.17	578.5	0.5785	-0.547317	2	1	161	0	2	0	101.6	29.2731	59.3228	2	24	2	0	-99	-99	-99	-99	2	0	2	1	0	2	1.995	1	0	1	.	.	.	1	1.034	1	1.004	1	1
1022	1022	6113	.	0		18.17	83123.9	83.1239	4.42033		2	161	0	2	0	101.6	29.2731	59.3228	2	24	2	0	-99	-99	-99	-99	2	0	2	1	0	2	1.995	1	0	1	.	.	.	1	1.034	1	1.004	1	1
1022	1022	6113	.	2		18.17	0	0	0		2	161	1	2	0	101.6	29.2731	59.3228	2	24	2	0	-99	-99	-99	-99	2	0	2	1	0	2	1.995	1	0	1	.	.	.	1	1.034	1	1.004	1	1
1022	1022	6113	.	2		18.17	0	0	0		2	161	1	2	0	101.6	29.2731	59.3228	2	24	2	0	-99	-99	-99	-99	2	0	2	1	0	2	1.995	1	0	1	.	.	.	1	1.034	1	1.004	1	1
1022	1022	6113	.	0		20.17	298.5	0.2985	-1.20899	2	1	161	0	2	0	101.6	29.2731	59.3228	2	24	2	0	-99	-99	-99	-99	2	0	2	1	0	2	1.995	1	0	1	.	.	.	1	1.034	1	1.004	1	1
1022	1022	6113	.	0		20.17	54984	54.984	4.00704		2	161	0	2	0	101.6	29.2731	59.3228	2	24	2	0	-99	-99	-99	-99	2	0	2	1	0	2	1.995	1	0	1	.	.	.	1	1.034	1	1.004	1	1
1022	1022	6113	.	2		20.17	0	0	0		2	161	1	2	0	101.6	29.2731	59.3228	2	24	2	0	-99	-99	-99	-99	2	0	2	1	0	2	1.995	1	0	1	.	.	.	1	1.034	1	1.004	1	1
1022	1022	6113	.	2		20.17	0	0	0		2	161	1	2	0	101.6	29.2731	59.3228	2	24	2	0	-99	-99	-99	-99	2	0	2	1	0	2	1.995	1	0	1	.	.	.	1	1.034	1	1.004	1	1
1022	1022	6113	.	0		22.17	204.5	0.2045	-1.58719	2	1	161	0	2	0	101.6	29.2731	59.3228	2	24	2	0	-99	-99	-99	-99	2	0	2	1	0	2	1.995	1	0	1	.	.	.	1	1.034	1	1.004	1	1
1022	1022	6113	.	0		24.17	144	0.144	-1.93794	2	1	161	0	2	0	101.6	29.2731	59.3228	2	24	2	0	-99	-99	-99	-99	2	0	2	1	0	2	1.995	1	0	1	.	.	.	1	1.034	1	1.004	1	1
1022	1022	6113	.	0		24.17	29051.1	29.0511	3.36906		2	161	0	2	0	101.6	29.2731	59.3228	2	24	2	0	-99	-99	-99	-99	2	0	2	1	0	2	1.995	1	0	1	.	.	.	1	1.034	1	1.004	1	1
1022	1022	6113	.	2		24.17	0	0	0		2	161	1	2	0	101.6	29.2731	59.3228	2	24	2	0	-99	-99	-99	-99	2	0	2	1	0	2	1.995	1	0	1	.	.	.	1	1.034	1	1.004	1	1
1022	1022	6113	.	2		24.17	0	0	0		2	161	1	2	0	101.6	29.2731	59.3228	2	24	2	0	-99	-99	-99	-99	2	0	2	1	0	2	1.995	1	0	1	.	.	.	1	1.034	1	1.004	1	1
1022	1022	6113	.	0		36.17	34.35	0.03435	-3.37115	2	1	161	0	2	0	101.6	29.2731	59.3228	2	24	2	0	-99	-99	-99	-99	2	0	2	1	0	2	1.995	1	0	1	.	.	.	1	1.034	1	1.004	1	1
1022	1022	6113	.	0		36.17	70140.4	70.1404	4.2505		2	161	0	2	0	101.6	29.2731	59.3228	2	24	2	0	-99	-99	-99	-99	2	0	2	1	0	2	1.995	1	0	1	.	.	.	1	1.034	1	1.004	1	1
1022	1022	6113	.	2		36.17	0	0	0		2	161	1	2	0	101.6	29.2731	59.3228	2	24	2	0	-99	-99	-99	-99	2	0	2	1	0	2	1.995	1	0	1	.	.	.	1	1.034	1	1.004	1	1
1022	1022	6113	.	2		36.17	0	0	0		2	161	1	2	0	101.6	29.2731	59.3228	2	24	2	0	-99	-99	-99	-99	2	0	2	1	0	2	1.995	1	0	1	.	.	.	1	1.034	1	1.004	1	1
1023	1023	6113	1000	1		0	.	.	.	.	0	105	1	1	0	66.9	24.573	51.8837	1	39	2	0	-99	-99	-99	-99	2	0	2	0	0	1	1.009	1	0	1	.	.	.	0	1.867	0.195	2	1	1.999
1023	1023	6113	.	0	Druglevel_after 1st dose	0.5	8.295	0.008295	-4.7921	1	1	105	0	1	0	66.9	24.573	51.8837	1	39	2	0	-99	-99	-99	-99	2	0	2	0	0	1	1.009	1	0	1	.	.	.	0	1.867	0.195	2	1	1.999
1023	1023	6113	.	0	Druglevel_after 1st dose	1	42.7	0.0427	-3.15356	1	1	105	0	1	0	66.9	24.573	51.8837	1	39	2	0	-99	-99	-99	-99	2	0	2	0	0	1	1.009	1	0	1	.	.	.	0	1.867	0.195	2	1	1.999
1023	1023	6113	.	0	Druglevel_after 1st dose	2	320	0.32	-1.13943	1	1	105	0	1	0	66.9	24.573	51.8837	1	39	2	0	-99	-99	-99	-99	2	0	2	0	0	1	1.009	1	0	1	.	.	.	0	1.867	0.195	2	1	1.999
1023	1023	6113	.	0	Druglevel_after 1st dose	11.08	1380	1.38	0.322083	1	1	105	0	1	0	66.9	24.573	51.8837	1	39	2	0	-99	-99	-99	-99	2	0	2	0	0	1	1.009	1	0	1	.	.	.	0	1.867	0.195	2	1	1.999
1023	1023	6113	.	0	Druglevel_after 1st dose	11.99	892	0.892	-0.114289	1	1	105	0	1	1	66.9	24.573	51.8837	1	39	2	0	-99	-99	-99	-99	2	0	2	0	0	1	1.009	1	0	1	.	.	.	0	1.867	0.195	2	1	1.999
1023	1023	6113	.	0	UrineLevel_afterovernightdose	11.99	453096	453.096	6.1161		2	105	0	1	0	66.9	24.573	51.8837	1	39	2	0	-99	-99	-99	-99	2	0	2	0	0	1	1.009	1	0	1	.	.	.	0	1.867	0.195	2	1	1.999
1023	1023	6113	.	2		11.99	0	0	0		2	105	1	1	0	66.9	24.573	51.8837	1	39	2	0	-99	-99	-99	-99	2	0	2	0	0	1	1.009	1	0	1	.	.	.	0	1.867	0.195	2	1	1.999
1023	1023	6113	.	2		11.99	0	0	0		2	105	1	1	0	66.9	24.573	51.8837	1	39	2	0	-99	-99	-99	-99	2	0	2	0	0	1	1.009	1	0	1	.	.	.	0	1.867	0.195	2	1	1.999
1023	1023	6113	.	2		12	.	.	.	1	1	105	1	1	0	66.9	24.573	51.8837	1	39	2	0	-99	-99	-99	-99	2	0	2	0	0	1	1.009	1	0	1	.	.	.	0	1.867	0.195	2	1	1.999
1023	1023	6113	850	1		12	.	.	.	.	0	105	1	2	0	66.9	24.573	51.8837	1	39	2	0	-99	-99	-99	-99	2	0	2	0	0	1	1.009	1	0	1	.	.	.	0	1.867	0.195	2	1	1.999
1023	1023	6113	.	0	Druglevel_after 2nd dose	12.5	1840	1.84	0.609766	2	1	105	0	2	0	66.9	24.573	51.8837	1	39	2	0	-99	-99	-99	-99	2	0	2	0	0	1	1.009	1	0	1	.	.	.	0	1.867	0.195	2	1	1.999
1023	1023	6113	.	0	Druglevel_after 2nd dose	13	2125	2.125	0.753772	2	1	105	0	2	0	66.9	24.573	51.8837	1	39	2	0	-99	-99	-99	-99	2	0	2	0	0	1	1.009	1	0	1	.	.	.	0	1.867	0.195	2	1	1.999
1023	1023	6113	.	0	Druglevel_after 2nd dose	14	1945	1.945	0.665262	2	1	105	0	2	0	66.9	24.573	51.8837	1	39	2	0	-99	-99	-99	-99	2	0	2	0	0	1	1.009	1	0	1	.	.	.	0	1.867	0.195	2	1	1.999
1023	1023	6113	.	0	Urinelevel_after 2nd dose	14	106602	106.602	4.6691		2	105	0	2	0	66.9	24.573	51.8837	1	39	2	0	-99	-99	-99	-99	2	0	2	0	0	1	1.009	1	0	1	.	.	.	0	1.867	0.195	2	1	1.999
1023	1023	6113	.	2		14	0	0	0		2	105	1	2	0	66.9	24.573	51.8837	1	39	2	0	-99	-99	-99	-99	2	0	2	0	0	1	1.009	1	0	1	.	.	.	0	1.867	0.195	2	1	1.999
1023	1023	6113	.	2		14	0	0	0		2	105	1	2	0	66.9	24.573	51.8837	1	39	2	0	-99	-99	-99	-99	2	0	2	0	0	1	1.009	1	0	1	.	.	.	0	1.867	0.195	2	1	1.999
1023	1023	6113	.	0		15	1595	1.595	0.466874	2	1	105	0	2	0	66.9	24.573	51.8837	1	39	2	0	-99	-99	-99	-99	2	0	2	0	0	1	1.009	1	0	1	.	.	.	0	1.867	0.195	2	1	1.999
1023	1023	6113	.	0		16	1320	1.32	0.277632	2	1	105	0	2	0	66.9	24.573	51.8837	1	39	2	0	-99	-99	-99	-99	2	0	2	0	0	1	1.009	1	0	1	.	.	.	0	1.867	0.195	2	1	1.999
1023	1023	6113	.	0		16	86001.2	86.0012	4.45436		2	105	0	2	0	66.9	24.573	51.8837	1	39	2	0	-99	-99	-99	-99	2	0	2	0	0	1	1.009	1	0	1	.	.	.	0	1.867	0.195	2	1	1.999
1023	1023	6113	.	2		16	0	0	0		2	105	1	2	0	66.9	24.573	51.8837	1	39	2	0	-99	-99	-99	-99	2	0	2	0	0	1	1.009	1	0	1	.	.	.	0	1.867	0.195	2	1	1.999
1023	1023	6113	.	2		16	0	0	0		2	105	1	2	0	66.9	24.573	51.8837	1	39	2	0	-99	-99	-99	-99	2	0	2	0	0	1	1.009	1	0	1	.	.	.	0	1.867	0.195	2	1	1.999
1023	1023	6113	.	0		17	1028.5	1.0285	0.0281014	2	1	105	0	2	0	66.9	24.573	51.8837	1	39	2	0	-99	-99	-99	-99	2	0	2	0	0	1	1.009	1	0	1	.	.	.	0	1.867	0.195	2	1	1.999
1023	1023	6113	.	0		18	460	0.46	-0.776529	2	1	105	0	2	0	66.9	24.573	51.8837	1	39	2	0	-99	-99	-99	-99	2	0	2	0	0	1	1.009	1	0	1	.	.	.	0	1.867	0.195	2	1	1.999
1023	1023	6113	.	0		18	46828.8	46.8288	3.8465		2	105	0	2	0	66.9	24.573	51.8837	1	39	2	0	-99	-99	-99	-99	2	0	2	0	0	1	1.009	1	0	1	.	.	.	0	1.867	0.195	2	1	1.999
1023	1023	6113	.	2		18	0	0	0		2	105	1	2	0	66.9	24.573	51.8837	1	39	2	0	-99	-99	-99	-99	2	0	2	0	0	1	1.009	1	0	1	.	.	.	0	1.867	0.195	2	1	1.999
1023	1023	6113	.	2		18	0	0	0		2	105	1	2	0	66.9	24.573	51.8837	1	39	2	0	-99	-99	-99	-99	2	0	2	0	0	1	1.009	1	0	1	.	.	.	0	1.867	0.195	2	1	1.999
1023	1023	6113	.	0		20	320	0.32	-1.13943	2	1	105	0	2	0	66.9	24.573	51.8837	1	39	2	0	-99	-99	-99	-99	2	0	2	0	0	1	1.009	1	0	1	.	.	.	0	1.867	0.195	2	1	1.999
1023	1023	6113	.	0		20	26730.5	26.7305	3.2858		2	105	0	2	0	66.9	24.573	51.8837	1	39	2	0	-99	-99	-99	-99	2	0	2	0	0	1	1.009	1	0	1	.	.	.	0	1.867	0.195	2	1	1.999
1023	1023	6113	.	2		20	0	0	0		2	105	1	2	0	66.9	24.573	51.8837	1	39	2	0	-99	-99	-99	-99	2	0	2	0	0	1	1.009	1	0	1	.	.	.	0	1.867	0.195	2	1	1.999
1023	1023	6113	.	2		20	0	0	0		2	105	1	2	0	66.9	24.573	51.8837	1	39	2	0	-99	-99	-99	-99	2	0	2	0	0	1	1.009	1	0	1	.	.	.	0	1.867	0.195	2	1	1.999
1023	1023	6113	.	0		22	244	0.244	-1.41059	2	1	105	0	2	0	66.9	24.573	51.8837	1	39	2	0	-99	-99	-99	-99	2	0	2	0	0	1	1.009	1	0	1	.	.	.	0	1.867	0.195	2	1	1.999
1023	1023	6113	.	0		24	133	0.133	-2.01741	2	1	105	0	2	0	66.9	24.573	51.8837	1	39	2	0	-99	-99	-99	-99	2	0	2	0	0	1	1.009	1	0	1	.	.	.	0	1.867	0.195	2	1	1.999
1023	1023	6113	.	0		24	25819.6	25.8196	3.25113		2	105	0	2	0	66.9	24.573	51.8837	1	39	2	0	-99	-99	-99	-99	2	0	2	0	0	1	1.009	1	0	1	.	.	.	0	1.867	0.195	2	1	1.999
1023	1023	6113	.	2		24	0	0	0		2	105	1	2	0	66.9	24.573	51.8837	1	39	2	0	-99	-99	-99	-99	2	0	2	0	0	1	1.009	1	0	1	.	.	.	0	1.867	0.195	2	1	1.999
1023	1023	6113	.	2		24	0	0	0		2	105	1	2	0	66.9	24.573	51.8837	1	39	2	0	-99	-99	-99	-99	2	0	2	0	0	1	1.009	1	0	1	.	.	.	0	1.867	0.195	2	1	1.999
1023	1023	6113	.	0		36	67.3	0.0673	-2.6986	2	1	105	0	2	0	66.9	24.573	51.8837	1	39	2	0	-99	-99	-99	-99	2	0	2	0	0	1	1.009	1	0	1	.	.	.	0	1.867	0.195	2	1	1.999
1023	1023	6113	.	0		36	69902.5	69.9025	4.2471		2	105	0	2	0	66.9	24.573	51.8837	1	39	2	0	-99	-99	-99	-99	2	0	2	0	0	1	1.009	1	0	1	.	.	.	0	1.867	0.195	2	1	1.999
1023	1023	6113	.	2		36	0	0	0		2	105	1	2	0	66.9	24.573	51.8837	1	39	2	0	-99	-99	-99	-99	2	0	2	0	0	1	1.009	1	0	1	.	.	.	0	1.867	0.195	2	1	1.999
1023	1023	6113	.	2		36	0	0	0		2	105	1	2	0	66.9	24.573	51.8837	1	39	2	0	-99	-99	-99	-99	2	0	2	0	0	1	1.009	1	0	1	.	.	.	0	1.867	0.195	2	1	1.999
1043	1043	6113	1000	1		0	.	.	.	.	0	192	1	1	0	70.9	24.1619	55.3961	1	21	2	0	-99	-99	-99	-99	1	0	1	0	0	1	0.262	2	0	1	.	.	.	1	1.034	1	1.943	1	1.01
1043	1043	6113	.	0	Druglevel_after 1st dose	0.5	253	0.253	-1.37437	1	1	192	0	1	0	70.9	24.1619	55.3961	1	21	2	0	-99	-99	-99	-99	1	0	1	0	0	1	0.262	2	0	1	.	.	.	1	1.034	1	1.943	1	1.01
1043	1043	6113	.	0	Druglevel_after 1st dose	1	783	0.783	-0.244623	1	1	192	0	1	0	70.9	24.1619	55.3961	1	21	2	0	-99	-99	-99	-99	1	0	1	0	0	1	0.262	2	0	1	.	.	.	1	1.034	1	1.943	1	1.01
1043	1043	6113	.	0	Druglevel_after 1st dose	2	1270	1.27	0.239017	1	1	192	0	1	0	70.9	24.1619	55.3961	1	21	2	0	-99	-99	-99	-99	1	0	1	0	0	1	0.262	2	0	1	.	.	.	1	1.034	1	1.943	1	1.01
1043	1043	6113	.	0	Druglevel_after 1st dose	11	1335	1.335	0.288931	1	1	192	0	1	0	70.9	24.1619	55.3961	1	21	2	0	-99	-99	-99	-99	1	0	1	0	0	1	0.262	2	0	1	.	.	.	1	1.034	1	1.943	1	1.01
1043	1043	6113	.	0	Druglevel_after 1st dose	11.99	909	0.909	-0.0954102	1	1	192	0	1	1	70.9	24.1619	55.3961	1	21	2	0	-99	-99	-99	-99	1	0	1	0	0	1	0.262	2	0	1	.	.	.	1	1.034	1	1.943	1	1.01
1043	1043	6113	.	0	UrineLevel_afterovernightdose	11.99	647930	647.93	6.47378		2	192	0	1	0	70.9	24.1619	55.3961	1	21	2	0	-99	-99	-99	-99	1	0	1	0	0	1	0.262	2	0	1	.	.	.	1	1.034	1	1.943	1	1.01
1043	1043	6113	.	2		11.99	0	0	0		2	192	1	1	0	70.9	24.1619	55.3961	1	21	2	0	-99	-99	-99	-99	1	0	1	0	0	1	0.262	2	0	1	.	.	.	1	1.034	1	1.943	1	1.01
1043	1043	6113	.	2		11.99	0	0	0		2	192	1	1	0	70.9	24.1619	55.3961	1	21	2	0	-99	-99	-99	-99	1	0	1	0	0	1	0.262	2	0	1	.	.	.	1	1.034	1	1.943	1	1.01
1043	1043	6113	.	2		12	.	.	.	1	1	192	1	1	0	70.9	24.1619	55.3961	1	21	2	0	-99	-99	-99	-99	1	0	1	0	0	1	0.262	2	0	1	.	.	.	1	1.034	1	1.943	1	1.01
1043	1043	6113	850	1		12	.	.	.	.	0	192	1	2	0	70.9	24.1619	55.3961	1	21	2	0	-99	-99	-99	-99	1	0	1	0	0	1	0.262	2	0	1	.	.	.	1	1.034	1	1.943	1	1.01
1043	1043	6113	.	0	Druglevel_after 2nd dose	12.5	710.5	0.7105	-0.341786	2	1	192	0	2	0	70.9	24.1619	55.3961	1	21	2	0	-99	-99	-99	-99	1	0	1	0	0	1	0.262	2	0	1	.	.	.	1	1.034	1	1.943	1	1.01
1043	1043	6113	.	0	Druglevel_after 2nd dose	13	1725	1.725	0.545227	2	1	192	0	2	0	70.9	24.1619	55.3961	1	21	2	0	-99	-99	-99	-99	1	0	1	0	0	1	0.262	2	0	1	.	.	.	1	1.034	1	1.943	1	1.01
1043	1043	6113	.	0	Druglevel_after 2nd dose	13.97	1795	1.795	0.585005	2	1	192	0	2	0	70.9	24.1619	55.3961	1	21	2	0	-99	-99	-99	-99	1	0	1	0	0	1	0.262	2	0	1	.	.	.	1	1.034	1	1.943	1	1.01
1043	1043	6113	.	0	Urinelevel_after 2nd dose	14	67901.4	67.9014	4.21806		2	192	0	2	0	70.9	24.1619	55.3961	1	21	2	0	-99	-99	-99	-99	1	0	1	0	0	1	0.262	2	0	1	.	.	.	1	1.034	1	1.943	1	1.01
1043	1043	6113	.	2		14	0	0	0		2	192	1	2	0	70.9	24.1619	55.3961	1	21	2	0	-99	-99	-99	-99	1	0	1	0	0	1	0.262	2	0	1	.	.	.	1	1.034	1	1.943	1	1.01
1043	1043	6113	.	2		14	0	0	0		2	192	1	2	0	70.9	24.1619	55.3961	1	21	2	0	-99	-99	-99	-99	1	0	1	0	0	1	0.262	2	0	1	.	.	.	1	1.034	1	1.943	1	1.01
1043	1043	6113	.	0		15	1625	1.625	0.485508	2	1	192	0	2	0	70.9	24.1619	55.3961	1	21	2	0	-99	-99	-99	-99	1	0	1	0	0	1	0.262	2	0	1	.	.	.	1	1.034	1	1.943	1	1.01
1043	1043	6113	.	0		16	1530	1.53	0.425268	2	1	192	0	2	0	70.9	24.1619	55.3961	1	21	2	0	-99	-99	-99	-99	1	0	1	0	0	1	0.262	2	0	1	.	.	.	1	1.034	1	1.943	1	1.01
1043	1043	6113	.	0		16	94061.4	94.0614	4.54395		2	192	0	2	0	70.9	24.1619	55.3961	1	21	2	0	-99	-99	-99	-99	1	0	1	0	0	1	0.262	2	0	1	.	.	.	1	1.034	1	1.943	1	1.01
1043	1043	6113	.	2		16	0	0	0		2	192	1	2	0	70.9	24.1619	55.3961	1	21	2	0	-99	-99	-99	-99	1	0	1	0	0	1	0.262	2	0	1	.	.	.	1	1.034	1	1.943	1	1.01
1043	1043	6113	.	2		16	0	0	0		2	192	1	2	0	70.9	24.1619	55.3961	1	21	2	0	-99	-99	-99	-99	1	0	1	0	0	1	0.262	2	0	1	.	.	.	1	1.034	1	1.943	1	1.01
1043	1043	6113	.	0		17	1330	1.33	0.285179	2	1	192	0	2	0	70.9	24.1619	55.3961	1	21	2	0	-99	-99	-99	-99	1	0	1	0	0	1	0.262	2	0	1	.	.	.	1	1.034	1	1.943	1	1.01
1043	1043	6113	.	0		18	673.5	0.6735	-0.395267	2	1	192	0	2	0	70.9	24.1619	55.3961	1	21	2	0	-99	-99	-99	-99	1	0	1	0	0	1	0.262	2	0	1	.	.	.	1	1.034	1	1.943	1	1.01
1043	1043	6113	.	0		18	32275.3	32.2753	3.4743		2	192	0	2	0	70.9	24.1619	55.3961	1	21	2	0	-99	-99	-99	-99	1	0	1	0	0	1	0.262	2	0	1	.	.	.	1	1.034	1	1.943	1	1.01
1043	1043	6113	.	2		18	0	0	0		2	192	1	2	0	70.9	24.1619	55.3961	1	21	2	0	-99	-99	-99	-99	1	0	1	0	0	1	0.262	2	0	1	.	.	.	1	1.034	1	1.943	1	1.01
1043	1043	6113	.	2		18	0	0	0		2	192	1	2	0	70.9	24.1619	55.3961	1	21	2	0	-99	-99	-99	-99	1	0	1	0	0	1	0.262	2	0	1	.	.	.	1	1.034	1	1.943	1	1.01
1043	1043	6113	.	0		20	378.5	0.3785	-0.971539	2	1	192	0	2	0	70.9	24.1619	55.3961	1	21	2	0	-99	-99	-99	-99	1	0	1	0	0	1	0.262	2	0	1	.	.	.	1	1.034	1	1.943	1	1.01
1043	1043	6113	.	0		20	39972.8	39.9728	3.6882		2	192	0	2	0	70.9	24.1619	55.3961	1	21	2	0	-99	-99	-99	-99	1	0	1	0	0	1	0.262	2	0	1	.	.	.	1	1.034	1	1.943	1	1.01
1043	1043	6113	.	2		20	0	0	0		2	192	1	2	0	70.9	24.1619	55.3961	1	21	2	0	-99	-99	-99	-99	1	0	1	0	0	1	0.262	2	0	1	.	.	.	1	1.034	1	1.943	1	1.01
1043	1043	6113	.	2		20	0	0	0		2	192	1	2	0	70.9	24.1619	55.3961	1	21	2	0	-99	-99	-99	-99	1	0	1	0	0	1	0.262	2	0	1	.	.	.	1	1.034	1	1.943	1	1.01
1043	1043	6113	.	0		22	175.5	0.1755	-1.74012	2	1	192	0	2	0	70.9	24.1619	55.3961	1	21	2	0	-99	-99	-99	-99	1	0	1	0	0	1	0.262	2	0	1	.	.	.	1	1.034	1	1.943	1	1.01
1043	1043	6113	.	0		24	101.9	0.1019	-2.28376	2	1	192	0	2	0	70.9	24.1619	55.3961	1	21	2	0	-99	-99	-99	-99	1	0	1	0	0	1	0.262	2	0	1	.	.	.	1	1.034	1	1.943	1	1.01
1043	1043	6113	.	0		24	42189.8	42.1898	3.74218		2	192	0	2	0	70.9	24.1619	55.3961	1	21	2	0	-99	-99	-99	-99	1	0	1	0	0	1	0.262	2	0	1	.	.	.	1	1.034	1	1.943	1	1.01
1043	1043	6113	.	2		24	0	0	0		2	192	1	2	0	70.9	24.1619	55.3961	1	21	2	0	-99	-99	-99	-99	1	0	1	0	0	1	0.262	2	0	1	.	.	.	1	1.034	1	1.943	1	1.01
1043	1043	6113	.	2		24	0	0	0		2	192	1	2	0	70.9	24.1619	55.3961	1	21	2	0	-99	-99	-99	-99	1	0	1	0	0	1	0.262	2	0	1	.	.	.	1	1.034	1	1.943	1	1.01
1043	1043	6113	.	0		36	47.35	0.04735	-3.05019	2	1	192	0	2	0	70.9	24.1619	55.3961	1	21	2	0	-99	-99	-99	-99	1	0	1	0	0	1	0.262	2	0	1	.	.	.	1	1.034	1	1.943	1	1.01
1043	1043	6113	.	0		36	38224.7	38.2247	3.64348		2	192	0	2	0	70.9	24.1619	55.3961	1	21	2	0	-99	-99	-99	-99	1	0	1	0	0	1	0.262	2	0	1	.	.	.	1	1.034	1	1.943	1	1.01
1043	1043	6113	.	2		36	0	0	0		2	192	1	2	0	70.9	24.1619	55.3961	1	21	2	0	-99	-99	-99	-99	1	0	1	0	0	1	0.262	2	0	1	.	.	.	1	1.034	1	1.943	1	1.01
1043	1043	6113	.	2		36	0	0	0		2	192	1	2	0	70.9	24.1619	55.3961	1	21	2	0	-99	-99	-99	-99	1	0	1	0	0	1	0.262	2	0	1	.	.	.	1	1.034	1	1.943	1	1.01
1046	1046	6113	1000	1		0	.	.	.	.	0	166	1	1	0	96.3	38.6734	59.5539	1	22	2	0	-99	-99	-99	-99	2	0	1	0	0	1	0	1.005	0	1	.	.	.	0	2	0	1.99	1	1
1046	1046	6113	.	0	Druglevel_after 1st dose	0.47	229.5	0.2295	-1.47185	1	1	166	0	1	0	96.3	38.6734	59.5539	1	22	2	0	-99	-99	-99	-99	2	0	1	0	0	1	0	1.005	0	1	.	.	.	0	2	0	1.99	1	1
1046	1046	6113	.	0	Druglevel_after 1st dose	0.97	456.5	0.4565	-0.784167	1	1	166	0	1	0	96.3	38.6734	59.5539	1	22	2	0	-99	-99	-99	-99	2	0	1	0	0	1	0	1.005	0	1	.	.	.	0	2	0	1.99	1	1
1046	1046	6113	.	0	Druglevel_after 1st dose	1.97	1545	1.545	0.435024	1	1	166	0	1	0	96.3	38.6734	59.5539	1	22	2	0	-99	-99	-99	-99	2	0	1	0	0	1	0	1.005	0	1	.	.	.	0	2	0	1.99	1	1
1046	1046	6113	.	0	Druglevel_after 1st dose	10.97	386.5	0.3865	-0.950623	1	1	166	0	1	0	96.3	38.6734	59.5539	1	22	2	0	-99	-99	-99	-99	2	0	1	0	0	1	0	1.005	0	1	.	.	.	0	2	0	1.99	1	1
1046	1046	6113	.	0	Druglevel_after 1st dose	11.89	345.5	0.3455	-1.06276	1	1	166	0	1	1	96.3	38.6734	59.5539	1	22	2	0	-99	-99	-99	-99	2	0	1	0	0	1	0	1.005	0	1	.	.	.	0	2	0	1.99	1	1
1046	1046	6113	.	0	UrineLevel_afterovernightdose	11.89	345840	345.839	5.84597		2	166	0	1	0	96.3	38.6734	59.5539	1	22	2	0	-99	-99	-99	-99	2	0	1	0	0	1	0	1.005	0	1	.	.	.	0	2	0	1.99	1	1
1046	1046	6113	.	2		11.89	0	0	0		2	166	1	1	0	96.3	38.6734	59.5539	1	22	2	0	-99	-99	-99	-99	2	0	1	0	0	1	0	1.005	0	1	.	.	.	0	2	0	1.99	1	1
1046	1046	6113	.	2		11.89	0	0	0		2	166	1	1	0	96.3	38.6734	59.5539	1	22	2	0	-99	-99	-99	-99	2	0	1	0	0	1	0	1.005	0	1	.	.	.	0	2	0	1.99	1	1
1046	1046	6113	.	2		11.96	.	.	.	1	1	166	1	1	0	96.3	38.6734	59.5539	1	22	2	0	-99	-99	-99	-99	2	0	1	0	0	1	0	1.005	0	1	.	.	.	0	2	0	1.99	1	1
1046	1046	6113	850	1		11.96	.	.	.	.	0	166	1	2	0	96.3	38.6734	59.5539	1	22	2	0	-99	-99	-99	-99	2	0	1	0	0	1	0	1.005	0	1	.	.	.	0	2	0	1.99	1	1
1046	1046	6113	.	0	Druglevel_after 2nd dose	12.47	708.5	0.7085	-0.344605	2	1	166	0	2	0	96.3	38.6734	59.5539	1	22	2	0	-99	-99	-99	-99	2	0	1	0	0	1	0	1.005	0	1	.	.	.	0	2	0	1.99	1	1
1046	1046	6113	.	0	Druglevel_after 2nd dose	12.97	896.5	0.8965	-0.109257	2	1	166	0	2	0	96.3	38.6734	59.5539	1	22	2	0	-99	-99	-99	-99	2	0	1	0	0	1	0	1.005	0	1	.	.	.	0	2	0	1.99	1	1
1046	1046	6113	.	0	Druglevel_after 2nd dose	13.97	1485	1.485	0.395415	2	1	166	0	2	0	96.3	38.6734	59.5539	1	22	2	0	-99	-99	-99	-99	2	0	1	0	0	1	0	1.005	0	1	.	.	.	0	2	0	1.99	1	1
1046	1046	6113	.	0	Urinelevel_after 2nd dose	13.97	80178	80.178	4.38425		2	166	0	2	0	96.3	38.6734	59.5539	1	22	2	0	-99	-99	-99	-99	2	0	1	0	0	1	0	1.005	0	1	.	.	.	0	2	0	1.99	1	1
1046	1046	6113	.	2		13.97	0	0	0		2	166	1	2	0	96.3	38.6734	59.5539	1	22	2	0	-99	-99	-99	-99	2	0	1	0	0	1	0	1.005	0	1	.	.	.	0	2	0	1.99	1	1
1046	1046	6113	.	2		13.97	0	0	0		2	166	1	2	0	96.3	38.6734	59.5539	1	22	2	0	-99	-99	-99	-99	2	0	1	0	0	1	0	1.005	0	1	.	.	.	0	2	0	1.99	1	1
1046	1046	6113	.	0		14.22	1535	1.535	0.42853	2	1	166	0	2	0	96.3	38.6734	59.5539	1	22	2	0	-99	-99	-99	-99	2	0	1	0	0	1	0	1.005	0	1	.	.	.	0	2	0	1.99	1	1
1046	1046	6113	.	0		14.47	1335	1.335	0.288931	2	1	166	0	2	0	96.3	38.6734	59.5539	1	22	2	0	-99	-99	-99	-99	2	0	1	0	0	1	0	1.005	0	1	.	.	.	0	2	0	1.99	1	1
1046	1046	6113	.	0		14.72	1150	1.15	0.139762	2	1	166	0	2	0	96.3	38.6734	59.5539	1	22	2	0	-99	-99	-99	-99	2	0	1	0	0	1	0	1.005	0	1	.	.	.	0	2	0	1.99	1	1
1046	1046	6113	.	0		15.47	1050	1.05	0.0487902	2	1	166	0	2	0	96.3	38.6734	59.5539	1	22	2	0	-99	-99	-99	-99	2	0	1	0	0	1	0	1.005	0	1	.	.	.	0	2	0	1.99	1	1
1046	1046	6113	.	0		15.97	991	0.991	-0.00904074	2	1	166	0	2	0	96.3	38.6734	59.5539	1	22	2	0	-99	-99	-99	-99	2	0	1	0	0	1	0	1.005	0	1	.	.	.	0	2	0	1.99	1	1
1046	1046	6113	.	0		16.97	1115	1.115	0.108854	2	1	166	0	2	0	96.3	38.6734	59.5539	1	22	2	0	-99	-99	-99	-99	2	0	1	0	0	1	0	1.005	0	1	.	.	.	0	2	0	1.99	1	1
1046	1046	6113	.	0		17.97	1120	1.12	0.113329	2	1	166	0	2	0	96.3	38.6734	59.5539	1	22	2	0	-99	-99	-99	-99	2	0	1	0	0	1	0	1.005	0	1	.	.	.	0	2	0	1.99	1	1
1046	1046	6113	.	0		18.97	759	0.759	-0.275754	2	1	166	0	2	0	96.3	38.6734	59.5539	1	22	2	0	-99	-99	-99	-99	2	0	1	0	0	1	0	1.005	0	1	.	.	.	0	2	0	1.99	1	1
1046	1046	6113	.	0		18.97	70295.7	70.2957	4.25271		2	166	0	2	0	96.3	38.6734	59.5539	1	22	2	0	-99	-99	-99	-99	2	0	1	0	0	1	0	1.005	0	1	.	.	.	0	2	0	1.99	1	1
1046	1046	6113	.	2		18.97	0	0	0		2	166	1	2	0	96.3	38.6734	59.5539	1	22	2	0	-99	-99	-99	-99	2	0	1	0	0	1	0	1.005	0	1	.	.	.	0	2	0	1.99	1	1
1046	1046	6113	.	2		18.97	0	0	0		2	166	1	2	0	96.3	38.6734	59.5539	1	22	2	0	-99	-99	-99	-99	2	0	1	0	0	1	0	1.005	0	1	.	.	.	0	2	0	1.99	1	1
1046	1046	6113	.	0		20.97	508.5	0.5085	-0.67629	2	1	166	0	2	0	96.3	38.6734	59.5539	1	22	2	0	-99	-99	-99	-99	2	0	1	0	0	1	0	1.005	0	1	.	.	.	0	2	0	1.99	1	1
1046	1046	6113	.	0		20.97	84998.6	84.9986	4.44264		2	166	0	2	0	96.3	38.6734	59.5539	1	22	2	0	-99	-99	-99	-99	2	0	1	0	0	1	0	1.005	0	1	.	.	.	0	2	0	1.99	1	1
1046	1046	6113	.	2		20.97	0	0	0		2	166	1	2	0	96.3	38.6734	59.5539	1	22	2	0	-99	-99	-99	-99	2	0	1	0	0	1	0	1.005	0	1	.	.	.	0	2	0	1.99	1	1
1046	1046	6113	.	2		20.97	0	0	0		2	166	1	2	0	96.3	38.6734	59.5539	1	22	2	0	-99	-99	-99	-99	2	0	1	0	0	1	0	1.005	0	1	.	.	.	0	2	0	1.99	1	1
1046	1046	6113	.	0		22.97	330	0.33	-1.10866	2	1	166	0	2	0	96.3	38.6734	59.5539	1	22	2	0	-99	-99	-99	-99	2	0	1	0	0	1	0	1.005	0	1	.	.	.	0	2	0	1.99	1	1
1046	1046	6113	.	0		24.97	221.5	0.2215	-1.50733	2	1	166	0	2	0	96.3	38.6734	59.5539	1	22	2	0	-99	-99	-99	-99	2	0	1	0	0	1	0	1.005	0	1	.	.	.	0	2	0	1.99	1	1
1046	1046	6113	.	0		24.97	71198.8	71.1988	4.26548		2	166	0	2	0	96.3	38.6734	59.5539	1	22	2	0	-99	-99	-99	-99	2	0	1	0	0	1	0	1.005	0	1	.	.	.	0	2	0	1.99	1	1
1046	1046	6113	.	2		24.97	0	0	0		2	166	1	2	0	96.3	38.6734	59.5539	1	22	2	0	-99	-99	-99	-99	2	0	1	0	0	1	0	1.005	0	1	.	.	.	0	2	0	1.99	1	1
1046	1046	6113	.	2		24.97	0	0	0		2	166	1	2	0	96.3	38.6734	59.5539	1	22	2	0	-99	-99	-99	-99	2	0	1	0	0	1	0	1.005	0	1	.	.	.	0	2	0	1.99	1	1
1046	1046	6113	.	0		36.97	46.1	0.0461	-3.07694	2	1	166	0	2	0	96.3	38.6734	59.5539	1	22	2	0	-99	-99	-99	-99	2	0	1	0	0	1	0	1.005	0	1	.	.	.	0	2	0	1.99	1	1
1046	1046	6113	.	0		36.97	54730	54.73	4.00241		2	166	0	2	0	96.3	38.6734	59.5539	1	22	2	0	-99	-99	-99	-99	2	0	1	0	0	1	0	1.005	0	1	.	.	.	0	2	0	1.99	1	1
1046	1046	6113	.	2		36.97	0	0	0		2	166	1	2	0	96.3	38.6734	59.5539	1	22	2	0	-99	-99	-99	-99	2	0	1	0	0	1	0	1.005	0	1	.	.	.	0	2	0	1.99	1	1
1046	1046	6113	.	2		36.97	0	0	0		2	166	1	2	0	96.3	38.6734	59.5539	1	22	2	0	-99	-99	-99	-99	2	0	1	0	0	1	0	1.005	0	1	.	.	.	0	2	0	1.99	1	1
1047	1047	6113	1000	1		0	.	.	.	.	0	224	1	1	0	78	22.3772	50.9244	2	28	2	0	-99	-99	-99	-99	2	0	2	0	0	1	0.002	1	0	1	.	.	.	0	2	0	1.9	2	1
1047	1047	6113	.	0	Druglevel_after 1st dose	0.5	142	0.142	-1.95193	1	1	224	0	1	0	78	22.3772	50.9244	2	28	2	0	-99	-99	-99	-99	2	0	2	0	0	1	0.002	1	0	1	.	.	.	0	2	0	1.9	2	1
1047	1047	6113	.	0	Druglevel_after 1st dose	1	274	0.274	-1.29463	1	1	224	0	1	0	78	22.3772	50.9244	2	28	2	0	-99	-99	-99	-99	2	0	2	0	0	1	0.002	1	0	1	.	.	.	0	2	0	1.9	2	1
1047	1047	6113	.	0	Druglevel_after 1st dose	2	1080	1.08	0.076961	1	1	224	0	1	0	78	22.3772	50.9244	2	28	2	0	-99	-99	-99	-99	2	0	2	0	0	1	0.002	1	0	1	.	.	.	0	2	0	1.9	2	1
1047	1047	6113	.	0	Druglevel_after 1st dose	11	747.5	0.7475	-0.291021	1	1	224	0	1	0	78	22.3772	50.9244	2	28	2	0	-99	-99	-99	-99	2	0	2	0	0	1	0.002	1	0	1	.	.	.	0	2	0	1.9	2	1
1047	1047	6113	.	0	Druglevel_after 1st dose	11.99	588	0.588	-0.531028	1	1	224	0	1	1	78	22.3772	50.9244	2	28	2	0	-99	-99	-99	-99	2	0	2	0	0	1	0.002	1	0	1	.	.	.	0	2	0	1.9	2	1
1047	1047	6113	.	0	UrineLevel_afterovernightdose	11.99	243553	243.553	5.49533		2	224	0	1	0	78	22.3772	50.9244	2	28	2	0	-99	-99	-99	-99	2	0	2	0	0	1	0.002	1	0	1	.	.	.	0	2	0	1.9	2	1
1047	1047	6113	.	2		11.99	0	0	0		2	224	1	1	0	78	22.3772	50.9244	2	28	2	0	-99	-99	-99	-99	2	0	2	0	0	1	0.002	1	0	1	.	.	.	0	2	0	1.9	2	1
1047	1047	6113	.	2		11.99	0	0	0		2	224	1	1	0	78	22.3772	50.9244	2	28	2	0	-99	-99	-99	-99	2	0	2	0	0	1	0.002	1	0	1	.	.	.	0	2	0	1.9	2	1
1047	1047	6113	.	2		12	.	.	.	1	1	224	1	1	0	78	22.3772	50.9244	2	28	2	0	-99	-99	-99	-99	2	0	2	0	0	1	0.002	1	0	1	.	.	.	0	2	0	1.9	2	1
1047	1047	6113	850	1		12	.	.	.	.	0	224	1	2	0	78	22.3772	50.9244	2	28	2	0	-99	-99	-99	-99	2	0	2	0	0	1	0.002	1	0	1	.	.	.	0	2	0	1.9	2	1
1047	1047	6113	.	0	Druglevel_after 2nd dose	12.5	1440	1.44	0.364643	2	1	224	0	2	0	78	22.3772	50.9244	2	28	2	0	-99	-99	-99	-99	2	0	2	0	0	1	0.002	1	0	1	.	.	.	0	2	0	1.9	2	1
1047	1047	6113	.	0	Druglevel_after 2nd dose	13	1895	1.895	0.639219	2	1	224	0	2	0	78	22.3772	50.9244	2	28	2	0	-99	-99	-99	-99	2	0	2	0	0	1	0.002	1	0	1	.	.	.	0	2	0	1.9	2	1
1047	1047	6113	.	0	Druglevel_after 2nd dose	14	1700	1.7	0.530628	2	1	224	0	2	0	78	22.3772	50.9244	2	28	2	0	-99	-99	-99	-99	2	0	2	0	0	1	0.002	1	0	1	.	.	.	0	2	0	1.9	2	1
1047	1047	6113	.	0	Urinelevel_after 2nd dose	14	95275.2	95.2752	4.55677		2	224	0	2	0	78	22.3772	50.9244	2	28	2	0	-99	-99	-99	-99	2	0	2	0	0	1	0.002	1	0	1	.	.	.	0	2	0	1.9	2	1
1047	1047	6113	.	2		14	0	0	0		2	224	1	2	0	78	22.3772	50.9244	2	28	2	0	-99	-99	-99	-99	2	0	2	0	0	1	0.002	1	0	1	.	.	.	0	2	0	1.9	2	1
1047	1047	6113	.	2		14	0	0	0		2	224	1	2	0	78	22.3772	50.9244	2	28	2	0	-99	-99	-99	-99	2	0	2	0	0	1	0.002	1	0	1	.	.	.	0	2	0	1.9	2	1
1047	1047	6113	.	0		14.25	1810	1.81	0.593327	2	1	224	0	2	0	78	22.3772	50.9244	2	28	2	0	-99	-99	-99	-99	2	0	2	0	0	1	0.002	1	0	1	.	.	.	0	2	0	1.9	2	1
1047	1047	6113	.	0		14.5	1575	1.575	0.454255	2	1	224	0	2	0	78	22.3772	50.9244	2	28	2	0	-99	-99	-99	-99	2	0	2	0	0	1	0.002	1	0	1	.	.	.	0	2	0	1.9	2	1
1047	1047	6113	.	0		14.75	1650	1.65	0.500775	2	1	224	0	2	0	78	22.3772	50.9244	2	28	2	0	-99	-99	-99	-99	2	0	2	0	0	1	0.002	1	0	1	.	.	.	0	2	0	1.9	2	1
1047	1047	6113	.	0		15	1350	1.35	0.300105	2	1	224	0	2	0	78	22.3772	50.9244	2	28	2	0	-99	-99	-99	-99	2	0	2	0	0	1	0.002	1	0	1	.	.	.	0	2	0	1.9	2	1
1047	1047	6113	.	0		15.5	1250	1.25	0.223144	2	1	224	0	2	0	78	22.3772	50.9244	2	28	2	0	-99	-99	-99	-99	2	0	2	0	0	1	0.002	1	0	1	.	.	.	0	2	0	1.9	2	1
1047	1047	6113	.	0		16	1175	1.175	0.161268	2	1	224	0	2	0	78	22.3772	50.9244	2	28	2	0	-99	-99	-99	-99	2	0	2	0	0	1	0.002	1	0	1	.	.	.	0	2	0	1.9	2	1
1047	1047	6113	.	0		16	80022.6	80.0226	4.38231		2	224	0	2	0	78	22.3772	50.9244	2	28	2	0	-99	-99	-99	-99	2	0	2	0	0	1	0.002	1	0	1	.	.	.	0	2	0	1.9	2	1
1047	1047	6113	.	2		16	0	0	0		2	224	1	2	0	78	22.3772	50.9244	2	28	2	0	-99	-99	-99	-99	2	0	2	0	0	1	0.002	1	0	1	.	.	.	0	2	0	1.9	2	1
1047	1047	6113	.	2		16	0	0	0		2	224	1	2	0	78	22.3772	50.9244	2	28	2	0	-99	-99	-99	-99	2	0	2	0	0	1	0.002	1	0	1	.	.	.	0	2	0	1.9	2	1
1047	1047	6113	.	0		17	904	0.904	-0.100926	2	1	224	0	2	0	78	22.3772	50.9244	2	28	2	0	-99	-99	-99	-99	2	0	2	0	0	1	0.002	1	0	1	.	.	.	0	2	0	1.9	2	1
1047	1047	6113	.	0		18	779	0.779	-0.249744	2	1	224	0	2	0	78	22.3772	50.9244	2	28	2	0	-99	-99	-99	-99	2	0	2	0	0	1	0.002	1	0	1	.	.	.	0	2	0	1.9	2	1
1047	1047	6113	.	0		18	60668.5	60.6685	4.10543		2	224	0	2	0	78	22.3772	50.9244	2	28	2	0	-99	-99	-99	-99	2	0	2	0	0	1	0.002	1	0	1	.	.	.	0	2	0	1.9	2	1
1047	1047	6113	.	2		18	0	0	0		2	224	1	2	0	78	22.3772	50.9244	2	28	2	0	-99	-99	-99	-99	2	0	2	0	0	1	0.002	1	0	1	.	.	.	0	2	0	1.9	2	1
1047	1047	6113	.	2		18	0	0	0		2	224	1	2	0	78	22.3772	50.9244	2	28	2	0	-99	-99	-99	-99	2	0	2	0	0	1	0.002	1	0	1	.	.	.	0	2	0	1.9	2	1
1047	1047	6113	.	0		20	487	0.487	-0.719491	2	1	224	0	2	0	78	22.3772	50.9244	2	28	2	0	-99	-99	-99	-99	2	0	2	0	0	1	0.002	1	0	1	.	.	.	0	2	0	1.9	2	1
1047	1047	6113	.	0		20	37667.4	37.6674	3.6288		2	224	0	2	0	78	22.3772	50.9244	2	28	2	0	-99	-99	-99	-99	2	0	2	0	0	1	0.002	1	0	1	.	.	.	0	2	0	1.9	2	1
1047	1047	6113	.	2		20	0	0	0		2	224	1	2	0	78	22.3772	50.9244	2	28	2	0	-99	-99	-99	-99	2	0	2	0	0	1	0.002	1	0	1	.	.	.	0	2	0	1.9	2	1
1047	1047	6113	.	2		20	0	0	0		2	224	1	2	0	78	22.3772	50.9244	2	28	2	0	-99	-99	-99	-99	2	0	2	0	0	1	0.002	1	0	1	.	.	.	0	2	0	1.9	2	1
1047	1047	6113	.	0		22	387.5	0.3875	-0.948039	2	1	224	0	2	0	78	22.3772	50.9244	2	28	2	0	-99	-99	-99	-99	2	0	2	0	0	1	0.002	1	0	1	.	.	.	0	2	0	1.9	2	1
1047	1047	6113	.	0		24	299.5	0.2995	-1.20564	2	1	224	0	2	0	78	22.3772	50.9244	2	28	2	0	-99	-99	-99	-99	2	0	2	0	0	1	0.002	1	0	1	.	.	.	0	2	0	1.9	2	1
1047	1047	6113	.	0		36	75.1	0.0751	-2.58893	2	1	224	0	2	0	78	22.3772	50.9244	2	28	2	0	-99	-99	-99	-99	2	0	2	0	0	1	0.002	1	0	1	.	.	.	0	2	0	1.9	2	1
1047	1047	6113	.	0		36	33912.9	33.9129	3.5238		2	224	0	2	0	78	22.3772	50.9244	2	28	2	0	-99	-99	-99	-99	2	0	2	0	0	1	0.002	1	0	1	.	.	.	0	2	0	1.9	2	1
1047	1047	6113	.	2		36	0	0	0		2	224	1	2	0	78	22.3772	50.9244	2	28	2	0	-99	-99	-99	-99	2	0	2	0	0	1	0.002	1	0	1	.	.	.	0	2	0	1.9	2	1
1047	1047	6113	.	2		36	0	0	0		2	224	1	2	0	78	22.3772	50.9244	2	28	2	0	-99	-99	-99	-99	2	0	2	0	0	1	0.002	1	0	1	.	.	.	0	2	0	1.9	2	1
1048	1048	6113	1000	1		0	.	.	.	.	0	214	1	1	0	116.6	36.8009	61.0397	2	26	2	0	-99	-99	-99	-99	0	0	0	0	0	0	0.842	0.98	0	1	.	.	.	0	1.867	0.195	2	1	0.998
1048	1048	6113	.	0	Druglevel_after 1st dose	0.5	282	0.282	-1.26585	1	1	214	0	1	0	116.6	36.8009	61.0397	2	26	2	0	-99	-99	-99	-99	0	0	0	0	0	0	0.842	0.98	0	1	.	.	.	0	1.867	0.195	2	1	0.998
1048	1048	6113	.	0	Druglevel_after 1st dose	1	275	0.275	-1.29098	1	1	214	0	1	0	116.6	36.8009	61.0397	2	26	2	0	-99	-99	-99	-99	0	0	0	0	0	0	0.842	0.98	0	1	.	.	.	0	1.867	0.195	2	1	0.998
1048	1048	6113	.	0	Druglevel_after 1st dose	2	633.5	0.6335	-0.456495	1	1	214	0	1	0	116.6	36.8009	61.0397	2	26	2	0	-99	-99	-99	-99	0	0	0	0	0	0	0.842	0.98	0	1	.	.	.	0	1.867	0.195	2	1	0.998
1048	1048	6113	.	0	Druglevel_after 1st dose	11	565.5	0.5655	-0.570045	1	1	214	0	1	1	116.6	36.8009	61.0397	2	26	2	0	-99	-99	-99	-99	0	0	0	0	0	0	0.842	0.98	0	1	.	.	.	0	1.867	0.195	2	1	0.998
1048	1048	6113	.	0	Druglevel_after 1st dose	11.24	385	0.385	-0.954512	1	1	214	0	1	1	116.6	36.8009	61.0397	2	26	2	0	-99	-99	-99	-99	0	0	0	0	0	0	0.842	0.98	0	1	.	.	.	0	1.867	0.195	2	1	0.998
1048	1048	6113	.	0	UrineLevel_afterovernightdose	11.24	133605	133.605	4.89489		2	214	0	1	0	116.6	36.8009	61.0397	2	26	2	0	-99	-99	-99	-99	0	0	0	0	0	0	0.842	0.98	0	1	.	.	.	0	1.867	0.195	2	1	0.998
1048	1048	6113	.	2		11.24	0	0	0		2	214	1	1	0	116.6	36.8009	61.0397	2	26	2	0	-99	-99	-99	-99	0	0	0	0	0	0	0.842	0.98	0	1	.	.	.	0	1.867	0.195	2	1	0.998
1048	1048	6113	.	2		11.24	0	0	0		2	214	1	1	0	116.6	36.8009	61.0397	2	26	2	0	-99	-99	-99	-99	0	0	0	0	0	0	0.842	0.98	0	1	.	.	.	0	1.867	0.195	2	1	0.998
1048	1048	6113	.	2		12.15	.	.	.	1	1	214	1	1	0	116.6	36.8009	61.0397	2	26	2	0	-99	-99	-99	-99	0	0	0	0	0	0	0.842	0.98	0	1	.	.	.	0	1.867	0.195	2	1	0.998
1048	1048	6113	850	1		12.15	.	.	.	.	0	214	1	2	0	116.6	36.8009	61.0397	2	26	2	0	-99	-99	-99	-99	0	0	0	0	0	0	0.842	0.98	0	1	.	.	.	0	1.867	0.195	2	1	0.998
1048	1048	6113	.	0	Druglevel_after 2nd dose	12.75	940	0.94	-0.0618754	2	1	214	0	2	0	116.6	36.8009	61.0397	2	26	2	0	-99	-99	-99	-99	0	0	0	0	0	0	0.842	0.98	0	1	.	.	.	0	1.867	0.195	2	1	0.998
1048	1048	6113	.	0	Druglevel_after 2nd dose	13.25	1525	1.525	0.421994	2	1	214	0	2	0	116.6	36.8009	61.0397	2	26	2	0	-99	-99	-99	-99	0	0	0	0	0	0	0.842	0.98	0	1	.	.	.	0	1.867	0.195	2	1	0.998
1048	1048	6113	.	0	Druglevel_after 2nd dose	14.25	1300	1.3	0.262364	2	1	214	0	2	0	116.6	36.8009	61.0397	2	26	2	0	-99	-99	-99	-99	0	0	0	0	0	0	0.842	0.98	0	1	.	.	.	0	1.867	0.195	2	1	0.998
1048	1048	6113	.	0	Urinelevel_after 2nd dose	14.25	97108.6	97.1086	4.57583		2	214	0	2	0	116.6	36.8009	61.0397	2	26	2	0	-99	-99	-99	-99	0	0	0	0	0	0	0.842	0.98	0	1	.	.	.	0	1.867	0.195	2	1	0.998
1048	1048	6113	.	2		14.25	0	0	0		2	214	1	2	0	116.6	36.8009	61.0397	2	26	2	0	-99	-99	-99	-99	0	0	0	0	0	0	0.842	0.98	0	1	.	.	.	0	1.867	0.195	2	1	0.998
1048	1048	6113	.	2		14.25	0	0	0		2	214	1	2	0	116.6	36.8009	61.0397	2	26	2	0	-99	-99	-99	-99	0	0	0	0	0	0	0.842	0.98	0	1	.	.	.	0	1.867	0.195	2	1	0.998
1048	1048	6113	.	0		14.5	1295	1.295	0.258511	2	1	214	0	2	0	116.6	36.8009	61.0397	2	26	2	0	-99	-99	-99	-99	0	0	0	0	0	0	0.842	0.98	0	1	.	.	.	0	1.867	0.195	2	1	0.998
1048	1048	6113	.	0		14.75	1125	1.125	0.117783	2	1	214	0	2	0	116.6	36.8009	61.0397	2	26	2	0	-99	-99	-99	-99	0	0	0	0	0	0	0.842	0.98	0	1	.	.	.	0	1.867	0.195	2	1	0.998
1048	1048	6113	.	0		15	1055	1.055	0.0535408	2	1	214	0	2	0	116.6	36.8009	61.0397	2	26	2	0	-99	-99	-99	-99	0	0	0	0	0	0	0.842	0.98	0	1	.	.	.	0	1.867	0.195	2	1	0.998
1048	1048	6113	.	0		15.25	851.5	0.8515	-0.160756	2	1	214	0	2	0	116.6	36.8009	61.0397	2	26	2	0	-99	-99	-99	-99	0	0	0	0	0	0	0.842	0.98	0	1	.	.	.	0	1.867	0.195	2	1	0.998
1048	1048	6113	.	0		15.75	852.5	0.8525	-0.159582	2	1	214	0	2	0	116.6	36.8009	61.0397	2	26	2	0	-99	-99	-99	-99	0	0	0	0	0	0	0.842	0.98	0	1	.	.	.	0	1.867	0.195	2	1	0.998
1048	1048	6113	.	0		16.25	685	0.685	-0.378336	2	1	214	0	2	0	116.6	36.8009	61.0397	2	26	2	0	-99	-99	-99	-99	0	0	0	0	0	0	0.842	0.98	0	1	.	.	.	0	1.867	0.195	2	1	0.998
1048	1048	6113	.	0		16.25	61470.9	61.4709	4.11856		2	214	0	2	0	116.6	36.8009	61.0397	2	26	2	0	-99	-99	-99	-99	0	0	0	0	0	0	0.842	0.98	0	1	.	.	.	0	1.867	0.195	2	1	0.998
1048	1048	6113	.	2		16.25	0	0	0		2	214	1	2	0	116.6	36.8009	61.0397	2	26	2	0	-99	-99	-99	-99	0	0	0	0	0	0	0.842	0.98	0	1	.	.	.	0	1.867	0.195	2	1	0.998
1048	1048	6113	.	2		16.25	0	0	0		2	214	1	2	0	116.6	36.8009	61.0397	2	26	2	0	-99	-99	-99	-99	0	0	0	0	0	0	0.842	0.98	0	1	.	.	.	0	1.867	0.195	2	1	0.998
1048	1048	6113	.	0		17.25	556	0.556	-0.586987	2	1	214	0	2	0	116.6	36.8009	61.0397	2	26	2	0	-99	-99	-99	-99	0	0	0	0	0	0	0.842	0.98	0	1	.	.	.	0	1.867	0.195	2	1	0.998
1048	1048	6113	.	0		18.25	359.5	0.3595	-1.02304	2	1	214	0	2	0	116.6	36.8009	61.0397	2	26	2	0	-99	-99	-99	-99	0	0	0	0	0	0	0.842	0.98	0	1	.	.	.	0	1.867	0.195	2	1	0.998
1048	1048	6113	.	0		18.25	21533.9	21.5339	3.06963		2	214	0	2	0	116.6	36.8009	61.0397	2	26	2	0	-99	-99	-99	-99	0	0	0	0	0	0	0.842	0.98	0	1	.	.	.	0	1.867	0.195	2	1	0.998
1048	1048	6113	.	2		18.25	0	0	0		2	214	1	2	0	116.6	36.8009	61.0397	2	26	2	0	-99	-99	-99	-99	0	0	0	0	0	0	0.842	0.98	0	1	.	.	.	0	1.867	0.195	2	1	0.998
1048	1048	6113	.	2		18.25	0	0	0		2	214	1	2	0	116.6	36.8009	61.0397	2	26	2	0	-99	-99	-99	-99	0	0	0	0	0	0	0.842	0.98	0	1	.	.	.	0	1.867	0.195	2	1	0.998
1048	1048	6113	.	0		20.25	226.5	0.2265	-1.48501	2	1	214	0	2	0	116.6	36.8009	61.0397	2	26	2	0	-99	-99	-99	-99	0	0	0	0	0	0	0.842	0.98	0	1	.	.	.	0	1.867	0.195	2	1	0.998
1048	1048	6113	.	0		20.25	38775	38.775	3.65778		2	214	0	2	0	116.6	36.8009	61.0397	2	26	2	0	-99	-99	-99	-99	0	0	0	0	0	0	0.842	0.98	0	1	.	.	.	0	1.867	0.195	2	1	0.998
1048	1048	6113	.	2		20.25	0	0	0		2	214	1	2	0	116.6	36.8009	61.0397	2	26	2	0	-99	-99	-99	-99	0	0	0	0	0	0	0.842	0.98	0	1	.	.	.	0	1.867	0.195	2	1	0.998
1048	1048	6113	.	2		20.25	0	0	0		2	214	1	2	0	116.6	36.8009	61.0397	2	26	2	0	-99	-99	-99	-99	0	0	0	0	0	0	0.842	0.98	0	1	.	.	.	0	1.867	0.195	2	1	0.998
1048	1048	6113	.	0		22.25	182	0.182	-1.70375	2	1	214	0	2	0	116.6	36.8009	61.0397	2	26	2	0	-99	-99	-99	-99	0	0	0	0	0	0	0.842	0.98	0	1	.	.	.	0	1.867	0.195	2	1	0.998
1048	1048	6113	.	0		24.25	97.4	0.0974	-2.32893	2	1	214	0	2	0	116.6	36.8009	61.0397	2	26	2	0	-99	-99	-99	-99	0	0	0	0	0	0	0.842	0.98	0	1	.	.	.	0	1.867	0.195	2	1	0.998
1048	1048	6113	.	0		24.25	14123.7	14.1237	2.64785		2	214	0	2	0	116.6	36.8009	61.0397	2	26	2	0	-99	-99	-99	-99	0	0	0	0	0	0	0.842	0.98	0	1	.	.	.	0	1.867	0.195	2	1	0.998
1048	1048	6113	.	2		24.25	0	0	0		2	214	1	2	0	116.6	36.8009	61.0397	2	26	2	0	-99	-99	-99	-99	0	0	0	0	0	0	0.842	0.98	0	1	.	.	.	0	1.867	0.195	2	1	0.998
1048	1048	6113	.	2		24.25	0	0	0		2	214	1	2	0	116.6	36.8009	61.0397	2	26	2	0	-99	-99	-99	-99	0	0	0	0	0	0	0.842	0.98	0	1	.	.	.	0	1.867	0.195	2	1	0.998
1048	1048	6113	.	0		36.25	31.9	0.0319	-3.44515	2	1	214	0	2	0	116.6	36.8009	61.0397	2	26	2	0	-99	-99	-99	-99	0	0	0	0	0	0	0.842	0.98	0	1	.	.	.	0	1.867	0.195	2	1	0.998
1048	1048	6113	.	0		36.25	21342.2	21.3422	3.06069		2	214	0	2	0	116.6	36.8009	61.0397	2	26	2	0	-99	-99	-99	-99	0	0	0	0	0	0	0.842	0.98	0	1	.	.	.	0	1.867	0.195	2	1	0.998
1048	1048	6113	.	2		36.25	0	0	0		2	214	1	2	0	116.6	36.8009	61.0397	2	26	2	0	-99	-99	-99	-99	0	0	0	0	0	0	0.842	0.98	0	1	.	.	.	0	1.867	0.195	2	1	0.998
1048	1048	6113	.	2		36.25	0	0	0		2	214	1	2	0	116.6	36.8009	61.0397	2	26	2	0	-99	-99	-99	-99	0	0	0	0	0	0	0.842	0.98	0	1	.	.	.	0	1.867	0.195	2	1	0.998
1049	1049	6113	1000	1		0	.	.	.	.	0	206	1	1	0	80.9	23.766	51.5901	2	22	2	0	-99	-99	-99	-99	2	2	2	0	2	1	0.996	1	0	1	.	.	.	0	2	0	2	0	1
1049	1049	6113	.	0	Druglevel_after 1st dose	0.5	26.8	0.0268	-3.61935	1	1	206	0	1	0	80.9	23.766	51.5901	2	22	2	0	-99	-99	-99	-99	2	2	2	0	2	1	0.996	1	0	1	.	.	.	0	2	0	2	0	1
1049	1049	6113	.	0	Druglevel_after 1st dose	1	155.5	0.1555	-1.86111	1	1	206	0	1	0	80.9	23.766	51.5901	2	22	2	0	-99	-99	-99	-99	2	2	2	0	2	1	0.996	1	0	1	.	.	.	0	2	0	2	0	1
1049	1049	6113	.	0	Druglevel_after 1st dose	2	1605	1.605	0.473124	1	1	206	0	1	0	80.9	23.766	51.5901	2	22	2	0	-99	-99	-99	-99	2	2	2	0	2	1	0.996	1	0	1	.	.	.	0	2	0	2	0	1
1049	1049	6113	.	0	Druglevel_after 1st dose	11.25	326	0.326	-1.12086	1	1	206	0	1	1	80.9	23.766	51.5901	2	22	2	0	-99	-99	-99	-99	2	2	2	0	2	1	0.996	1	0	1	.	.	.	0	2	0	2	0	1
1049	1049	6113	.	0	Druglevel_after 1st dose	12	270	0.27	-1.30933	1	1	206	0	1	1	80.9	23.766	51.5901	2	22	2	0	-99	-99	-99	-99	2	2	2	0	2	1	0.996	1	0	1	.	.	.	0	2	0	2	0	1
1049	1049	6113	.	0	UrineLevel_afterovernightdose	12	397586	397.586	5.98541		2	206	0	1	0	80.9	23.766	51.5901	2	22	2	0	-99	-99	-99	-99	2	2	2	0	2	1	0.996	1	0	1	.	.	.	0	2	0	2	0	1
1049	1049	6113	.	2		12	0	0	0		2	206	1	1	0	80.9	23.766	51.5901	2	22	2	0	-99	-99	-99	-99	2	2	2	0	2	1	0.996	1	0	1	.	.	.	0	2	0	2	0	1
1049	1049	6113	.	2		12	0	0	0		2	206	1	1	0	80.9	23.766	51.5901	2	22	2	0	-99	-99	-99	-99	2	2	2	0	2	1	0.996	1	0	1	.	.	.	0	2	0	2	0	1
1049	1049	6113	.	2		12.25	.	.	.	1	1	206	1	1	0	80.9	23.766	51.5901	2	22	2	0	-99	-99	-99	-99	2	2	2	0	2	1	0.996	1	0	1	.	.	.	0	2	0	2	0	1
1049	1049	6113	850	1		12.25	.	.	.	.	0	206	1	2	0	80.9	23.766	51.5901	2	22	2	0	-99	-99	-99	-99	2	2	2	0	2	1	0.996	1	0	1	.	.	.	0	2	0	2	0	1
1049	1049	6113	.	0	Druglevel_after 2nd dose	12.5	1060	1.06	0.0582689	2	1	206	0	2	0	80.9	23.766	51.5901	2	22	2	0	-99	-99	-99	-99	2	2	2	0	2	1	0.996	1	0	1	.	.	.	0	2	0	2	0	1
1049	1049	6113	.	0	Druglevel_after 2nd dose	13	1515	1.515	0.415415	2	1	206	0	2	0	80.9	23.766	51.5901	2	22	2	0	-99	-99	-99	-99	2	2	2	0	2	1	0.996	1	0	1	.	.	.	0	2	0	2	0	1
1049	1049	6113	.	0	Druglevel_after 2nd dose	14	1535	1.535	0.42853	2	1	206	0	2	0	80.9	23.766	51.5901	2	22	2	0	-99	-99	-99	-99	2	2	2	0	2	1	0.996	1	0	1	.	.	.	0	2	0	2	0	1
1049	1049	6113	.	0	Urinelevel_after 2nd dose	14	100949	100.949	4.61462		2	206	0	2	0	80.9	23.766	51.5901	2	22	2	0	-99	-99	-99	-99	2	2	2	0	2	1	0.996	1	0	1	.	.	.	0	2	0	2	0	1
1049	1049	6113	.	2		14	0	0	0		2	206	1	2	0	80.9	23.766	51.5901	2	22	2	0	-99	-99	-99	-99	2	2	2	0	2	1	0.996	1	0	1	.	.	.	0	2	0	2	0	1
1049	1049	6113	.	2		14	0	0	0		2	206	1	2	0	80.9	23.766	51.5901	2	22	2	0	-99	-99	-99	-99	2	2	2	0	2	1	0.996	1	0	1	.	.	.	0	2	0	2	0	1
1049	1049	6113	.	0		14.25	1455	1.455	0.375006	2	1	206	0	2	0	80.9	23.766	51.5901	2	22	2	0	-99	-99	-99	-99	2	2	2	0	2	1	0.996	1	0	1	.	.	.	0	2	0	2	0	1
1049	1049	6113	.	0		14.5	1395	1.395	0.332894	2	1	206	0	2	0	80.9	23.766	51.5901	2	22	2	0	-99	-99	-99	-99	2	2	2	0	2	1	0.996	1	0	1	.	.	.	0	2	0	2	0	1
1049	1049	6113	.	0		14.75	1315	1.315	0.273837	2	1	206	0	2	0	80.9	23.766	51.5901	2	22	2	0	-99	-99	-99	-99	2	2	2	0	2	1	0.996	1	0	1	.	.	.	0	2	0	2	0	1
1049	1049	6113	.	0		15	1235	1.235	0.211071	2	1	206	0	2	0	80.9	23.766	51.5901	2	22	2	0	-99	-99	-99	-99	2	2	2	0	2	1	0.996	1	0	1	.	.	.	0	2	0	2	0	1
1049	1049	6113	.	0		15.5	1200	1.2	0.182322	2	1	206	0	2	0	80.9	23.766	51.5901	2	22	2	0	-99	-99	-99	-99	2	2	2	0	2	1	0.996	1	0	1	.	.	.	0	2	0	2	0	1
1049	1049	6113	.	0		16	836.5	0.8365	-0.178529	2	1	206	0	2	0	80.9	23.766	51.5901	2	22	2	0	-99	-99	-99	-99	2	2	2	0	2	1	0.996	1	0	1	.	.	.	0	2	0	2	0	1
1049	1049	6113	.	0		16	68473.3	68.4733	4.22644		2	206	0	2	0	80.9	23.766	51.5901	2	22	2	0	-99	-99	-99	-99	2	2	2	0	2	1	0.996	1	0	1	.	.	.	0	2	0	2	0	1
1049	1049	6113	.	2		16	0	0	0		2	206	1	2	0	80.9	23.766	51.5901	2	22	2	0	-99	-99	-99	-99	2	2	2	0	2	1	0.996	1	0	1	.	.	.	0	2	0	2	0	1
1049	1049	6113	.	2		16	0	0	0		2	206	1	2	0	80.9	23.766	51.5901	2	22	2	0	-99	-99	-99	-99	2	2	2	0	2	1	0.996	1	0	1	.	.	.	0	2	0	2	0	1
1049	1049	6113	.	0		17	663.5	0.6635	-0.410226	2	1	206	0	2	0	80.9	23.766	51.5901	2	22	2	0	-99	-99	-99	-99	2	2	2	0	2	1	0.996	1	0	1	.	.	.	0	2	0	2	0	1
1049	1049	6113	.	0		18	509.5	0.5095	-0.674325	2	1	206	0	2	0	80.9	23.766	51.5901	2	22	2	0	-99	-99	-99	-99	2	2	2	0	2	1	0.996	1	0	1	.	.	.	0	2	0	2	0	1
1049	1049	6113	.	0		18	35203.9	35.2039	3.56116		2	206	0	2	0	80.9	23.766	51.5901	2	22	2	0	-99	-99	-99	-99	2	2	2	0	2	1	0.996	1	0	1	.	.	.	0	2	0	2	0	1
1049	1049	6113	.	2		18	0	0	0		2	206	1	2	0	80.9	23.766	51.5901	2	22	2	0	-99	-99	-99	-99	2	2	2	0	2	1	0.996	1	0	1	.	.	.	0	2	0	2	0	1
1049	1049	6113	.	2		18	0	0	0		2	206	1	2	0	80.9	23.766	51.5901	2	22	2	0	-99	-99	-99	-99	2	2	2	0	2	1	0.996	1	0	1	.	.	.	0	2	0	2	0	1
1049	1049	6113	.	0		20	333	0.333	-1.09961	2	1	206	0	2	0	80.9	23.766	51.5901	2	22	2	0	-99	-99	-99	-99	2	2	2	0	2	1	0.996	1	0	1	.	.	.	0	2	0	2	0	1
1049	1049	6113	.	0		20	20615.8	20.6158	3.02606		2	206	0	2	0	80.9	23.766	51.5901	2	22	2	0	-99	-99	-99	-99	2	2	2	0	2	1	0.996	1	0	1	.	.	.	0	2	0	2	0	1
1049	1049	6113	.	2		20	0	0	0		2	206	1	2	0	80.9	23.766	51.5901	2	22	2	0	-99	-99	-99	-99	2	2	2	0	2	1	0.996	1	0	1	.	.	.	0	2	0	2	0	1
1049	1049	6113	.	2		20	0	0	0		2	206	1	2	0	80.9	23.766	51.5901	2	22	2	0	-99	-99	-99	-99	2	2	2	0	2	1	0.996	1	0	1	.	.	.	0	2	0	2	0	1
1049	1049	6113	.	0		22	244.5	0.2445	-1.40854	2	1	206	0	2	0	80.9	23.766	51.5901	2	22	2	0	-99	-99	-99	-99	2	2	2	0	2	1	0.996	1	0	1	.	.	.	0	2	0	2	0	1
1049	1049	6113	.	0		24	167	0.167	-1.78976	2	1	206	0	2	0	80.9	23.766	51.5901	2	22	2	0	-99	-99	-99	-99	2	2	2	0	2	1	0.996	1	0	1	.	.	.	0	2	0	2	0	1
1049	1049	6113	.	0		24	25373	25.373	3.23369		2	206	0	2	0	80.9	23.766	51.5901	2	22	2	0	-99	-99	-99	-99	2	2	2	0	2	1	0.996	1	0	1	.	.	.	0	2	0	2	0	1
1049	1049	6113	.	2		24	0	0	0		2	206	1	2	0	80.9	23.766	51.5901	2	22	2	0	-99	-99	-99	-99	2	2	2	0	2	1	0.996	1	0	1	.	.	.	0	2	0	2	0	1
1049	1049	6113	.	2		24	0	0	0		2	206	1	2	0	80.9	23.766	51.5901	2	22	2	0	-99	-99	-99	-99	2	2	2	0	2	1	0.996	1	0	1	.	.	.	0	2	0	2	0	1
1049	1049	6113	.	0		36	52.65	0.05265	-2.94409	2	1	206	0	2	0	80.9	23.766	51.5901	2	22	2	0	-99	-99	-99	-99	2	2	2	0	2	1	0.996	1	0	1	.	.	.	0	2	0	2	0	1
1049	1049	6113	.	0		36	31242	31.242	3.44176		2	206	0	2	0	80.9	23.766	51.5901	2	22	2	0	-99	-99	-99	-99	2	2	2	0	2	1	0.996	1	0	1	.	.	.	0	2	0	2	0	1
1049	1049	6113	.	2		36	0	0	0		2	206	1	2	0	80.9	23.766	51.5901	2	22	2	0	-99	-99	-99	-99	2	2	2	0	2	1	0.996	1	0	1	.	.	.	0	2	0	2	0	1
1049	1049	6113	.	2		36	0	0	0		2	206	1	2	0	80.9	23.766	51.5901	2	22	2	0	-99	-99	-99	-99	2	2	2	0	2	1	0.996	1	0	1	.	.	.	0	2	0	2	0	1
1050	1050	6113	1000	1		0	.	.	.	.	0	196	1	1	0	77.2	24.0941	60.3928	1	27	2	1	-99	-99	-99	-99	1	0	0	0	1	1	0	1	0	1	.	.	.	1	0.9	1.195	1.904	1	0
1050	1050	6113	.	0	Druglevel_after 1st dose	0.5	332	0.332	-1.10262	1	1	196	0	1	0	77.2	24.0941	60.3928	1	27	2	1	-99	-99	-99	-99	1	0	0	0	1	1	0	1	0	1	.	.	.	1	0.9	1.195	1.904	1	0
1050	1050	6113	.	0	Druglevel_after 1st dose	1	1090	1.09	0.0861777	1	1	196	0	1	0	77.2	24.0941	60.3928	1	27	2	1	-99	-99	-99	-99	1	0	0	0	1	1	0	1	0	1	.	.	.	1	0.9	1.195	1.904	1	0
1050	1050	6113	.	0	Druglevel_after 1st dose	2	1795	1.795	0.585005	1	1	196	0	1	0	77.2	24.0941	60.3928	1	27	2	1	-99	-99	-99	-99	1	0	0	0	1	1	0	1	0	1	.	.	.	1	0.9	1.195	1.904	1	0
1050	1050	6113	.	0	Druglevel_after 1st dose	11	479.5	0.4795	-0.735011	1	1	196	0	1	1	77.2	24.0941	60.3928	1	27	2	1	-99	-99	-99	-99	1	0	0	0	1	1	0	1	0	1	.	.	.	1	0.9	1.195	1.904	1	0
1050	1050	6113	.	0	Druglevel_after 1st dose	11.99	382.5	0.3825	-0.961027	1	1	196	0	1	1	77.2	24.0941	60.3928	1	27	2	1	-99	-99	-99	-99	1	0	0	0	1	1	0	1	0	1	.	.	.	1	0.9	1.195	1.904	1	0
1050	1050	6113	.	0	UrineLevel_afterovernightdose	11.99	300462	300.462	5.70532		2	196	0	1	0	77.2	24.0941	60.3928	1	27	2	1	-99	-99	-99	-99	1	0	0	0	1	1	0	1	0	1	.	.	.	1	0.9	1.195	1.904	1	0
1050	1050	6113	.	2		11.99	0	0	0		2	196	1	1	0	77.2	24.0941	60.3928	1	27	2	1	-99	-99	-99	-99	1	0	0	0	1	1	0	1	0	1	.	.	.	1	0.9	1.195	1.904	1	0
1050	1050	6113	.	2		11.99	0	0	0		2	196	1	1	0	77.2	24.0941	60.3928	1	27	2	1	-99	-99	-99	-99	1	0	0	0	1	1	0	1	0	1	.	.	.	1	0.9	1.195	1.904	1	0
1050	1050	6113	.	2		12	.	.	.	1	1	196	1	1	0	77.2	24.0941	60.3928	1	27	2	1	-99	-99	-99	-99	1	0	0	0	1	1	0	1	0	1	.	.	.	1	0.9	1.195	1.904	1	0
1050	1050	6113	850	1		12	.	.	.	.	0	196	1	2	0	77.2	24.0941	60.3928	1	27	2	1	-99	-99	-99	-99	1	0	0	0	1	1	0	1	0	1	.	.	.	1	0.9	1.195	1.904	1	0
1050	1050	6113	.	0	Druglevel_after 2nd dose	12.5	756.5	0.7565	-0.279053	2	1	196	0	2	0	77.2	24.0941	60.3928	1	27	2	1	-99	-99	-99	-99	1	0	0	0	1	1	0	1	0	1	.	.	.	1	0.9	1.195	1.904	1	0
1050	1050	6113	.	0	Druglevel_after 2nd dose	13	2505	2.505	0.918289	2	1	196	0	2	0	77.2	24.0941	60.3928	1	27	2	1	-99	-99	-99	-99	1	0	0	0	1	1	0	1	0	1	.	.	.	1	0.9	1.195	1.904	1	0
1050	1050	6113	.	0	Druglevel_after 2nd dose	14	2705	2.705	0.995102	2	1	196	0	2	0	77.2	24.0941	60.3928	1	27	2	1	-99	-99	-99	-99	1	0	0	0	1	1	0	1	0	1	.	.	.	1	0.9	1.195	1.904	1	0
1050	1050	6113	.	0	Urinelevel_after 2nd dose	14	96481.5	96.4815	4.56935		2	196	0	2	0	77.2	24.0941	60.3928	1	27	2	1	-99	-99	-99	-99	1	0	0	0	1	1	0	1	0	1	.	.	.	1	0.9	1.195	1.904	1	0
1050	1050	6113	.	2		14	0	0	0		2	196	1	2	0	77.2	24.0941	60.3928	1	27	2	1	-99	-99	-99	-99	1	0	0	0	1	1	0	1	0	1	.	.	.	1	0.9	1.195	1.904	1	0
1050	1050	6113	.	2		14	0	0	0		2	196	1	2	0	77.2	24.0941	60.3928	1	27	2	1	-99	-99	-99	-99	1	0	0	0	1	1	0	1	0	1	.	.	.	1	0.9	1.195	1.904	1	0
1050	1050	6113	.	0		14.25	2470	2.47	0.904218	2	1	196	0	2	0	77.2	24.0941	60.3928	1	27	2	1	-99	-99	-99	-99	1	0	0	0	1	1	0	1	0	1	.	.	.	1	0.9	1.195	1.904	1	0
1050	1050	6113	.	0		15	1480	1.48	0.392042	2	1	196	0	2	0	77.2	24.0941	60.3928	1	27	2	1	-99	-99	-99	-99	1	0	0	0	1	1	0	1	0	1	.	.	.	1	0.9	1.195	1.904	1	0
1050	1050	6113	.	0		16	1420	1.42	0.350657	2	1	196	0	2	0	77.2	24.0941	60.3928	1	27	2	1	-99	-99	-99	-99	1	0	0	0	1	1	0	1	0	1	.	.	.	1	0.9	1.195	1.904	1	0
1050	1050	6113	.	0		16	107854	107.854	4.68078		2	196	0	2	0	77.2	24.0941	60.3928	1	27	2	1	-99	-99	-99	-99	1	0	0	0	1	1	0	1	0	1	.	.	.	1	0.9	1.195	1.904	1	0
1050	1050	6113	.	2		16	0	0	0		2	196	1	2	0	77.2	24.0941	60.3928	1	27	2	1	-99	-99	-99	-99	1	0	0	0	1	1	0	1	0	1	.	.	.	1	0.9	1.195	1.904	1	0
1050	1050	6113	.	2		16	0	0	0		2	196	1	2	0	77.2	24.0941	60.3928	1	27	2	1	-99	-99	-99	-99	1	0	0	0	1	1	0	1	0	1	.	.	.	1	0.9	1.195	1.904	1	0
1050	1050	6113	.	0		17	1295	1.295	0.258511	2	1	196	0	2	0	77.2	24.0941	60.3928	1	27	2	1	-99	-99	-99	-99	1	0	0	0	1	1	0	1	0	1	.	.	.	1	0.9	1.195	1.904	1	0
1050	1050	6113	.	0		18	1255	1.255	0.227136	2	1	196	0	2	0	77.2	24.0941	60.3928	1	27	2	1	-99	-99	-99	-99	1	0	0	0	1	1	0	1	0	1	.	.	.	1	0.9	1.195	1.904	1	0
1050	1050	6113	.	0		18	45436.2	45.4362	3.81631		2	196	0	2	0	77.2	24.0941	60.3928	1	27	2	1	-99	-99	-99	-99	1	0	0	0	1	1	0	1	0	1	.	.	.	1	0.9	1.195	1.904	1	0
1050	1050	6113	.	2		18	0	0	0		2	196	1	2	0	77.2	24.0941	60.3928	1	27	2	1	-99	-99	-99	-99	1	0	0	0	1	1	0	1	0	1	.	.	.	1	0.9	1.195	1.904	1	0
1050	1050	6113	.	2		18	0	0	0		2	196	1	2	0	77.2	24.0941	60.3928	1	27	2	1	-99	-99	-99	-99	1	0	0	0	1	1	0	1	0	1	.	.	.	1	0.9	1.195	1.904	1	0
1050	1050	6113	.	0		20	703.5	0.7035	-0.351687	2	1	196	0	2	0	77.2	24.0941	60.3928	1	27	2	1	-99	-99	-99	-99	1	0	0	0	1	1	0	1	0	1	.	.	.	1	0.9	1.195	1.904	1	0
1050	1050	6113	.	0		20	68005.8	68.0058	4.21959		2	196	0	2	0	77.2	24.0941	60.3928	1	27	2	1	-99	-99	-99	-99	1	0	0	0	1	1	0	1	0	1	.	.	.	1	0.9	1.195	1.904	1	0
1050	1050	6113	.	2		20	0	0	0		2	196	1	2	0	77.2	24.0941	60.3928	1	27	2	1	-99	-99	-99	-99	1	0	0	0	1	1	0	1	0	1	.	.	.	1	0.9	1.195	1.904	1	0
1050	1050	6113	.	2		20	0	0	0		2	196	1	2	0	77.2	24.0941	60.3928	1	27	2	1	-99	-99	-99	-99	1	0	0	0	1	1	0	1	0	1	.	.	.	1	0.9	1.195	1.904	1	0
1050	1050	6113	.	0		22	553.5	0.5535	-0.591494	2	1	196	0	2	0	77.2	24.0941	60.3928	1	27	2	1	-99	-99	-99	-99	1	0	0	0	1	1	0	1	0	1	.	.	.	1	0.9	1.195	1.904	1	0
1050	1050	6113	.	0		24	347	0.347	-1.05843	2	1	196	0	2	0	77.2	24.0941	60.3928	1	27	2	1	-99	-99	-99	-99	1	0	0	0	1	1	0	1	0	1	.	.	.	1	0.9	1.195	1.904	1	0
1050	1050	6113	.	0		24	70914.9	70.9149	4.26148		2	196	0	2	0	77.2	24.0941	60.3928	1	27	2	1	-99	-99	-99	-99	1	0	0	0	1	1	0	1	0	1	.	.	.	1	0.9	1.195	1.904	1	0
1050	1050	6113	.	2		24	0	0	0		2	196	1	2	0	77.2	24.0941	60.3928	1	27	2	1	-99	-99	-99	-99	1	0	0	0	1	1	0	1	0	1	.	.	.	1	0.9	1.195	1.904	1	0
1050	1050	6113	.	2		24	0	0	0		2	196	1	2	0	77.2	24.0941	60.3928	1	27	2	1	-99	-99	-99	-99	1	0	0	0	1	1	0	1	0	1	.	.	.	1	0.9	1.195	1.904	1	0
1050	1050	6113	.	0		36	103.15	0.10315	-2.27157	2	1	196	0	2	0	77.2	24.0941	60.3928	1	27	2	1	-99	-99	-99	-99	1	0	0	0	1	1	0	1	0	1	.	.	.	1	0.9	1.195	1.904	1	0
1050	1050	6113	.	0		36	22514.2	22.5143	3.11415		2	196	0	2	0	77.2	24.0941	60.3928	1	27	2	1	-99	-99	-99	-99	1	0	0	0	1	1	0	1	0	1	.	.	.	1	0.9	1.195	1.904	1	0
1050	1050	6113	.	2		36	0	0	0		2	196	1	2	0	77.2	24.0941	60.3928	1	27	2	1	-99	-99	-99	-99	1	0	0	0	1	1	0	1	0	1	.	.	.	1	0.9	1.195	1.904	1	0
1050	1050	6113	.	2		36	0	0	0		2	196	1	2	0	77.2	24.0941	60.3928	1	27	2	1	-99	-99	-99	-99	1	0	0	0	1	1	0	1	0	1	.	.	.	1	0.9	1.195	1.904	1	0
1051	1051	6113	1000	1		0	.	.	.	.	0	131	1	1	0	87.2	26.0384	53.5702	2	26	2	0	-99	-99	-99	-99	1	0	0	0	0	1	0	2	0	1	.	.	.	2	0.067	2	0.002	1	1.988
1051	1051	6113	.	0	Druglevel_after 1st dose	0.5	247	0.247	-1.39837	1	1	131	0	1	0	87.2	26.0384	53.5702	2	26	2	0	-99	-99	-99	-99	1	0	0	0	0	1	0	2	0	1	.	.	.	2	0.067	2	0.002	1	1.988
1051	1051	6113	.	0	Druglevel_after 1st dose	1	657.5	0.6575	-0.419311	1	1	131	0	1	0	87.2	26.0384	53.5702	2	26	2	0	-99	-99	-99	-99	1	0	0	0	0	1	0	2	0	1	.	.	.	2	0.067	2	0.002	1	1.988
1051	1051	6113	.	0	Druglevel_after 1st dose	2	1150	1.15	0.139762	1	1	131	0	1	0	87.2	26.0384	53.5702	2	26	2	0	-99	-99	-99	-99	1	0	0	0	0	1	0	2	0	1	.	.	.	2	0.067	2	0.002	1	1.988
1051	1051	6113	.	0	Druglevel_after 1st dose	11	747	0.747	-0.29169	1	1	131	0	1	0	87.2	26.0384	53.5702	2	26	2	0	-99	-99	-99	-99	1	0	0	0	0	1	0	2	0	1	.	.	.	2	0.067	2	0.002	1	1.988
1051	1051	6113	.	0	Druglevel_after 1st dose	11.99	674	0.674	-0.394525	1	1	131	0	1	1	87.2	26.0384	53.5702	2	26	2	0	-99	-99	-99	-99	1	0	0	0	0	1	0	2	0	1	.	.	.	2	0.067	2	0.002	1	1.988
1051	1051	6113	.	0	UrineLevel_afterovernightdose	11.99	384569	384.569	5.95212		2	131	0	1	0	87.2	26.0384	53.5702	2	26	2	0	-99	-99	-99	-99	1	0	0	0	0	1	0	2	0	1	.	.	.	2	0.067	2	0.002	1	1.988
1051	1051	6113	.	2		11.99	0	0	0		2	131	1	1	0	87.2	26.0384	53.5702	2	26	2	0	-99	-99	-99	-99	1	0	0	0	0	1	0	2	0	1	.	.	.	2	0.067	2	0.002	1	1.988
1051	1051	6113	.	2		11.99	0	0	0		2	131	1	1	0	87.2	26.0384	53.5702	2	26	2	0	-99	-99	-99	-99	1	0	0	0	0	1	0	2	0	1	.	.	.	2	0.067	2	0.002	1	1.988
1051	1051	6113	.	2		12	.	.	.	1	1	131	1	1	0	87.2	26.0384	53.5702	2	26	2	0	-99	-99	-99	-99	1	0	0	0	0	1	0	2	0	1	.	.	.	2	0.067	2	0.002	1	1.988
1051	1051	6113	850	1		12	.	.	.	.	0	131	1	2	0	87.2	26.0384	53.5702	2	26	2	0	-99	-99	-99	-99	1	0	0	0	0	1	0	2	0	1	.	.	.	2	0.067	2	0.002	1	1.988
1051	1051	6113	.	0	Druglevel_after 2nd dose	12.5	1295	1.295	0.258511	2	1	131	0	2	0	87.2	26.0384	53.5702	2	26	2	0	-99	-99	-99	-99	1	0	0	0	0	1	0	2	0	1	.	.	.	2	0.067	2	0.002	1	1.988
1051	1051	6113	.	0	Druglevel_after 2nd dose	13	2480	2.48	0.908259	2	1	131	0	2	0	87.2	26.0384	53.5702	2	26	2	0	-99	-99	-99	-99	1	0	0	0	0	1	0	2	0	1	.	.	.	2	0.067	2	0.002	1	1.988
1051	1051	6113	.	0	Druglevel_after 2nd dose	14	2325	2.325	0.84372	2	1	131	0	2	0	87.2	26.0384	53.5702	2	26	2	0	-99	-99	-99	-99	1	0	0	0	0	1	0	2	0	1	.	.	.	2	0.067	2	0.002	1	1.988
1051	1051	6113	.	0	Druglevel_after 2nd dose	14.25	2360	2.36	0.858662	2	1	131	0	2	0	87.2	26.0384	53.5702	2	26	2	0	-99	-99	-99	-99	1	0	0	0	0	1	0	2	0	1	.	.	.	2	0.067	2	0.002	1	1.988
1051	1051	6113	.	0	Druglevel_after 2nd dose	14.5	1810	1.81	0.593327	2	1	131	0	2	0	87.2	26.0384	53.5702	2	26	2	0	-99	-99	-99	-99	1	0	0	0	0	1	0	2	0	1	.	.	.	2	0.067	2	0.002	1	1.988
1051	1051	6113	.	0		14.75	1870	1.87	0.625938	2	1	131	0	2	0	87.2	26.0384	53.5702	2	26	2	0	-99	-99	-99	-99	1	0	0	0	0	1	0	2	0	1	.	.	.	2	0.067	2	0.002	1	1.988
1051	1051	6113	.	0		15	1730	1.73	0.548121	2	1	131	0	2	0	87.2	26.0384	53.5702	2	26	2	0	-99	-99	-99	-99	1	0	0	0	0	1	0	2	0	1	.	.	.	2	0.067	2	0.002	1	1.988
1051	1051	6113	.	0		15.5	1620	1.62	0.482426	2	1	131	0	2	0	87.2	26.0384	53.5702	2	26	2	0	-99	-99	-99	-99	1	0	0	0	0	1	0	2	0	1	.	.	.	2	0.067	2	0.002	1	1.988
1051	1051	6113	.	0		16	1420	1.42	0.350657	2	1	131	0	2	0	87.2	26.0384	53.5702	2	26	2	0	-99	-99	-99	-99	1	0	0	0	0	1	0	2	0	1	.	.	.	2	0.067	2	0.002	1	1.988
1051	1051	6113	.	0		16	165403	165.403	5.10838		2	131	0	2	0	87.2	26.0384	53.5702	2	26	2	0	-99	-99	-99	-99	1	0	0	0	0	1	0	2	0	1	.	.	.	2	0.067	2	0.002	1	1.988
1051	1051	6113	.	2		16	0	0	0		2	131	1	2	0	87.2	26.0384	53.5702	2	26	2	0	-99	-99	-99	-99	1	0	0	0	0	1	0	2	0	1	.	.	.	2	0.067	2	0.002	1	1.988
1051	1051	6113	.	2		16	0	0	0		2	131	1	2	0	87.2	26.0384	53.5702	2	26	2	0	-99	-99	-99	-99	1	0	0	0	0	1	0	2	0	1	.	.	.	2	0.067	2	0.002	1	1.988
1051	1051	6113	.	0		17	1320	1.32	0.277632	2	1	131	0	2	0	87.2	26.0384	53.5702	2	26	2	0	-99	-99	-99	-99	1	0	0	0	0	1	0	2	0	1	.	.	.	2	0.067	2	0.002	1	1.988
1051	1051	6113	.	0		18	1115	1.115	0.108854	2	1	131	0	2	0	87.2	26.0384	53.5702	2	26	2	0	-99	-99	-99	-99	1	0	0	0	0	1	0	2	0	1	.	.	.	2	0.067	2	0.002	1	1.988
1051	1051	6113	.	0		18	34245.6	34.2456	3.53356		2	131	0	2	0	87.2	26.0384	53.5702	2	26	2	0	-99	-99	-99	-99	1	0	0	0	0	1	0	2	0	1	.	.	.	2	0.067	2	0.002	1	1.988
1051	1051	6113	.	2		18	0	0	0		2	131	1	2	0	87.2	26.0384	53.5702	2	26	2	0	-99	-99	-99	-99	1	0	0	0	0	1	0	2	0	1	.	.	.	2	0.067	2	0.002	1	1.988
1051	1051	6113	.	2		18	0	0	0		2	131	1	2	0	87.2	26.0384	53.5702	2	26	2	0	-99	-99	-99	-99	1	0	0	0	0	1	0	2	0	1	.	.	.	2	0.067	2	0.002	1	1.988
1051	1051	6113	.	0		20	662.5	0.6625	-0.411735	2	1	131	0	2	0	87.2	26.0384	53.5702	2	26	2	0	-99	-99	-99	-99	1	0	0	0	0	1	0	2	0	1	.	.	.	2	0.067	2	0.002	1	1.988
1051	1051	6113	.	0		22	459.5	0.4595	-0.777616	2	1	131	0	2	0	87.2	26.0384	53.5702	2	26	2	0	-99	-99	-99	-99	1	0	0	0	0	1	0	2	0	1	.	.	.	2	0.067	2	0.002	1	1.988
1051	1051	6113	.	0		24	311	0.311	-1.16796	2	1	131	0	2	0	87.2	26.0384	53.5702	2	26	2	0	-99	-99	-99	-99	1	0	0	0	0	1	0	2	0	1	.	.	.	2	0.067	2	0.002	1	1.988
1051	1051	6113	.	0		24	30169.4	30.1694	3.40683		2	131	0	2	0	87.2	26.0384	53.5702	2	26	2	0	-99	-99	-99	-99	1	0	0	0	0	1	0	2	0	1	.	.	.	2	0.067	2	0.002	1	1.988
1051	1051	6113	.	2		24	0	0	0		2	131	1	2	0	87.2	26.0384	53.5702	2	26	2	0	-99	-99	-99	-99	1	0	0	0	0	1	0	2	0	1	.	.	.	2	0.067	2	0.002	1	1.988
1051	1051	6113	.	2		24	0	0	0		2	131	1	2	0	87.2	26.0384	53.5702	2	26	2	0	-99	-99	-99	-99	1	0	0	0	0	1	0	2	0	1	.	.	.	2	0.067	2	0.002	1	1.988
1051	1051	6113	.	0		36	69.35	0.06935	-2.66859	2	1	131	0	2	0	87.2	26.0384	53.5702	2	26	2	0	-99	-99	-99	-99	1	0	0	0	0	1	0	2	0	1	.	.	.	2	0.067	2	0.002	1	1.988
1051	1051	6113	.	0		36	40704.2	40.7042	3.70633		2	131	0	2	0	87.2	26.0384	53.5702	2	26	2	0	-99	-99	-99	-99	1	0	0	0	0	1	0	2	0	1	.	.	.	2	0.067	2	0.002	1	1.988
1051	1051	6113	.	2		36	0	0	0		2	131	1	2	0	87.2	26.0384	53.5702	2	26	2	0	-99	-99	-99	-99	1	0	0	0	0	1	0	2	0	1	.	.	.	2	0.067	2	0.002	1	1.988
1051	1051	6113	.	2		36	0	0	0		2	131	1	2	0	87.2	26.0384	53.5702	2	26	2	0	-99	-99	-99	-99	1	0	0	0	0	1	0	2	0	1	.	.	.	2	0.067	2	0.002	1	1.988
1052	1052	6113	1000	1		0	.	.	.	.	0	89	1	1	0	72.5	25.0865	45.2337	2	35	2	0	-99	-99	-99	-99	2	0	0	1	0	0	1.444	2	0	1	.	.	.	2	0.067	2	1.997	1	0
1052	1052	6113	.	0	Druglevel_after 1st dose	0.5	27.45	0.02745	-3.59539	1	1	89	0	1	0	72.5	25.0865	45.2337	2	35	2	0	-99	-99	-99	-99	2	0	0	1	0	0	1.444	2	0	1	.	.	.	2	0.067	2	1.997	1	0
1052	1052	6113	.	0	Druglevel_after 1st dose	1	431.5	0.4315	-0.840488	1	1	89	0	1	0	72.5	25.0865	45.2337	2	35	2	0	-99	-99	-99	-99	2	0	0	1	0	0	1.444	2	0	1	.	.	.	2	0.067	2	1.997	1	0
1052	1052	6113	.	0	Druglevel_after 1st dose	2	1745	1.745	0.556755	1	1	89	0	1	0	72.5	25.0865	45.2337	2	35	2	0	-99	-99	-99	-99	2	0	0	1	0	0	1.444	2	0	1	.	.	.	2	0.067	2	1.997	1	0
1052	1052	6113	.	0	Druglevel_after 1st dose	11	559.5	0.5595	-0.580712	1	1	89	0	1	1	72.5	25.0865	45.2337	2	35	2	0	-99	-99	-99	-99	2	0	0	1	0	0	1.444	2	0	1	.	.	.	2	0.067	2	1.997	1	0
1052	1052	6113	.	0	Druglevel_after 1st dose	11.99	462	0.462	-0.77219	1	1	89	0	1	1	72.5	25.0865	45.2337	2	35	2	0	-99	-99	-99	-99	2	0	0	1	0	0	1.444	2	0	1	.	.	.	2	0.067	2	1.997	1	0
1052	1052	6113	.	0	UrineLevel_afterovernightdose	11.99	396072	396.072	5.9816		2	89	0	1	0	72.5	25.0865	45.2337	2	35	2	0	-99	-99	-99	-99	2	0	0	1	0	0	1.444	2	0	1	.	.	.	2	0.067	2	1.997	1	0
1052	1052	6113	.	2		11.99	0	0	0		2	89	1	1	0	72.5	25.0865	45.2337	2	35	2	0	-99	-99	-99	-99	2	0	0	1	0	0	1.444	2	0	1	.	.	.	2	0.067	2	1.997	1	0
1052	1052	6113	.	2		11.99	0	0	0		2	89	1	1	0	72.5	25.0865	45.2337	2	35	2	0	-99	-99	-99	-99	2	0	0	1	0	0	1.444	2	0	1	.	.	.	2	0.067	2	1.997	1	0
1052	1052	6113	.	2		12	.	.	.	1	1	89	1	1	0	72.5	25.0865	45.2337	2	35	2	0	-99	-99	-99	-99	2	0	0	1	0	0	1.444	2	0	1	.	.	.	2	0.067	2	1.997	1	0
1052	1052	6113	850	1		12	.	.	.	.	0	89	1	2	0	72.5	25.0865	45.2337	2	35	2	0	-99	-99	-99	-99	2	0	0	1	0	0	1.444	2	0	1	.	.	.	2	0.067	2	1.997	1	0
1052	1052	6113	.	0	Druglevel_after 2nd dose	12.5	1190	1.19	0.173953	2	1	89	0	2	0	72.5	25.0865	45.2337	2	35	2	0	-99	-99	-99	-99	2	0	0	1	0	0	1.444	2	0	1	.	.	.	2	0.067	2	1.997	1	0
1052	1052	6113	.	0	Druglevel_after 2nd dose	13	1625	1.625	0.485508	2	1	89	0	2	0	72.5	25.0865	45.2337	2	35	2	0	-99	-99	-99	-99	2	0	0	1	0	0	1.444	2	0	1	.	.	.	2	0.067	2	1.997	1	0
1052	1052	6113	.	0	Druglevel_after 2nd dose	14	1705	1.705	0.533565	2	1	89	0	2	0	72.5	25.0865	45.2337	2	35	2	0	-99	-99	-99	-99	2	0	0	1	0	0	1.444	2	0	1	.	.	.	2	0.067	2	1.997	1	0
1052	1052	6113	.	0	Urinelevel_after 2nd dose	14	96239.2	96.2392	4.56684		2	89	0	2	0	72.5	25.0865	45.2337	2	35	2	0	-99	-99	-99	-99	2	0	0	1	0	0	1.444	2	0	1	.	.	.	2	0.067	2	1.997	1	0
1052	1052	6113	.	2		14	0	0	0		2	89	1	2	0	72.5	25.0865	45.2337	2	35	2	0	-99	-99	-99	-99	2	0	0	1	0	0	1.444	2	0	1	.	.	.	2	0.067	2	1.997	1	0
1052	1052	6113	.	2		14	0	0	0		2	89	1	2	0	72.5	25.0865	45.2337	2	35	2	0	-99	-99	-99	-99	2	0	0	1	0	0	1.444	2	0	1	.	.	.	2	0.067	2	1.997	1	0
1052	1052	6113	.	0		14.25	1910	1.91	0.647103	2	1	89	0	2	0	72.5	25.0865	45.2337	2	35	2	0	-99	-99	-99	-99	2	0	0	1	0	0	1.444	2	0	1	.	.	.	2	0.067	2	1.997	1	0
1052	1052	6113	.	0		14.5	2270	2.27	0.81978	2	1	89	0	2	0	72.5	25.0865	45.2337	2	35	2	0	-99	-99	-99	-99	2	0	0	1	0	0	1.444	2	0	1	.	.	.	2	0.067	2	1.997	1	0
1052	1052	6113	.	0		14.75	2340	2.34	0.850151	2	1	89	0	2	0	72.5	25.0865	45.2337	2	35	2	0	-99	-99	-99	-99	2	0	0	1	0	0	1.444	2	0	1	.	.	.	2	0.067	2	1.997	1	0
1052	1052	6113	.	0		15	2475	2.475	0.90624	2	1	89	0	2	0	72.5	25.0865	45.2337	2	35	2	0	-99	-99	-99	-99	2	0	0	1	0	0	1.444	2	0	1	.	.	.	2	0.067	2	1.997	1	0
1052	1052	6113	.	0		15.5	2345	2.345	0.852285	2	1	89	0	2	0	72.5	25.0865	45.2337	2	35	2	0	-99	-99	-99	-99	2	0	0	1	0	0	1.444	2	0	1	.	.	.	2	0.067	2	1.997	1	0
1052	1052	6113	.	0		16	2140	2.14	0.760806	2	1	89	0	2	0	72.5	25.0865	45.2337	2	35	2	0	-99	-99	-99	-99	2	0	0	1	0	0	1.444	2	0	1	.	.	.	2	0.067	2	1.997	1	0
1052	1052	6113	.	0		16	64745.6	64.7456	4.17047		2	89	0	2	0	72.5	25.0865	45.2337	2	35	2	0	-99	-99	-99	-99	2	0	0	1	0	0	1.444	2	0	1	.	.	.	2	0.067	2	1.997	1	0
1052	1052	6113	.	2		16	0	0	0		2	89	1	2	0	72.5	25.0865	45.2337	2	35	2	0	-99	-99	-99	-99	2	0	0	1	0	0	1.444	2	0	1	.	.	.	2	0.067	2	1.997	1	0
1052	1052	6113	.	2		16	0	0	0		2	89	1	2	0	72.5	25.0865	45.2337	2	35	2	0	-99	-99	-99	-99	2	0	0	1	0	0	1.444	2	0	1	.	.	.	2	0.067	2	1.997	1	0
1052	1052	6113	.	0		17	1745	1.745	0.556755	2	1	89	0	2	0	72.5	25.0865	45.2337	2	35	2	0	-99	-99	-99	-99	2	0	0	1	0	0	1.444	2	0	1	.	.	.	2	0.067	2	1.997	1	0
1052	1052	6113	.	0		18	1325	1.325	0.281412	2	1	89	0	2	0	72.5	25.0865	45.2337	2	35	2	0	-99	-99	-99	-99	2	0	0	1	0	0	1.444	2	0	1	.	.	.	2	0.067	2	1.997	1	0
1052	1052	6113	.	0		18	65108.5	65.1085	4.17605		2	89	0	2	0	72.5	25.0865	45.2337	2	35	2	0	-99	-99	-99	-99	2	0	0	1	0	0	1.444	2	0	1	.	.	.	2	0.067	2	1.997	1	0
1052	1052	6113	.	2		18	0	0	0		2	89	1	2	0	72.5	25.0865	45.2337	2	35	2	0	-99	-99	-99	-99	2	0	0	1	0	0	1.444	2	0	1	.	.	.	2	0.067	2	1.997	1	0
1052	1052	6113	.	2		18	0	0	0		2	89	1	2	0	72.5	25.0865	45.2337	2	35	2	0	-99	-99	-99	-99	2	0	0	1	0	0	1.444	2	0	1	.	.	.	2	0.067	2	1.997	1	0
1052	1052	6113	.	0		20	924	0.924	-0.0790432	2	1	89	0	2	0	72.5	25.0865	45.2337	2	35	2	0	-99	-99	-99	-99	2	0	0	1	0	0	1.444	2	0	1	.	.	.	2	0.067	2	1.997	1	0
1052	1052	6113	.	0		20	38881.5	38.8815	3.66052		2	89	0	2	0	72.5	25.0865	45.2337	2	35	2	0	-99	-99	-99	-99	2	0	0	1	0	0	1.444	2	0	1	.	.	.	2	0.067	2	1.997	1	0
1052	1052	6113	.	2		20	0	0	0		2	89	1	2	0	72.5	25.0865	45.2337	2	35	2	0	-99	-99	-99	-99	2	0	0	1	0	0	1.444	2	0	1	.	.	.	2	0.067	2	1.997	1	0
1052	1052	6113	.	2		20	0	0	0		2	89	1	2	0	72.5	25.0865	45.2337	2	35	2	0	-99	-99	-99	-99	2	0	0	1	0	0	1.444	2	0	1	.	.	.	2	0.067	2	1.997	1	0
1052	1052	6113	.	0		22	643.5	0.6435	-0.440833	2	1	89	0	2	0	72.5	25.0865	45.2337	2	35	2	0	-99	-99	-99	-99	2	0	0	1	0	0	1.444	2	0	1	.	.	.	2	0.067	2	1.997	1	0
1052	1052	6113	.	0		24	470	0.47	-0.755023	2	1	89	0	2	0	72.5	25.0865	45.2337	2	35	2	0	-99	-99	-99	-99	2	0	0	1	0	0	1.444	2	0	1	.	.	.	2	0.067	2	1.997	1	0
1052	1052	6113	.	0		24	17570	17.57	2.86619		2	89	0	2	0	72.5	25.0865	45.2337	2	35	2	0	-99	-99	-99	-99	2	0	0	1	0	0	1.444	2	0	1	.	.	.	2	0.067	2	1.997	1	0
1052	1052	6113	.	2		24	0	0	0		2	89	1	2	0	72.5	25.0865	45.2337	2	35	2	0	-99	-99	-99	-99	2	0	0	1	0	0	1.444	2	0	1	.	.	.	2	0.067	2	1.997	1	0
1052	1052	6113	.	2		24	0	0	0		2	89	1	2	0	72.5	25.0865	45.2337	2	35	2	0	-99	-99	-99	-99	2	0	0	1	0	0	1.444	2	0	1	.	.	.	2	0.067	2	1.997	1	0
1052	1052	6113	.	0		36	122	0.122	-2.10373	2	1	89	0	2	0	72.5	25.0865	45.2337	2	35	2	0	-99	-99	-99	-99	2	0	0	1	0	0	1.444	2	0	1	.	.	.	2	0.067	2	1.997	1	0
1052	1052	6113	.	0		36	61581	61.581	4.12035		2	89	0	2	0	72.5	25.0865	45.2337	2	35	2	0	-99	-99	-99	-99	2	0	0	1	0	0	1.444	2	0	1	.	.	.	2	0.067	2	1.997	1	0
1052	1052	6113	.	2		36	0	0	0		2	89	1	2	0	72.5	25.0865	45.2337	2	35	2	0	-99	-99	-99	-99	2	0	0	1	0	0	1.444	2	0	1	.	.	.	2	0.067	2	1.997	1	0
1052	1052	6113	.	2		36	0	0	0		2	89	1	2	0	72.5	25.0865	45.2337	2	35	2	0	-99	-99	-99	-99	2	0	0	1	0	0	1.444	2	0	1	.	.	.	2	0.067	2	1.997	1	0
1053	1053	6113	1000	1		0	.	.	.	.	0	99	1	1	0	91	24.7111	57.1273	2	30	2	0	-99	-99	-99	-99	2	0	0	0	0	0	1.501	1	0	1	.	.	.	0	1.867	0.195	1.945	0	1.157
1053	1053	6113	.	0	Druglevel_after 1st dose	0.5	508.5	0.5085	-0.67629	1	1	99	0	1	0	91	24.7111	57.1273	2	30	2	0	-99	-99	-99	-99	2	0	0	0	0	0	1.501	1	0	1	.	.	.	0	1.867	0.195	1.945	0	1.157
1053	1053	6113	.	0	Druglevel_after 1st dose	1	1730	1.73	0.548121	1	1	99	0	1	0	91	24.7111	57.1273	2	30	2	0	-99	-99	-99	-99	2	0	0	0	0	0	1.501	1	0	1	.	.	.	0	1.867	0.195	1.945	0	1.157
1053	1053	6113	.	0	Druglevel_after 1st dose	2	1925	1.925	0.654926	1	1	99	0	1	0	91	24.7111	57.1273	2	30	2	0	-99	-99	-99	-99	2	0	0	0	0	0	1.501	1	0	1	.	.	.	0	1.867	0.195	1.945	0	1.157
1053	1053	6113	.	0	Druglevel_after 1st dose	11	442.5	0.4425	-0.815315	1	1	99	0	1	1	91	24.7111	57.1273	2	30	2	0	-99	-99	-99	-99	2	0	0	0	0	0	1.501	1	0	1	.	.	.	0	1.867	0.195	1.945	0	1.157
1053	1053	6113	.	0	Druglevel_after 1st dose	11.99	333.5	0.3335	-1.09811	1	1	99	0	1	1	91	24.7111	57.1273	2	30	2	0	-99	-99	-99	-99	2	0	0	0	0	0	1.501	1	0	1	.	.	.	0	1.867	0.195	1.945	0	1.157
1053	1053	6113	.	0	UrineLevel_afterovernightdose	11.99	393380	393.38	5.97478		2	99	0	1	0	91	24.7111	57.1273	2	30	2	0	-99	-99	-99	-99	2	0	0	0	0	0	1.501	1	0	1	.	.	.	0	1.867	0.195	1.945	0	1.157
1053	1053	6113	.	2		11.99	0	0	0		2	99	1	1	0	91	24.7111	57.1273	2	30	2	0	-99	-99	-99	-99	2	0	0	0	0	0	1.501	1	0	1	.	.	.	0	1.867	0.195	1.945	0	1.157
1053	1053	6113	.	2		11.99	0	0	0		2	99	1	1	0	91	24.7111	57.1273	2	30	2	0	-99	-99	-99	-99	2	0	0	0	0	0	1.501	1	0	1	.	.	.	0	1.867	0.195	1.945	0	1.157
1053	1053	6113	.	2		12	.	.	.	1	1	99	1	1	0	91	24.7111	57.1273	2	30	2	0	-99	-99	-99	-99	2	0	0	0	0	0	1.501	1	0	1	.	.	.	0	1.867	0.195	1.945	0	1.157
1053	1053	6113	850	1		12	.	.	.	.	0	99	1	2	0	91	24.7111	57.1273	2	30	2	0	-99	-99	-99	-99	2	0	0	0	0	0	1.501	1	0	1	.	.	.	0	1.867	0.195	1.945	0	1.157
1053	1053	6113	.	0	Druglevel_after 2nd dose	12.5	1060	1.06	0.0582689	2	1	99	0	2	0	91	24.7111	57.1273	2	30	2	0	-99	-99	-99	-99	2	0	0	0	0	0	1.501	1	0	1	.	.	.	0	1.867	0.195	1.945	0	1.157
1053	1053	6113	.	0	Druglevel_after 2nd dose	13	1750	1.75	0.559616	2	1	99	0	2	0	91	24.7111	57.1273	2	30	2	0	-99	-99	-99	-99	2	0	0	0	0	0	1.501	1	0	1	.	.	.	0	1.867	0.195	1.945	0	1.157
1053	1053	6113	.	0	Druglevel_after 2nd dose	14	2310	2.31	0.837248	2	1	99	0	2	0	91	24.7111	57.1273	2	30	2	0	-99	-99	-99	-99	2	0	0	0	0	0	1.501	1	0	1	.	.	.	0	1.867	0.195	1.945	0	1.157
1053	1053	6113	.	0	Urinelevel_after 2nd dose	14	106714	106.714	4.67015		2	99	0	2	0	91	24.7111	57.1273	2	30	2	0	-99	-99	-99	-99	2	0	0	0	0	0	1.501	1	0	1	.	.	.	0	1.867	0.195	1.945	0	1.157
1053	1053	6113	.	2		14	0	0	0		2	99	1	2	0	91	24.7111	57.1273	2	30	2	0	-99	-99	-99	-99	2	0	0	0	0	0	1.501	1	0	1	.	.	.	0	1.867	0.195	1.945	0	1.157
1053	1053	6113	.	2		14	0	0	0		2	99	1	2	0	91	24.7111	57.1273	2	30	2	0	-99	-99	-99	-99	2	0	0	0	0	0	1.501	1	0	1	.	.	.	0	1.867	0.195	1.945	0	1.157
1053	1053	6113	.	0		14.25	2395	2.395	0.873383	2	1	99	0	2	0	91	24.7111	57.1273	2	30	2	0	-99	-99	-99	-99	2	0	0	0	0	0	1.501	1	0	1	.	.	.	0	1.867	0.195	1.945	0	1.157
1053	1053	6113	.	0		14.5	2270	2.27	0.81978	2	1	99	0	2	0	91	24.7111	57.1273	2	30	2	0	-99	-99	-99	-99	2	0	0	0	0	0	1.501	1	0	1	.	.	.	0	1.867	0.195	1.945	0	1.157
1053	1053	6113	.	0		14.75	2185	2.185	0.781616	2	1	99	0	2	0	91	24.7111	57.1273	2	30	2	0	-99	-99	-99	-99	2	0	0	0	0	0	1.501	1	0	1	.	.	.	0	1.867	0.195	1.945	0	1.157
1053	1053	6113	.	0		15	2145	2.145	0.76314	2	1	99	0	2	0	91	24.7111	57.1273	2	30	2	0	-99	-99	-99	-99	2	0	0	0	0	0	1.501	1	0	1	.	.	.	0	1.867	0.195	1.945	0	1.157
1053	1053	6113	.	0		15.5	2085	2.085	0.734769	2	1	99	0	2	0	91	24.7111	57.1273	2	30	2	0	-99	-99	-99	-99	2	0	0	0	0	0	1.501	1	0	1	.	.	.	0	1.867	0.195	1.945	0	1.157
1053	1053	6113	.	0		16	1845	1.845	0.612479	2	1	99	0	2	0	91	24.7111	57.1273	2	30	2	0	-99	-99	-99	-99	2	0	0	0	0	0	1.501	1	0	1	.	.	.	0	1.867	0.195	1.945	0	1.157
1053	1053	6113	.	0		16	123539	123.539	4.81656		2	99	0	2	0	91	24.7111	57.1273	2	30	2	0	-99	-99	-99	-99	2	0	0	0	0	0	1.501	1	0	1	.	.	.	0	1.867	0.195	1.945	0	1.157
1053	1053	6113	.	2		16	0	0	0		2	99	1	2	0	91	24.7111	57.1273	2	30	2	0	-99	-99	-99	-99	2	0	0	0	0	0	1.501	1	0	1	.	.	.	0	1.867	0.195	1.945	0	1.157
1053	1053	6113	.	2		16	0	0	0		2	99	1	2	0	91	24.7111	57.1273	2	30	2	0	-99	-99	-99	-99	2	0	0	0	0	0	1.501	1	0	1	.	.	.	0	1.867	0.195	1.945	0	1.157
1053	1053	6113	.	0		17	1610	1.61	0.476234	2	1	99	0	2	0	91	24.7111	57.1273	2	30	2	0	-99	-99	-99	-99	2	0	0	0	0	0	1.501	1	0	1	.	.	.	0	1.867	0.195	1.945	0	1.157
1053	1053	6113	.	0		18	1235	1.235	0.211071	2	1	99	0	2	0	91	24.7111	57.1273	2	30	2	0	-99	-99	-99	-99	2	0	0	0	0	0	1.501	1	0	1	.	.	.	0	1.867	0.195	1.945	0	1.157
1053	1053	6113	.	0		18	34507.7	34.5077	3.54118		2	99	0	2	0	91	24.7111	57.1273	2	30	2	0	-99	-99	-99	-99	2	0	0	0	0	0	1.501	1	0	1	.	.	.	0	1.867	0.195	1.945	0	1.157
1053	1053	6113	.	2		18	0	0	0		2	99	1	2	0	91	24.7111	57.1273	2	30	2	0	-99	-99	-99	-99	2	0	0	0	0	0	1.501	1	0	1	.	.	.	0	1.867	0.195	1.945	0	1.157
1053	1053	6113	.	2		18	0	0	0		2	99	1	2	0	91	24.7111	57.1273	2	30	2	0	-99	-99	-99	-99	2	0	0	0	0	0	1.501	1	0	1	.	.	.	0	1.867	0.195	1.945	0	1.157
1053	1053	6113	.	0		20	884.5	0.8845	-0.122733	2	1	99	0	2	0	91	24.7111	57.1273	2	30	2	0	-99	-99	-99	-99	2	0	0	0	0	0	1.501	1	0	1	.	.	.	0	1.867	0.195	1.945	0	1.157
1053	1053	6113	.	0		20	45276	45.276	3.81278		2	99	0	2	0	91	24.7111	57.1273	2	30	2	0	-99	-99	-99	-99	2	0	0	0	0	0	1.501	1	0	1	.	.	.	0	1.867	0.195	1.945	0	1.157
1053	1053	6113	.	2		20	0	0	0		2	99	1	2	0	91	24.7111	57.1273	2	30	2	0	-99	-99	-99	-99	2	0	0	0	0	0	1.501	1	0	1	.	.	.	0	1.867	0.195	1.945	0	1.157
1053	1053	6113	.	2		20	0	0	0		2	99	1	2	0	91	24.7111	57.1273	2	30	2	0	-99	-99	-99	-99	2	0	0	0	0	0	1.501	1	0	1	.	.	.	0	1.867	0.195	1.945	0	1.157
1053	1053	6113	.	0		22	501.5	0.5015	-0.690152	2	1	99	0	2	0	91	24.7111	57.1273	2	30	2	0	-99	-99	-99	-99	2	0	0	0	0	0	1.501	1	0	1	.	.	.	0	1.867	0.195	1.945	0	1.157
1053	1053	6113	.	0		24	374.5	0.3745	-0.982163	2	1	99	0	2	0	91	24.7111	57.1273	2	30	2	0	-99	-99	-99	-99	2	0	0	0	0	0	1.501	1	0	1	.	.	.	0	1.867	0.195	1.945	0	1.157
1053	1053	6113	.	0		24	22092	22.092	3.09522		2	99	0	2	0	91	24.7111	57.1273	2	30	2	0	-99	-99	-99	-99	2	0	0	0	0	0	1.501	1	0	1	.	.	.	0	1.867	0.195	1.945	0	1.157
1053	1053	6113	.	2		24	0	0	0		2	99	1	2	0	91	24.7111	57.1273	2	30	2	0	-99	-99	-99	-99	2	0	0	0	0	0	1.501	1	0	1	.	.	.	0	1.867	0.195	1.945	0	1.157
1053	1053	6113	.	2		24	0	0	0		2	99	1	2	0	91	24.7111	57.1273	2	30	2	0	-99	-99	-99	-99	2	0	0	0	0	0	1.501	1	0	1	.	.	.	0	1.867	0.195	1.945	0	1.157
1053	1053	6113	.	0		36	72.35	0.07235	-2.62624	2	1	99	0	2	0	91	24.7111	57.1273	2	30	2	0	-99	-99	-99	-99	2	0	0	0	0	0	1.501	1	0	1	.	.	.	0	1.867	0.195	1.945	0	1.157
1053	1053	6113	.	0		36	24331.9	24.3319	3.19179		2	99	0	2	0	91	24.7111	57.1273	2	30	2	0	-99	-99	-99	-99	2	0	0	0	0	0	1.501	1	0	1	.	.	.	0	1.867	0.195	1.945	0	1.157
1053	1053	6113	.	2		36	0	0	0		2	99	1	2	0	91	24.7111	57.1273	2	30	2	0	-99	-99	-99	-99	2	0	0	0	0	0	1.501	1	0	1	.	.	.	0	1.867	0.195	1.945	0	1.157
1053	1053	6113	.	2		36	0	0	0		2	99	1	2	0	91	24.7111	57.1273	2	30	2	0	-99	-99	-99	-99	2	0	0	0	0	0	1.501	1	0	1	.	.	.	0	1.867	0.195	1.945	0	1.157
1054	1054	6113	1000	1		0	.	.	.	.	0	103	1	1	0	81.2	25.4562	50.3569	2	27	2	1	-99	-99	-99	-99	2	0	1	0	1	1	0.001	2	0	1	.	.	.	0	1.623	0.305	1.953	1	0.262
1054	1054	6113	.	0	Druglevel_after 1st dose	0.5	203	0.203	-1.59455	1	1	103	0	1	0	81.2	25.4562	50.3569	2	27	2	1	-99	-99	-99	-99	2	0	1	0	1	1	0.001	2	0	1	.	.	.	0	1.623	0.305	1.953	1	0.262
1054	1054	6113	.	0	Druglevel_after 1st dose	1	458	0.458	-0.780886	1	1	103	0	1	0	81.2	25.4562	50.3569	2	27	2	1	-99	-99	-99	-99	2	0	1	0	1	1	0.001	2	0	1	.	.	.	0	1.623	0.305	1.953	1	0.262
1054	1054	6113	.	0	Druglevel_after 1st dose	2	1555	1.555	0.441476	1	1	103	0	1	0	81.2	25.4562	50.3569	2	27	2	1	-99	-99	-99	-99	2	0	1	0	1	1	0.001	2	0	1	.	.	.	0	1.623	0.305	1.953	1	0.262
1054	1054	6113	.	0	Druglevel_after 1st dose	11	680	0.68	-0.385662	1	1	103	0	1	1	81.2	25.4562	50.3569	2	27	2	1	-99	-99	-99	-99	2	0	1	0	1	1	0.001	2	0	1	.	.	.	0	1.623	0.305	1.953	1	0.262
1054	1054	6113	.	0	Druglevel_after 1st dose	12.49	550	0.55	-0.597837	1	1	103	0	1	1	81.2	25.4562	50.3569	2	27	2	1	-99	-99	-99	-99	2	0	1	0	1	1	0.001	2	0	1	.	.	.	0	1.623	0.305	1.953	1	0.262
1054	1054	6113	.	0	UrineLevel_afterovernightdose	12.49	437071	437.071	6.0801		2	103	0	1	0	81.2	25.4562	50.3569	2	27	2	1	-99	-99	-99	-99	2	0	1	0	1	1	0.001	2	0	1	.	.	.	0	1.623	0.305	1.953	1	0.262
1054	1054	6113	.	2		12.49	0	0	0		2	103	1	1	0	81.2	25.4562	50.3569	2	27	2	1	-99	-99	-99	-99	2	0	1	0	1	1	0.001	2	0	1	.	.	.	0	1.623	0.305	1.953	1	0.262
1054	1054	6113	.	2		12.49	0	0	0		2	103	1	1	0	81.2	25.4562	50.3569	2	27	2	1	-99	-99	-99	-99	2	0	1	0	1	1	0.001	2	0	1	.	.	.	0	1.623	0.305	1.953	1	0.262
1054	1054	6113	.	2		12.5	.	.	.	1	1	103	1	1	0	81.2	25.4562	50.3569	2	27	2	1	-99	-99	-99	-99	2	0	1	0	1	1	0.001	2	0	1	.	.	.	0	1.623	0.305	1.953	1	0.262
1054	1054	6113	850	1		12.5	.	.	.	.	0	103	1	2	0	81.2	25.4562	50.3569	2	27	2	1	-99	-99	-99	-99	2	0	1	0	1	1	0.001	2	0	1	.	.	.	0	1.623	0.305	1.953	1	0.262
1054	1054	6113	.	0	Druglevel_after 2nd dose	13	1385	1.385	0.3257	2	1	103	0	2	0	81.2	25.4562	50.3569	2	27	2	1	-99	-99	-99	-99	2	0	1	0	1	1	0.001	2	0	1	.	.	.	0	1.623	0.305	1.953	1	0.262
1054	1054	6113	.	0	Druglevel_after 2nd dose	13.5	1820	1.82	0.598837	2	1	103	0	2	0	81.2	25.4562	50.3569	2	27	2	1	-99	-99	-99	-99	2	0	1	0	1	1	0.001	2	0	1	.	.	.	0	1.623	0.305	1.953	1	0.262
1054	1054	6113	.	0	Druglevel_after 2nd dose	14.5	1880	1.88	0.631272	2	1	103	0	2	0	81.2	25.4562	50.3569	2	27	2	1	-99	-99	-99	-99	2	0	1	0	1	1	0.001	2	0	1	.	.	.	0	1.623	0.305	1.953	1	0.262
1054	1054	6113	.	0	Urinelevel_after 2nd dose	14.5	48707.1	48.7071	3.88582		2	103	0	2	0	81.2	25.4562	50.3569	2	27	2	1	-99	-99	-99	-99	2	0	1	0	1	1	0.001	2	0	1	.	.	.	0	1.623	0.305	1.953	1	0.262
1054	1054	6113	.	2		14.5	0	0	0		2	103	1	2	0	81.2	25.4562	50.3569	2	27	2	1	-99	-99	-99	-99	2	0	1	0	1	1	0.001	2	0	1	.	.	.	0	1.623	0.305	1.953	1	0.262
1054	1054	6113	.	2		14.5	0	0	0		2	103	1	2	0	81.2	25.4562	50.3569	2	27	2	1	-99	-99	-99	-99	2	0	1	0	1	1	0.001	2	0	1	.	.	.	0	1.623	0.305	1.953	1	0.262
1054	1054	6113	.	0		14.75	1910	1.91	0.647103	2	1	103	0	2	0	81.2	25.4562	50.3569	2	27	2	1	-99	-99	-99	-99	2	0	1	0	1	1	0.001	2	0	1	.	.	.	0	1.623	0.305	1.953	1	0.262
1054	1054	6113	.	0		15	1715	1.715	0.539413	2	1	103	0	2	0	81.2	25.4562	50.3569	2	27	2	1	-99	-99	-99	-99	2	0	1	0	1	1	0.001	2	0	1	.	.	.	0	1.623	0.305	1.953	1	0.262
1054	1054	6113	.	0		15.25	1740	1.74	0.553885	2	1	103	0	2	0	81.2	25.4562	50.3569	2	27	2	1	-99	-99	-99	-99	2	0	1	0	1	1	0.001	2	0	1	.	.	.	0	1.623	0.305	1.953	1	0.262
1054	1054	6113	.	0		15.5	1650	1.65	0.500775	2	1	103	0	2	0	81.2	25.4562	50.3569	2	27	2	1	-99	-99	-99	-99	2	0	1	0	1	1	0.001	2	0	1	.	.	.	0	1.623	0.305	1.953	1	0.262
1054	1054	6113	.	0		16	1420	1.42	0.350657	2	1	103	0	2	0	81.2	25.4562	50.3569	2	27	2	1	-99	-99	-99	-99	2	0	1	0	1	1	0.001	2	0	1	.	.	.	0	1.623	0.305	1.953	1	0.262
1054	1054	6113	.	0		16.5	1240	1.24	0.215111	2	1	103	0	2	0	81.2	25.4562	50.3569	2	27	2	1	-99	-99	-99	-99	2	0	1	0	1	1	0.001	2	0	1	.	.	.	0	1.623	0.305	1.953	1	0.262
1054	1054	6113	.	0		16.5	105763	105.763	4.6612		2	103	0	2	0	81.2	25.4562	50.3569	2	27	2	1	-99	-99	-99	-99	2	0	1	0	1	1	0.001	2	0	1	.	.	.	0	1.623	0.305	1.953	1	0.262
1054	1054	6113	.	2		16.5	0	0	0		2	103	1	2	0	81.2	25.4562	50.3569	2	27	2	1	-99	-99	-99	-99	2	0	1	0	1	1	0.001	2	0	1	.	.	.	0	1.623	0.305	1.953	1	0.262
1054	1054	6113	.	2		16.5	0	0	0		2	103	1	2	0	81.2	25.4562	50.3569	2	27	2	1	-99	-99	-99	-99	2	0	1	0	1	1	0.001	2	0	1	.	.	.	0	1.623	0.305	1.953	1	0.262
1054	1054	6113	.	0		17.5	1120	1.12	0.113329	2	1	103	0	2	0	81.2	25.4562	50.3569	2	27	2	1	-99	-99	-99	-99	2	0	1	0	1	1	0.001	2	0	1	.	.	.	0	1.623	0.305	1.953	1	0.262
1054	1054	6113	.	0		18.5	1025	1.025	0.0246926	2	1	103	0	2	0	81.2	25.4562	50.3569	2	27	2	1	-99	-99	-99	-99	2	0	1	0	1	1	0.001	2	0	1	.	.	.	0	1.623	0.305	1.953	1	0.262
1054	1054	6113	.	0		18.5	59658.3	59.6583	4.08863		2	103	0	2	0	81.2	25.4562	50.3569	2	27	2	1	-99	-99	-99	-99	2	0	1	0	1	1	0.001	2	0	1	.	.	.	0	1.623	0.305	1.953	1	0.262
1054	1054	6113	.	2		18.5	0	0	0		2	103	1	2	0	81.2	25.4562	50.3569	2	27	2	1	-99	-99	-99	-99	2	0	1	0	1	1	0.001	2	0	1	.	.	.	0	1.623	0.305	1.953	1	0.262
1054	1054	6113	.	2		18.5	0	0	0		2	103	1	2	0	81.2	25.4562	50.3569	2	27	2	1	-99	-99	-99	-99	2	0	1	0	1	1	0.001	2	0	1	.	.	.	0	1.623	0.305	1.953	1	0.262
1054	1054	6113	.	0		20.5	795	0.795	-0.229413	2	1	103	0	2	0	81.2	25.4562	50.3569	2	27	2	1	-99	-99	-99	-99	2	0	1	0	1	1	0.001	2	0	1	.	.	.	0	1.623	0.305	1.953	1	0.262
1054	1054	6113	.	0		20.5	29484.7	29.4847	3.38387		2	103	0	2	0	81.2	25.4562	50.3569	2	27	2	1	-99	-99	-99	-99	2	0	1	0	1	1	0.001	2	0	1	.	.	.	0	1.623	0.305	1.953	1	0.262
1054	1054	6113	.	2		20.5	0	0	0		2	103	1	2	0	81.2	25.4562	50.3569	2	27	2	1	-99	-99	-99	-99	2	0	1	0	1	1	0.001	2	0	1	.	.	.	0	1.623	0.305	1.953	1	0.262
1054	1054	6113	.	2		20.5	0	0	0		2	103	1	2	0	81.2	25.4562	50.3569	2	27	2	1	-99	-99	-99	-99	2	0	1	0	1	1	0.001	2	0	1	.	.	.	0	1.623	0.305	1.953	1	0.262
1054	1054	6113	.	0		22.5	521.5	0.5215	-0.651046	2	1	103	0	2	0	81.2	25.4562	50.3569	2	27	2	1	-99	-99	-99	-99	2	0	1	0	1	1	0.001	2	0	1	.	.	.	0	1.623	0.305	1.953	1	0.262
1054	1054	6113	.	0		24.5	388.5	0.3885	-0.945462	2	1	103	0	2	0	81.2	25.4562	50.3569	2	27	2	1	-99	-99	-99	-99	2	0	1	0	1	1	0.001	2	0	1	.	.	.	0	1.623	0.305	1.953	1	0.262
1054	1054	6113	.	0		24.5	56952.4	56.9524	4.04222		2	103	0	2	0	81.2	25.4562	50.3569	2	27	2	1	-99	-99	-99	-99	2	0	1	0	1	1	0.001	2	0	1	.	.	.	0	1.623	0.305	1.953	1	0.262
1054	1054	6113	.	2		24.5	0	0	0		2	103	1	2	0	81.2	25.4562	50.3569	2	27	2	1	-99	-99	-99	-99	2	0	1	0	1	1	0.001	2	0	1	.	.	.	0	1.623	0.305	1.953	1	0.262
1054	1054	6113	.	2		24.5	0	0	0		2	103	1	2	0	81.2	25.4562	50.3569	2	27	2	1	-99	-99	-99	-99	2	0	1	0	1	1	0.001	2	0	1	.	.	.	0	1.623	0.305	1.953	1	0.262
1054	1054	6113	.	0		36.5	91	0.091	-2.3969	2	1	103	0	2	0	81.2	25.4562	50.3569	2	27	2	1	-99	-99	-99	-99	2	0	1	0	1	1	0.001	2	0	1	.	.	.	0	1.623	0.305	1.953	1	0.262
1054	1054	6113	.	0		36.5	45875.1	45.8751	3.82592		2	103	0	2	0	81.2	25.4562	50.3569	2	27	2	1	-99	-99	-99	-99	2	0	1	0	1	1	0.001	2	0	1	.	.	.	0	1.623	0.305	1.953	1	0.262
1054	1054	6113	.	2		36.5	0	0	0		2	103	1	2	0	81.2	25.4562	50.3569	2	27	2	1	-99	-99	-99	-99	2	0	1	0	1	1	0.001	2	0	1	.	.	.	0	1.623	0.305	1.953	1	0.262
1054	1054	6113	.	2		36.5	0	0	0		2	103	1	2	0	81.2	25.4562	50.3569	2	27	2	1	-99	-99	-99	-99	2	0	1	0	1	1	0.001	2	0	1	.	.	.	0	1.623	0.305	1.953	1	0.262
1055	1055	6113	1000	1		0	.	.	.	.	0	180	1	1	0	116.3	32.9753	64.2603	2	35	2	0	-99	-99	-99	-99	2	0	0	0	1	2	0	0.995	0	1	.	.	.	0	2	0	1	2	1.312
1055	1055	6113	.	0	Druglevel_after 1st dose	0.5	132	0.132	-2.02495	1	1	180	0	1	0	116.3	32.9753	64.2603	2	35	2	0	-99	-99	-99	-99	2	0	0	0	1	2	0	0.995	0	1	.	.	.	0	2	0	1	2	1.312
1055	1055	6113	.	0	Druglevel_after 1st dose	1	386	0.386	-0.951918	1	1	180	0	1	0	116.3	32.9753	64.2603	2	35	2	0	-99	-99	-99	-99	2	0	0	0	1	2	0	0.995	0	1	.	.	.	0	2	0	1	2	1.312
1055	1055	6113	.	0	Druglevel_after 1st dose	2	988.5	0.9885	-0.0115666	1	1	180	0	1	0	116.3	32.9753	64.2603	2	35	2	0	-99	-99	-99	-99	2	0	0	0	1	2	0	0.995	0	1	.	.	.	0	2	0	1	2	1.312
1055	1055	6113	.	0	Druglevel_after 1st dose	11	1045	1.045	0.0440169	1	1	180	0	1	0	116.3	32.9753	64.2603	2	35	2	0	-99	-99	-99	-99	2	0	0	0	1	2	0	0.995	0	1	.	.	.	0	2	0	1	2	1.312
1055	1055	6113	.	0	Druglevel_after 1st dose	11.99	690	0.69	-0.371064	1	1	180	0	1	1	116.3	32.9753	64.2603	2	35	2	0	-99	-99	-99	-99	2	0	0	0	1	2	0	0.995	0	1	.	.	.	0	2	0	1	2	1.312
1055	1055	6113	.	0	UrineLevel_afterovernightdose	11.99	406480	406.48	6.00754		2	180	0	1	0	116.3	32.9753	64.2603	2	35	2	0	-99	-99	-99	-99	2	0	0	0	1	2	0	0.995	0	1	.	.	.	0	2	0	1	2	1.312
1055	1055	6113	.	2		11.99	0	0	0		2	180	1	1	0	116.3	32.9753	64.2603	2	35	2	0	-99	-99	-99	-99	2	0	0	0	1	2	0	0.995	0	1	.	.	.	0	2	0	1	2	1.312
1055	1055	6113	.	2		11.99	0	0	0		2	180	1	1	0	116.3	32.9753	64.2603	2	35	2	0	-99	-99	-99	-99	2	0	0	0	1	2	0	0.995	0	1	.	.	.	0	2	0	1	2	1.312
1055	1055	6113	.	2		12	.	.	.	1	1	180	1	1	0	116.3	32.9753	64.2603	2	35	2	0	-99	-99	-99	-99	2	0	0	0	1	2	0	0.995	0	1	.	.	.	0	2	0	1	2	1.312
1055	1055	6113	850	1		12	.	.	.	.	0	180	1	2	0	116.3	32.9753	64.2603	2	35	2	0	-99	-99	-99	-99	2	0	0	0	1	2	0	0.995	0	1	.	.	.	0	2	0	1	2	1.312
1055	1055	6113	.	0	Druglevel_after 2nd dose	12.5	1535	1.535	0.42853	2	1	180	0	2	0	116.3	32.9753	64.2603	2	35	2	0	-99	-99	-99	-99	2	0	0	0	1	2	0	0.995	0	1	.	.	.	0	2	0	1	2	1.312
1055	1055	6113	.	0	Druglevel_after 2nd dose	13	2120	2.12	0.751416	2	1	180	0	2	0	116.3	32.9753	64.2603	2	35	2	0	-99	-99	-99	-99	2	0	0	0	1	2	0	0.995	0	1	.	.	.	0	2	0	1	2	1.312
1055	1055	6113	.	0	Druglevel_after 2nd dose	14	1990	1.99	0.688135	2	1	180	0	2	0	116.3	32.9753	64.2603	2	35	2	0	-99	-99	-99	-99	2	0	0	0	1	2	0	0.995	0	1	.	.	.	0	2	0	1	2	1.312
1055	1055	6113	.	0	Urinelevel_after 2nd dose	14	111971	111.971			2	180	0	2	0	116.3	32.9753	64.2603	2	35	2	0	-99	-99	-99	-99	2	0	0	0	1	2	0	0.995	0	1	.	.	.	0	2	0	1	2	1.312
1055	1055	6113	.	2		14	0	0	0		2	180	1	2	0	116.3	32.9753	64.2603	2	35	2	0	-99	-99	-99	-99	2	0	0	0	1	2	0	0.995	0	1	.	.	.	0	2	0	1	2	1.312
1055	1055	6113	.	2		14	0	0	0		2	180	1	2	0	116.3	32.9753	64.2603	2	35	2	0	-99	-99	-99	-99	2	0	0	0	1	2	0	0.995	0	1	.	.	.	0	2	0	1	2	1.312
1055	1055	6113	.	0		14.25	1965	1.965	0.675492	2	1	180	0	2	0	116.3	32.9753	64.2603	2	35	2	0	-99	-99	-99	-99	2	0	0	0	1	2	0	0.995	0	1	.	.	.	0	2	0	1	2	1.312
1055	1055	6113	.	0		14.5	1790	1.79	0.582216	2	1	180	0	2	0	116.3	32.9753	64.2603	2	35	2	0	-99	-99	-99	-99	2	0	0	0	1	2	0	0.995	0	1	.	.	.	0	2	0	1	2	1.312
1055	1055	6113	.	0		14.75	1690	1.69	0.524729	2	1	180	0	2	0	116.3	32.9753	64.2603	2	35	2	0	-99	-99	-99	-99	2	0	0	0	1	2	0	0.995	0	1	.	.	.	0	2	0	1	2	1.312
1055	1055	6113	.	0		15	1600	1.6	0.470004	2	1	180	0	2	0	116.3	32.9753	64.2603	2	35	2	0	-99	-99	-99	-99	2	0	0	0	1	2	0	0.995	0	1	.	.	.	0	2	0	1	2	1.312
1055	1055	6113	.	0		15.5	1435	1.435	0.361165	2	1	180	0	2	0	116.3	32.9753	64.2603	2	35	2	0	-99	-99	-99	-99	2	0	0	0	1	2	0	0.995	0	1	.	.	.	0	2	0	1	2	1.312
1055	1055	6113	.	0		16	1140	1.14	0.131028	2	1	180	0	2	0	116.3	32.9753	64.2603	2	35	2	0	-99	-99	-99	-99	2	0	0	0	1	2	0	0.995	0	1	.	.	.	0	2	0	1	2	1.312
1055	1055	6113	.	0		16	58755.6	58.7556	4.07339		2	180	0	2	0	116.3	32.9753	64.2603	2	35	2	0	-99	-99	-99	-99	2	0	0	0	1	2	0	0.995	0	1	.	.	.	0	2	0	1	2	1.312
1055	1055	6113	.	2		16	0	0	0		2	180	1	2	0	116.3	32.9753	64.2603	2	35	2	0	-99	-99	-99	-99	2	0	0	0	1	2	0	0.995	0	1	.	.	.	0	2	0	1	2	1.312
1055	1055	6113	.	2		16	0	0	0		2	180	1	2	0	116.3	32.9753	64.2603	2	35	2	0	-99	-99	-99	-99	2	0	0	0	1	2	0	0.995	0	1	.	.	.	0	2	0	1	2	1.312
1055	1055	6113	.	0		17	867.5	0.8675	-0.14214	2	1	180	0	2	0	116.3	32.9753	64.2603	2	35	2	0	-99	-99	-99	-99	2	0	0	0	1	2	0	0.995	0	1	.	.	.	0	2	0	1	2	1.312
1055	1055	6113	.	0		18	699	0.699	-0.358105	2	1	180	0	2	0	116.3	32.9753	64.2603	2	35	2	0	-99	-99	-99	-99	2	0	0	0	1	2	0	0.995	0	1	.	.	.	0	2	0	1	2	1.312
1055	1055	6113	.	0		18	45068.2	45.0682	3.80818		2	180	0	2	0	116.3	32.9753	64.2603	2	35	2	0	-99	-99	-99	-99	2	0	0	0	1	2	0	0.995	0	1	.	.	.	0	2	0	1	2	1.312
1055	1055	6113	.	2		18	0	0	0		2	180	1	2	0	116.3	32.9753	64.2603	2	35	2	0	-99	-99	-99	-99	2	0	0	0	1	2	0	0.995	0	1	.	.	.	0	2	0	1	2	1.312
1055	1055	6113	.	2		18	0	0	0		2	180	1	2	0	116.3	32.9753	64.2603	2	35	2	0	-99	-99	-99	-99	2	0	0	0	1	2	0	0.995	0	1	.	.	.	0	2	0	1	2	1.312
1055	1055	6113	.	0		20	483.5	0.4835	-0.726704	2	1	180	0	2	0	116.3	32.9753	64.2603	2	35	2	0	-99	-99	-99	-99	2	0	0	0	1	2	0	0.995	0	1	.	.	.	0	2	0	1	2	1.312
1055	1055	6113	.	0		20	40153.7	40.1537	3.69272		2	180	0	2	0	116.3	32.9753	64.2603	2	35	2	0	-99	-99	-99	-99	2	0	0	0	1	2	0	0.995	0	1	.	.	.	0	2	0	1	2	1.312
1055	1055	6113	.	2		20	0	0	0		2	180	1	2	0	116.3	32.9753	64.2603	2	35	2	0	-99	-99	-99	-99	2	0	0	0	1	2	0	0.995	0	1	.	.	.	0	2	0	1	2	1.312
1055	1055	6113	.	2		20	0	0	0		2	180	1	2	0	116.3	32.9753	64.2603	2	35	2	0	-99	-99	-99	-99	2	0	0	0	1	2	0	0.995	0	1	.	.	.	0	2	0	1	2	1.312
1055	1055	6113	.	0		22	327.5	0.3275	-1.11627	2	1	180	0	2	0	116.3	32.9753	64.2603	2	35	2	0	-99	-99	-99	-99	2	0	0	0	1	2	0	0.995	0	1	.	.	.	0	2	0	1	2	1.312
1055	1055	6113	.	0		24	248.5	0.2485	-1.39231	2	1	180	0	2	0	116.3	32.9753	64.2603	2	35	2	0	-99	-99	-99	-99	2	0	0	0	1	2	0	0.995	0	1	.	.	.	0	2	0	1	2	1.312
1055	1055	6113	.	0		24	36793.4	36.7934	3.60532		2	180	0	2	0	116.3	32.9753	64.2603	2	35	2	0	-99	-99	-99	-99	2	0	0	0	1	2	0	0.995	0	1	.	.	.	0	2	0	1	2	1.312
1055	1055	6113	.	2		24	0	0	0		2	180	1	2	0	116.3	32.9753	64.2603	2	35	2	0	-99	-99	-99	-99	2	0	0	0	1	2	0	0.995	0	1	.	.	.	0	2	0	1	2	1.312
1055	1055	6113	.	2		24	0	0	0		2	180	1	2	0	116.3	32.9753	64.2603	2	35	2	0	-99	-99	-99	-99	2	0	0	0	1	2	0	0.995	0	1	.	.	.	0	2	0	1	2	1.312
1055	1055	6113	.	0		36	124	0.124	-2.08747	2	1	180	0	2	0	116.3	32.9753	64.2603	2	35	2	0	-99	-99	-99	-99	2	0	0	0	1	2	0	0.995	0	1	.	.	.	0	2	0	1	2	1.312
1055	1055	6113	.	0		36	52130.8	52.1308	3.95376		2	180	0	2	0	116.3	32.9753	64.2603	2	35	2	0	-99	-99	-99	-99	2	0	0	0	1	2	0	0.995	0	1	.	.	.	0	2	0	1	2	1.312
1055	1055	6113	.	2		36	0	0	0		2	180	1	2	0	116.3	32.9753	64.2603	2	35	2	0	-99	-99	-99	-99	2	0	0	0	1	2	0	0.995	0	1	.	.	.	0	2	0	1	2	1.312
1055	1055	6113	.	2		36	0	0	0		2	180	1	2	0	116.3	32.9753	64.2603	2	35	2	0	-99	-99	-99	-99	2	0	0	0	1	2	0	0.995	0	1	.	.	.	0	2	0	1	2	1.312
1056	1056	6113	1000	1		0	.	.	.	.	0	129	1	1	0	63.6	21.4981	52.2175	1	24	2	0	-99	-99	-99	-99	0	0	1	0	0	0	0.046	1	0	1	.	.	.	1	1.034	1	1.026	1	1
1056	1056	6113	.	0	Druglevel_after 1st dose	0.5	81.6	0.0816	-2.50593	1	1	129	0	1	0	63.6	21.4981	52.2175	1	24	2	0	-99	-99	-99	-99	0	0	1	0	0	0	0.046	1	0	1	.	.	.	1	1.034	1	1.026	1	1
1056	1056	6113	.	0	Druglevel_after 1st dose	1	726.5	0.7265	-0.319517	1	1	129	0	1	0	63.6	21.4981	52.2175	1	24	2	0	-99	-99	-99	-99	0	0	1	0	0	0	0.046	1	0	1	.	.	.	1	1.034	1	1.026	1	1
1056	1056	6113	.	0	Druglevel_after 1st dose	2	1525	1.525	0.421994	1	1	129	0	1	0	63.6	21.4981	52.2175	1	24	2	0	-99	-99	-99	-99	0	0	1	0	0	0	0.046	1	0	1	.	.	.	1	1.034	1	1.026	1	1
1056	1056	6113	.	0	Druglevel_after 1st dose	11	529.5	0.5295	-0.635822	1	1	129	0	1	1	63.6	21.4981	52.2175	1	24	2	0	-99	-99	-99	-99	0	0	1	0	0	0	0.046	1	0	1	.	.	.	1	1.034	1	1.026	1	1
1056	1056	6113	.	0	Druglevel_after 1st dose	11.99	430	0.43	-0.84397	1	1	129	0	1	1	63.6	21.4981	52.2175	1	24	2	0	-99	-99	-99	-99	0	0	1	0	0	0	0.046	1	0	1	.	.	.	1	1.034	1	1.026	1	1
1056	1056	6113	.	0	UrineLevel_afterovernightdose	11.99	207950	207.95	7.4553		2	129	0	1	0	63.6	21.4981	52.2175	1	24	2	0	-99	-99	-99	-99	0	0	1	0	0	0	0.046	1	0	1	.	.	.	1	1.034	1	1.026	1	1
1056	1056	6113	.	2		11.99	0	0	0		2	129	1	1	0	63.6	21.4981	52.2175	1	24	2	0	-99	-99	-99	-99	0	0	1	0	0	0	0.046	1	0	1	.	.	.	1	1.034	1	1.026	1	1
1056	1056	6113	.	2		11.99	0	0	0		2	129	1	1	0	63.6	21.4981	52.2175	1	24	2	0	-99	-99	-99	-99	0	0	1	0	0	0	0.046	1	0	1	.	.	.	1	1.034	1	1.026	1	1
1056	1056	6113	.	2		12	.	.	.	1	1	129	1	1	0	63.6	21.4981	52.2175	1	24	2	0	-99	-99	-99	-99	0	0	1	0	0	0	0.046	1	0	1	.	.	.	1	1.034	1	1.026	1	1
1056	1056	6113	850	1		12	.	.	.	.	0	129	1	2	0	63.6	21.4981	52.2175	1	24	2	0	-99	-99	-99	-99	0	0	1	0	0	0	0.046	1	0	1	.	.	.	1	1.034	1	1.026	1	1
1056	1056	6113	.	0	Druglevel_after 2nd dose	12.5	1130	1.13	0.122218	2	1	129	0	2	0	63.6	21.4981	52.2175	1	24	2	0	-99	-99	-99	-99	0	0	1	0	0	0	0.046	1	0	1	.	.	.	1	1.034	1	1.026	1	1
1056	1056	6113	.	0	Druglevel_after 2nd dose	13	1640	1.64	0.494696	2	1	129	0	2	0	63.6	21.4981	52.2175	1	24	2	0	-99	-99	-99	-99	0	0	1	0	0	0	0.046	1	0	1	.	.	.	1	1.034	1	1.026	1	1
1056	1056	6113	.	0	Druglevel_after 2nd dose	14	1670	1.67	0.512824	2	1	129	0	2	0	63.6	21.4981	52.2175	1	24	2	0	-99	-99	-99	-99	0	0	1	0	0	0	0.046	1	0	1	.	.	.	1	1.034	1	1.026	1	1
1056	1056	6113	.	0	Urinelevel_after 2nd dose	14	48683.5	48.6835	3.88534		2	129	0	2	0	63.6	21.4981	52.2175	1	24	2	0	-99	-99	-99	-99	0	0	1	0	0	0	0.046	1	0	1	.	.	.	1	1.034	1	1.026	1	1
1056	1056	6113	.	2		14	0	0	0		2	129	1	2	0	63.6	21.4981	52.2175	1	24	2	0	-99	-99	-99	-99	0	0	1	0	0	0	0.046	1	0	1	.	.	.	1	1.034	1	1.026	1	1
1056	1056	6113	.	2		14	0	0	0		2	129	1	2	0	63.6	21.4981	52.2175	1	24	2	0	-99	-99	-99	-99	0	0	1	0	0	0	0.046	1	0	1	.	.	.	1	1.034	1	1.026	1	1
1056	1056	6113	.	0		14.25	1795	1.795	0.585005	2	1	129	0	2	0	63.6	21.4981	52.2175	1	24	2	0	-99	-99	-99	-99	0	0	1	0	0	0	0.046	1	0	1	.	.	.	1	1.034	1	1.026	1	1
1056	1056	6113	.	0		14.5	1835	1.835	0.607044	2	1	129	0	2	0	63.6	21.4981	52.2175	1	24	2	0	-99	-99	-99	-99	0	0	1	0	0	0	0.046	1	0	1	.	.	.	1	1.034	1	1.026	1	1
1056	1056	6113	.	0		14.75	1725	1.725	0.545227	2	1	129	0	2	0	63.6	21.4981	52.2175	1	24	2	0	-99	-99	-99	-99	0	0	1	0	0	0	0.046	1	0	1	.	.	.	1	1.034	1	1.026	1	1
1056	1056	6113	.	0		15	1540	1.54	0.431782	2	1	129	0	2	0	63.6	21.4981	52.2175	1	24	2	0	-99	-99	-99	-99	0	0	1	0	0	0	0.046	1	0	1	.	.	.	1	1.034	1	1.026	1	1
1056	1056	6113	.	0		15.5	1370	1.37	0.314811	2	1	129	0	2	0	63.6	21.4981	52.2175	1	24	2	0	-99	-99	-99	-99	0	0	1	0	0	0	0.046	1	0	1	.	.	.	1	1.034	1	1.026	1	1
1056	1056	6113	.	0		16	1160	1.16	0.14842	2	1	129	0	2	0	63.6	21.4981	52.2175	1	24	2	0	-99	-99	-99	-99	0	0	1	0	0	0	0.046	1	0	1	.	.	.	1	1.034	1	1.026	1	1
1056	1056	6113	.	0		16	123576	123.576	4.81685		2	129	0	2	0	63.6	21.4981	52.2175	1	24	2	0	-99	-99	-99	-99	0	0	1	0	0	0	0.046	1	0	1	.	.	.	1	1.034	1	1.026	1	1
1056	1056	6113	.	2		16	0	0	0		2	129	1	2	0	63.6	21.4981	52.2175	1	24	2	0	-99	-99	-99	-99	0	0	1	0	0	0	0.046	1	0	1	.	.	.	1	1.034	1	1.026	1	1
1056	1056	6113	.	2		16	0	0	0		2	129	1	2	0	63.6	21.4981	52.2175	1	24	2	0	-99	-99	-99	-99	0	0	1	0	0	0	0.046	1	0	1	.	.	.	1	1.034	1	1.026	1	1
1056	1056	6113	.	0		17	939.5	0.9395	-0.0624075	2	1	129	0	2	0	63.6	21.4981	52.2175	1	24	2	0	-99	-99	-99	-99	0	0	1	0	0	0	0.046	1	0	1	.	.	.	1	1.034	1	1.026	1	1
1056	1056	6113	.	0		18	718	0.718	-0.331286	2	1	129	0	2	0	63.6	21.4981	52.2175	1	24	2	0	-99	-99	-99	-99	0	0	1	0	0	0	0.046	1	0	1	.	.	.	1	1.034	1	1.026	1	1
1056	1056	6113	.	0		18	38590	38.59	3.65299		2	129	0	2	0	63.6	21.4981	52.2175	1	24	2	0	-99	-99	-99	-99	0	0	1	0	0	0	0.046	1	0	1	.	.	.	1	1.034	1	1.026	1	1
1056	1056	6113	.	2		18	0	0	0		2	129	1	2	0	63.6	21.4981	52.2175	1	24	2	0	-99	-99	-99	-99	0	0	1	0	0	0	0.046	1	0	1	.	.	.	1	1.034	1	1.026	1	1
1056	1056	6113	.	2		18	0	0	0		2	129	1	2	0	63.6	21.4981	52.2175	1	24	2	0	-99	-99	-99	-99	0	0	1	0	0	0	0.046	1	0	1	.	.	.	1	1.034	1	1.026	1	1
1056	1056	6113	.	0		20	388.5	0.3885	-0.945462	2	1	129	0	2	0	63.6	21.4981	52.2175	1	24	2	0	-99	-99	-99	-99	0	0	1	0	0	0	0.046	1	0	1	.	.	.	1	1.034	1	1.026	1	1
1056	1056	6113	.	0		20	33684.2	33.6842	3.51703		2	129	0	2	0	63.6	21.4981	52.2175	1	24	2	0	-99	-99	-99	-99	0	0	1	0	0	0	0.046	1	0	1	.	.	.	1	1.034	1	1.026	1	1
1056	1056	6113	.	2		20	0	0	0		2	129	1	2	0	63.6	21.4981	52.2175	1	24	2	0	-99	-99	-99	-99	0	0	1	0	0	0	0.046	1	0	1	.	.	.	1	1.034	1	1.026	1	1
1056	1056	6113	.	2		20	0	0	0		2	129	1	2	0	63.6	21.4981	52.2175	1	24	2	0	-99	-99	-99	-99	0	0	1	0	0	0	0.046	1	0	1	.	.	.	1	1.034	1	1.026	1	1
1056	1056	6113	.	0		22	345	0.345	-1.06421	2	1	129	0	2	0	63.6	21.4981	52.2175	1	24	2	0	-99	-99	-99	-99	0	0	1	0	0	0	0.046	1	0	1	.	.	.	1	1.034	1	1.026	1	1
1056	1056	6113	.	0		24	204	0.204	-1.58964	2	1	129	0	2	0	63.6	21.4981	52.2175	1	24	2	0	-99	-99	-99	-99	0	0	1	0	0	0	0.046	1	0	1	.	.	.	1	1.034	1	1.026	1	1
1056	1056	6113	.	0		24	14018.3	14.0183	2.64037		2	129	0	2	0	63.6	21.4981	52.2175	1	24	2	0	-99	-99	-99	-99	0	0	1	0	0	0	0.046	1	0	1	.	.	.	1	1.034	1	1.026	1	1
1056	1056	6113	.	2		24	0	0	0		2	129	1	2	0	63.6	21.4981	52.2175	1	24	2	0	-99	-99	-99	-99	0	0	1	0	0	0	0.046	1	0	1	.	.	.	1	1.034	1	1.026	1	1
1056	1056	6113	.	2		24	0	0	0		2	129	1	2	0	63.6	21.4981	52.2175	1	24	2	0	-99	-99	-99	-99	0	0	1	0	0	0	0.046	1	0	1	.	.	.	1	1.034	1	1.026	1	1
1056	1056	6113	.	0		36	71.3	0.0713	-2.64086	2	1	129	0	2	0	63.6	21.4981	52.2175	1	24	2	0	-99	-99	-99	-99	0	0	1	0	0	0	0.046	1	0	1	.	.	.	1	1.034	1	1.026	1	1
1056	1056	6113	.	0		36	55662.2	55.6621	4.0193		2	129	0	2	0	63.6	21.4981	52.2175	1	24	2	0	-99	-99	-99	-99	0	0	1	0	0	0	0.046	1	0	1	.	.	.	1	1.034	1	1.026	1	1
1056	1056	6113	.	2		36	0	0	0		2	129	1	2	0	63.6	21.4981	52.2175	1	24	2	0	-99	-99	-99	-99	0	0	1	0	0	0	0.046	1	0	1	.	.	.	1	1.034	1	1.026	1	1
1056	1056	6113	.	2		36	0	0	0		2	129	1	2	0	63.6	21.4981	52.2175	1	24	2	0	-99	-99	-99	-99	0	0	1	0	0	0	0.046	1	0	1	.	.	.	1	1.034	1	1.026	1	1
1057	1057	6113	1000	1		0	.	.	.	.	0	131	1	1	0	62.5	19.7704	42.7127	2	23	2	0	-99	-99	-99	-99	2	0	0	0	0	1	0	0.984	0	1	.	.	.	1	1.034	1	2	1	1.151
1057	1057	6113	.	0	Druglevel_after 1st dose	0.5	14.5	0.0145	-4.23361	1	1	131	0	1	0	62.5	19.7704	42.7127	2	23	2	0	-99	-99	-99	-99	2	0	0	0	0	1	0	0.984	0	1	.	.	.	1	1.034	1	2	1	1.151
1057	1057	6113	.	0	Druglevel_after 1st dose	1	83.6	0.0836	-2.48171	1	1	131	0	1	0	62.5	19.7704	42.7127	2	23	2	0	-99	-99	-99	-99	2	0	0	0	0	1	0	0.984	0	1	.	.	.	1	1.034	1	2	1	1.151
1057	1057	6113	.	0	Druglevel_after 1st dose	2	669.5	0.6695	-0.401224	1	1	131	0	1	0	62.5	19.7704	42.7127	2	23	2	0	-99	-99	-99	-99	2	0	0	0	0	1	0	0.984	0	1	.	.	.	1	1.034	1	2	1	1.151
1057	1057	6113	.	0	Druglevel_after 1st dose	11	1270	1.27	0.239017	1	1	131	0	1	0	62.5	19.7704	42.7127	2	23	2	0	-99	-99	-99	-99	2	0	0	0	0	1	0	0.984	0	1	.	.	.	1	1.034	1	2	1	1.151
1057	1057	6113	.	0	Druglevel_after 1st dose	11.99	814.5	0.8145	-0.205181	1	1	131	0	1	1	62.5	19.7704	42.7127	2	23	2	0	-99	-99	-99	-99	2	0	0	0	0	1	0	0.984	0	1	.	.	.	1	1.034	1	2	1	1.151
1057	1057	6113	.	0	UrineLevel_afterovernightdose	11.99	387976	387.976	5.96094		2	131	0	1	0	62.5	19.7704	42.7127	2	23	2	0	-99	-99	-99	-99	2	0	0	0	0	1	0	0.984	0	1	.	.	.	1	1.034	1	2	1	1.151
1057	1057	6113	.	2		11.99	0	0	0		2	131	1	1	0	62.5	19.7704	42.7127	2	23	2	0	-99	-99	-99	-99	2	0	0	0	0	1	0	0.984	0	1	.	.	.	1	1.034	1	2	1	1.151
1057	1057	6113	.	2		11.99	0	0	0		2	131	1	1	0	62.5	19.7704	42.7127	2	23	2	0	-99	-99	-99	-99	2	0	0	0	0	1	0	0.984	0	1	.	.	.	1	1.034	1	2	1	1.151
1057	1057	6113	.	2		12	.	.	.	1	1	131	1	1	0	62.5	19.7704	42.7127	2	23	2	0	-99	-99	-99	-99	2	0	0	0	0	1	0	0.984	0	1	.	.	.	1	1.034	1	2	1	1.151
1057	1057	6113	850	1		12	.	.	.	.	0	131	1	2	0	62.5	19.7704	42.7127	2	23	2	0	-99	-99	-99	-99	2	0	0	0	0	1	0	0.984	0	1	.	.	.	1	1.034	1	2	1	1.151
1057	1057	6113	.	0	Druglevel_after 2nd dose	12.5	1720	1.72	0.542324	2	1	131	0	2	0	62.5	19.7704	42.7127	2	23	2	0	-99	-99	-99	-99	2	0	0	0	0	1	0	0.984	0	1	.	.	.	1	1.034	1	2	1	1.151
1057	1057	6113	.	0	Druglevel_after 2nd dose	13	2680	2.68	0.985817	2	1	131	0	2	0	62.5	19.7704	42.7127	2	23	2	0	-99	-99	-99	-99	2	0	0	0	0	1	0	0.984	0	1	.	.	.	1	1.034	1	2	1	1.151
1057	1057	6113	.	0	Druglevel_after 2nd dose	14	2680	2.68	0.985817	2	1	131	0	2	0	62.5	19.7704	42.7127	2	23	2	0	-99	-99	-99	-99	2	0	0	0	0	1	0	0.984	0	1	.	.	.	1	1.034	1	2	1	1.151
1057	1057	6113	.	0	Urinelevel_after 2nd dose	14	113021	113.021	4.72757		2	131	0	2	0	62.5	19.7704	42.7127	2	23	2	0	-99	-99	-99	-99	2	0	0	0	0	1	0	0.984	0	1	.	.	.	1	1.034	1	2	1	1.151
1057	1057	6113	.	2		14	0	0	0		2	131	1	2	0	62.5	19.7704	42.7127	2	23	2	0	-99	-99	-99	-99	2	0	0	0	0	1	0	0.984	0	1	.	.	.	1	1.034	1	2	1	1.151
1057	1057	6113	.	2		14	0	0	0		2	131	1	2	0	62.5	19.7704	42.7127	2	23	2	0	-99	-99	-99	-99	2	0	0	0	0	1	0	0.984	0	1	.	.	.	1	1.034	1	2	1	1.151
1057	1057	6113	.	0		14.25	2435	2.435	0.889947	2	1	131	0	2	0	62.5	19.7704	42.7127	2	23	2	0	-99	-99	-99	-99	2	0	0	0	0	1	0	0.984	0	1	.	.	.	1	1.034	1	2	1	1.151
1057	1057	6113	.	0		14.5	1965	1.965	0.675492	2	1	131	0	2	0	62.5	19.7704	42.7127	2	23	2	0	-99	-99	-99	-99	2	0	0	0	0	1	0	0.984	0	1	.	.	.	1	1.034	1	2	1	1.151
1057	1057	6113	.	0		14.75	1930	1.93	0.65752	2	1	131	0	2	0	62.5	19.7704	42.7127	2	23	2	0	-99	-99	-99	-99	2	0	0	0	0	1	0	0.984	0	1	.	.	.	1	1.034	1	2	1	1.151
1057	1057	6113	.	0		15	1670	1.67	0.512824	2	1	131	0	2	0	62.5	19.7704	42.7127	2	23	2	0	-99	-99	-99	-99	2	0	0	0	0	1	0	0.984	0	1	.	.	.	1	1.034	1	2	1	1.151
1057	1057	6113	.	0		15.5	1335	1.335	0.288931	2	1	131	0	2	0	62.5	19.7704	42.7127	2	23	2	0	-99	-99	-99	-99	2	0	0	0	0	1	0	0.984	0	1	.	.	.	1	1.034	1	2	1	1.151
1057	1057	6113	.	0		16	1205	1.205	0.18648	2	1	131	0	2	0	62.5	19.7704	42.7127	2	23	2	0	-99	-99	-99	-99	2	0	0	0	0	1	0	0.984	0	1	.	.	.	1	1.034	1	2	1	1.151
1057	1057	6113	.	0		16	98349.7	98.3497	4.58853		2	131	0	2	0	62.5	19.7704	42.7127	2	23	2	0	-99	-99	-99	-99	2	0	0	0	0	1	0	0.984	0	1	.	.	.	1	1.034	1	2	1	1.151
1057	1057	6113	.	2		16	0	0	0		2	131	1	2	0	62.5	19.7704	42.7127	2	23	2	0	-99	-99	-99	-99	2	0	0	0	0	1	0	0.984	0	1	.	.	.	1	1.034	1	2	1	1.151
1057	1057	6113	.	2		16	0	0	0		2	131	1	2	0	62.5	19.7704	42.7127	2	23	2	0	-99	-99	-99	-99	2	0	0	0	0	1	0	0.984	0	1	.	.	.	1	1.034	1	2	1	1.151
1057	1057	6113	.	0		17	997.5	0.9975	-0.00250313	2	1	131	0	2	0	62.5	19.7704	42.7127	2	23	2	0	-99	-99	-99	-99	2	0	0	0	0	1	0	0.984	0	1	.	.	.	1	1.034	1	2	1	1.151
1057	1057	6113	.	0		18	771.5	0.7715	-0.259419	2	1	131	0	2	0	62.5	19.7704	42.7127	2	23	2	0	-99	-99	-99	-99	2	0	0	0	0	1	0	0.984	0	1	.	.	.	1	1.034	1	2	1	1.151
1057	1057	6113	.	0		18	57519.3	57.5193	4.05212		2	131	0	2	0	62.5	19.7704	42.7127	2	23	2	0	-99	-99	-99	-99	2	0	0	0	0	1	0	0.984	0	1	.	.	.	1	1.034	1	2	1	1.151
1057	1057	6113	.	2		18	0	0	0		2	131	1	2	0	62.5	19.7704	42.7127	2	23	2	0	-99	-99	-99	-99	2	0	0	0	0	1	0	0.984	0	1	.	.	.	1	1.034	1	2	1	1.151
1057	1057	6113	.	2		18	0	0	0		2	131	1	2	0	62.5	19.7704	42.7127	2	23	2	0	-99	-99	-99	-99	2	0	0	0	0	1	0	0.984	0	1	.	.	.	1	1.034	1	2	1	1.151
1057	1057	6113	.	0		20	551.5	0.5515	-0.595113	2	1	131	0	2	0	62.5	19.7704	42.7127	2	23	2	0	-99	-99	-99	-99	2	0	0	0	0	1	0	0.984	0	1	.	.	.	1	1.034	1	2	1	1.151
1057	1057	6113	.	0		20	47343.9	47.3439	3.85744		2	131	0	2	0	62.5	19.7704	42.7127	2	23	2	0	-99	-99	-99	-99	2	0	0	0	0	1	0	0.984	0	1	.	.	.	1	1.034	1	2	1	1.151
1057	1057	6113	.	2		20	0	0	0		2	131	1	2	0	62.5	19.7704	42.7127	2	23	2	0	-99	-99	-99	-99	2	0	0	0	0	1	0	0.984	0	1	.	.	.	1	1.034	1	2	1	1.151
1057	1057	6113	.	2		20	0	0	0		2	131	1	2	0	62.5	19.7704	42.7127	2	23	2	0	-99	-99	-99	-99	2	0	0	0	0	1	0	0.984	0	1	.	.	.	1	1.034	1	2	1	1.151
1057	1057	6113	.	0		22	374	0.374	-0.983499	2	1	131	0	2	0	62.5	19.7704	42.7127	2	23	2	0	-99	-99	-99	-99	2	0	0	0	0	1	0	0.984	0	1	.	.	.	1	1.034	1	2	1	1.151
1057	1057	6113	.	0		24	270.5	0.2705	-1.30748	2	1	131	0	2	0	62.5	19.7704	42.7127	2	23	2	0	-99	-99	-99	-99	2	0	0	0	0	1	0	0.984	0	1	.	.	.	1	1.034	1	2	1	1.151
1057	1057	6113	.	0		24	38385	38.385	3.64767		2	131	0	2	0	62.5	19.7704	42.7127	2	23	2	0	-99	-99	-99	-99	2	0	0	0	0	1	0	0.984	0	1	.	.	.	1	1.034	1	2	1	1.151
1057	1057	6113	.	2		24	0	0	0		2	131	1	2	0	62.5	19.7704	42.7127	2	23	2	0	-99	-99	-99	-99	2	0	0	0	0	1	0	0.984	0	1	.	.	.	1	1.034	1	2	1	1.151
1057	1057	6113	.	2		24	0	0	0		2	131	1	2	0	62.5	19.7704	42.7127	2	23	2	0	-99	-99	-99	-99	2	0	0	0	0	1	0	0.984	0	1	.	.	.	1	1.034	1	2	1	1.151
1057	1057	6113	.	0		36	139	0.139	-1.97328	2	1	131	0	2	0	62.5	19.7704	42.7127	2	23	2	0	-99	-99	-99	-99	2	0	0	0	0	1	0	0.984	0	1	.	.	.	1	1.034	1	2	1	1.151
1057	1057	6113	.	0		36	56866.7	56.8667	4.04071		2	131	0	2	0	62.5	19.7704	42.7127	2	23	2	0	-99	-99	-99	-99	2	0	0	0	0	1	0	0.984	0	1	.	.	.	1	1.034	1	2	1	1.151
1057	1057	6113	.	2		36	0	0	0		2	131	1	2	0	62.5	19.7704	42.7127	2	23	2	0	-99	-99	-99	-99	2	0	0	0	0	1	0	0.984	0	1	.	.	.	1	1.034	1	2	1	1.151
1057	1057	6113	.	2		36	0	0	0		2	131	1	2	0	62.5	19.7704	42.7127	2	23	2	0	-99	-99	-99	-99	2	0	0	0	0	1	0	0.984	0	1	.	.	.	1	1.034	1	2	1	1.151
1058	1058	6113	1000	1		0	.	.	.	.	0	144	1	1	0	97.5	35.8127	62.8806	1	25	2	0	-99	-99	-99	-99	2	0	0	1	0	1	0.065	1	0	1	.	.	.	1	1.034	1	2	1	1
1058	1058	6113	.	0	Druglevel_after 1st dose	0.5	250.5	0.2505	-1.3843	1	1	144	0	1	0	97.5	35.8127	62.8806	1	25	2	0	-99	-99	-99	-99	2	0	0	1	0	1	0.065	1	0	1	.	.	.	1	1.034	1	2	1	1
1058	1058	6113	.	0	Druglevel_after 1st dose	1	523	0.523	-0.648174	1	1	144	0	1	0	97.5	35.8127	62.8806	1	25	2	0	-99	-99	-99	-99	2	0	0	1	0	1	0.065	1	0	1	.	.	.	1	1.034	1	2	1	1
1058	1058	6113	.	0	Druglevel_after 1st dose	2	1810	1.81	0.593327	1	1	144	0	1	0	97.5	35.8127	62.8806	1	25	2	0	-99	-99	-99	-99	2	0	0	1	0	1	0.065	1	0	1	.	.	.	1	1.034	1	2	1	1
1058	1058	6113	.	0	Druglevel_after 1st dose	11	573	0.573	-0.55687	1	1	144	0	1	1	97.5	35.8127	62.8806	1	25	2	0	-99	-99	-99	-99	2	0	0	1	0	1	0.065	1	0	1	.	.	.	1	1.034	1	2	1	1
1058	1058	6113	.	0	Druglevel_after 1st dose	11.99	480.5	0.4805	-0.732928	1	1	144	0	1	1	97.5	35.8127	62.8806	1	25	2	0	-99	-99	-99	-99	2	0	0	1	0	1	0.065	1	0	1	.	.	.	1	1.034	1	2	1	1
1058	1058	6113	.	0	UrineLevel_afterovernightdose	11.99	450198	450.198	6.10969		2	144	0	1	0	97.5	35.8127	62.8806	1	25	2	0	-99	-99	-99	-99	2	0	0	1	0	1	0.065	1	0	1	.	.	.	1	1.034	1	2	1	1
1058	1058	6113	.	2		11.99	0	0	0		2	144	1	1	0	97.5	35.8127	62.8806	1	25	2	0	-99	-99	-99	-99	2	0	0	1	0	1	0.065	1	0	1	.	.	.	1	1.034	1	2	1	1
1058	1058	6113	.	2		11.99	0	0	0		2	144	1	1	0	97.5	35.8127	62.8806	1	25	2	0	-99	-99	-99	-99	2	0	0	1	0	1	0.065	1	0	1	.	.	.	1	1.034	1	2	1	1
1058	1058	6113	.	2		12	.	.	.	1	1	144	1	1	0	97.5	35.8127	62.8806	1	25	2	0	-99	-99	-99	-99	2	0	0	1	0	1	0.065	1	0	1	.	.	.	1	1.034	1	2	1	1
1058	1058	6113	850	1		12	.	.	.	.	0	144	1	2	0	97.5	35.8127	62.8806	1	25	2	0	-99	-99	-99	-99	2	0	0	1	0	1	0.065	1	0	1	.	.	.	1	1.034	1	2	1	1
1058	1058	6113	.	0	Druglevel_after 2nd dose	12.5	994	0.994	-0.00601807	2	1	144	0	2	0	97.5	35.8127	62.8806	1	25	2	0	-99	-99	-99	-99	2	0	0	1	0	1	0.065	1	0	1	.	.	.	1	1.034	1	2	1	1
1058	1058	6113	.	0	Druglevel_after 2nd dose	13	1024	1.024	0.0237165	2	1	144	0	2	0	97.5	35.8127	62.8806	1	25	2	0	-99	-99	-99	-99	2	0	0	1	0	1	0.065	1	0	1	.	.	.	1	1.034	1	2	1	1
1058	1058	6113	.	0	Druglevel_after 2nd dose	14	2700	2.7	0.993252	2	1	144	0	2	0	97.5	35.8127	62.8806	1	25	2	0	-99	-99	-99	-99	2	0	0	1	0	1	0.065	1	0	1	.	.	.	1	1.034	1	2	1	1
1058	1058	6113	.	0	Urinelevel_after 2nd dose	14	95915.2	95.9153	4.56346		2	144	0	2	0	97.5	35.8127	62.8806	1	25	2	0	-99	-99	-99	-99	2	0	0	1	0	1	0.065	1	0	1	.	.	.	1	1.034	1	2	1	1
1058	1058	6113	.	2		14	0	0	0		2	144	1	2	0	97.5	35.8127	62.8806	1	25	2	0	-99	-99	-99	-99	2	0	0	1	0	1	0.065	1	0	1	.	.	.	1	1.034	1	2	1	1
1058	1058	6113	.	2		14	0	0	0		2	144	1	2	0	97.5	35.8127	62.8806	1	25	2	0	-99	-99	-99	-99	2	0	0	1	0	1	0.065	1	0	1	.	.	.	1	1.034	1	2	1	1
1058	1058	6113	.	0		14.25	3025	3.025	1.10691	2	1	144	0	2	0	97.5	35.8127	62.8806	1	25	2	0	-99	-99	-99	-99	2	0	0	1	0	1	0.065	1	0	1	.	.	.	1	1.034	1	2	1	1
1058	1058	6113	.	0		14.5	2835	2.835	1.04204	2	1	144	0	2	0	97.5	35.8127	62.8806	1	25	2	0	-99	-99	-99	-99	2	0	0	1	0	1	0.065	1	0	1	.	.	.	1	1.034	1	2	1	1
1058	1058	6113	.	0		14.75	2485	2.485	0.910273	2	1	144	0	2	0	97.5	35.8127	62.8806	1	25	2	0	-99	-99	-99	-99	2	0	0	1	0	1	0.065	1	0	1	.	.	.	1	1.034	1	2	1	1
1058	1058	6113	.	0		15	2395	2.395	0.873383	2	1	144	0	2	0	97.5	35.8127	62.8806	1	25	2	0	-99	-99	-99	-99	2	0	0	1	0	1	0.065	1	0	1	.	.	.	1	1.034	1	2	1	1
1058	1058	6113	.	0		15.5	2405	2.405	0.87755	2	1	144	0	2	0	97.5	35.8127	62.8806	1	25	2	0	-99	-99	-99	-99	2	0	0	1	0	1	0.065	1	0	1	.	.	.	1	1.034	1	2	1	1
1058	1058	6113	.	0		16	1765	1.765	0.568151	2	1	144	0	2	0	97.5	35.8127	62.8806	1	25	2	0	-99	-99	-99	-99	2	0	0	1	0	1	0.065	1	0	1	.	.	.	1	1.034	1	2	1	1
1058	1058	6113	.	0		16	96482.6	96.4827	4.56936		2	144	0	2	0	97.5	35.8127	62.8806	1	25	2	0	-99	-99	-99	-99	2	0	0	1	0	1	0.065	1	0	1	.	.	.	1	1.034	1	2	1	1
1058	1058	6113	.	2		16	0	0	0		2	144	1	2	0	97.5	35.8127	62.8806	1	25	2	0	-99	-99	-99	-99	2	0	0	1	0	1	0.065	1	0	1	.	.	.	1	1.034	1	2	1	1
1058	1058	6113	.	2		16	0	0	0		2	144	1	2	0	97.5	35.8127	62.8806	1	25	2	0	-99	-99	-99	-99	2	0	0	1	0	1	0.065	1	0	1	.	.	.	1	1.034	1	2	1	1
1058	1058	6113	.	0		17	1375	1.375	0.318454	2	1	144	0	2	0	97.5	35.8127	62.8806	1	25	2	0	-99	-99	-99	-99	2	0	0	1	0	1	0.065	1	0	1	.	.	.	1	1.034	1	2	1	1
1058	1058	6113	.	0		18	1060	1.06	0.0582689	2	1	144	0	2	0	97.5	35.8127	62.8806	1	25	2	0	-99	-99	-99	-99	2	0	0	1	0	1	0.065	1	0	1	.	.	.	1	1.034	1	2	1	1
1058	1058	6113	.	0		18	88837.6	88.8376	4.48681		2	144	0	2	0	97.5	35.8127	62.8806	1	25	2	0	-99	-99	-99	-99	2	0	0	1	0	1	0.065	1	0	1	.	.	.	1	1.034	1	2	1	1
1058	1058	6113	.	2		18	0	0	0		2	144	1	2	0	97.5	35.8127	62.8806	1	25	2	0	-99	-99	-99	-99	2	0	0	1	0	1	0.065	1	0	1	.	.	.	1	1.034	1	2	1	1
1058	1058	6113	.	2		18	0	0	0		2	144	1	2	0	97.5	35.8127	62.8806	1	25	2	0	-99	-99	-99	-99	2	0	0	1	0	1	0.065	1	0	1	.	.	.	1	1.034	1	2	1	1
1058	1058	6113	.	0		20	680.5	0.6805	-0.384927	2	1	144	0	2	0	97.5	35.8127	62.8806	1	25	2	0	-99	-99	-99	-99	2	0	0	1	0	1	0.065	1	0	1	.	.	.	1	1.034	1	2	1	1
1058	1058	6113	.	0		20	66704.4	66.7044	4.20027		2	144	0	2	0	97.5	35.8127	62.8806	1	25	2	0	-99	-99	-99	-99	2	0	0	1	0	1	0.065	1	0	1	.	.	.	1	1.034	1	2	1	1
1058	1058	6113	.	2		20	0	0	0		2	144	1	2	0	97.5	35.8127	62.8806	1	25	2	0	-99	-99	-99	-99	2	0	0	1	0	1	0.065	1	0	1	.	.	.	1	1.034	1	2	1	1
1058	1058	6113	.	2		20	0	0	0		2	144	1	2	0	97.5	35.8127	62.8806	1	25	2	0	-99	-99	-99	-99	2	0	0	1	0	1	0.065	1	0	1	.	.	.	1	1.034	1	2	1	1
1058	1058	6113	.	0		22	554.5	0.5545	-0.589688	2	1	144	0	2	0	97.5	35.8127	62.8806	1	25	2	0	-99	-99	-99	-99	2	0	0	1	0	1	0.065	1	0	1	.	.	.	1	1.034	1	2	1	1
1058	1058	6113	.	0		24	446	0.446	-0.807436	2	1	144	0	2	0	97.5	35.8127	62.8806	1	25	2	0	-99	-99	-99	-99	2	0	0	1	0	1	0.065	1	0	1	.	.	.	1	1.034	1	2	1	1
1058	1058	6113	.	0		24	50806.8	50.8068	3.92803		2	144	0	2	0	97.5	35.8127	62.8806	1	25	2	0	-99	-99	-99	-99	2	0	0	1	0	1	0.065	1	0	1	.	.	.	1	1.034	1	2	1	1
1058	1058	6113	.	2		24	0	0	0		2	144	1	2	0	97.5	35.8127	62.8806	1	25	2	0	-99	-99	-99	-99	2	0	0	1	0	1	0.065	1	0	1	.	.	.	1	1.034	1	2	1	1
1058	1058	6113	.	2		24	0	0	0		2	144	1	2	0	97.5	35.8127	62.8806	1	25	2	0	-99	-99	-99	-99	2	0	0	1	0	1	0.065	1	0	1	.	.	.	1	1.034	1	2	1	1
1058	1058	6113	.	0		36	143	0.143	-1.94491	2	1	144	0	2	0	97.5	35.8127	62.8806	1	25	2	0	-99	-99	-99	-99	2	0	0	1	0	1	0.065	1	0	1	.	.	.	1	1.034	1	2	1	1
1058	1058	6113	.	0		36	74129.2	74.1292	4.30581		2	144	0	2	0	97.5	35.8127	62.8806	1	25	2	0	-99	-99	-99	-99	2	0	0	1	0	1	0.065	1	0	1	.	.	.	1	1.034	1	2	1	1
1058	1058	6113	.	2		36	0	0	0		2	144	1	2	0	97.5	35.8127	62.8806	1	25	2	0	-99	-99	-99	-99	2	0	0	1	0	1	0.065	1	0	1	.	.	.	1	1.034	1	2	1	1
1058	1058	6113	.	2		36	0	0	0		2	144	1	2	0	97.5	35.8127	62.8806	1	25	2	0	-99	-99	-99	-99	2	0	0	1	0	1	0.065	1	0	1	.	.	.	1	1.034	1	2	1	1
1062	1062	6113	1000	1		0	.	.	.	.	0	92	1	1	0	51.3	19.2845	43.9756	1	25	2	0	-99	-99	-99	-99	1	0	1	0	0	0	0.622	0.954	0	1	.	.	.	0	1.734	0.389	1.909	2	1
1062	1062	6113	.	0	Druglevel_after 1st dose	0.5	37.2	0.0372	-3.29145	1	1	92	0	1	0	51.3	19.2845	43.9756	1	25	2	0	-99	-99	-99	-99	1	0	1	0	0	0	0.622	0.954	0	1	.	.	.	0	1.734	0.389	1.909	2	1
1062	1062	6113	.	0	Druglevel_after 1st dose	1	596	0.596	-0.517515	1	1	92	0	1	0	51.3	19.2845	43.9756	1	25	2	0	-99	-99	-99	-99	1	0	1	0	0	0	0.622	0.954	0	1	.	.	.	0	1.734	0.389	1.909	2	1
1062	1062	6113	.	0	Druglevel_after 1st dose	2	1545	1.545	0.435024	1	1	92	0	1	0	51.3	19.2845	43.9756	1	25	2	0	-99	-99	-99	-99	1	0	1	0	0	0	0.622	0.954	0	1	.	.	.	0	1.734	0.389	1.909	2	1
1062	1062	6113	.	0	Druglevel_after 1st dose	11	481.5	0.4815	-0.730849	1	1	92	0	1	1	51.3	19.2845	43.9756	1	25	2	0	-99	-99	-99	-99	1	0	1	0	0	0	0.622	0.954	0	1	.	.	.	0	1.734	0.389	1.909	2	1
1062	1062	6113	.	0	Druglevel_after 1st dose	11.99	340.5	0.3405	-1.07734	1	1	92	0	1	1	51.3	19.2845	43.9756	1	25	2	0	-99	-99	-99	-99	1	0	1	0	0	0	0.622	0.954	0	1	.	.	.	0	1.734	0.389	1.909	2	1
1062	1062	6113	.	0	UrineLevel_afterovernightdose	11.99	379630	379.63	5.9392		2	92	0	1	0	51.3	19.2845	43.9756	1	25	2	0	-99	-99	-99	-99	1	0	1	0	0	0	0.622	0.954	0	1	.	.	.	0	1.734	0.389	1.909	2	1
1062	1062	6113	.	2		11.99	0	0	0		2	92	1	1	0	51.3	19.2845	43.9756	1	25	2	0	-99	-99	-99	-99	1	0	1	0	0	0	0.622	0.954	0	1	.	.	.	0	1.734	0.389	1.909	2	1
1062	1062	6113	.	2		11.99	0	0	0		2	92	1	1	0	51.3	19.2845	43.9756	1	25	2	0	-99	-99	-99	-99	1	0	1	0	0	0	0.622	0.954	0	1	.	.	.	0	1.734	0.389	1.909	2	1
1062	1062	6113	.	2		12	.	.	.	1	1	92	1	1	0	51.3	19.2845	43.9756	1	25	2	0	-99	-99	-99	-99	1	0	1	0	0	0	0.622	0.954	0	1	.	.	.	0	1.734	0.389	1.909	2	1
1062	1062	6113	850	1		12	.	.	.	.	0	92	1	2	0	51.3	19.2845	43.9756	1	25	2	0	-99	-99	-99	-99	1	0	1	0	0	0	0.622	0.954	0	1	.	.	.	0	1.734	0.389	1.909	2	1
1062	1062	6113	.	0	Druglevel_after 2nd dose	12.5	1675	1.675	0.515813	2	1	92	0	2	0	51.3	19.2845	43.9756	1	25	2	0	-99	-99	-99	-99	1	0	1	0	0	0	0.622	0.954	0	1	.	.	.	0	1.734	0.389	1.909	2	1
1062	1062	6113	.	0	Druglevel_after 2nd dose	13	2245	2.245	0.808706	2	1	92	0	2	0	51.3	19.2845	43.9756	1	25	2	0	-99	-99	-99	-99	1	0	1	0	0	0	0.622	0.954	0	1	.	.	.	0	1.734	0.389	1.909	2	1
1062	1062	6113	.	0	Druglevel_after 2nd dose	14	2460	2.46	0.900161	2	1	92	0	2	0	51.3	19.2845	43.9756	1	25	2	0	-99	-99	-99	-99	1	0	1	0	0	0	0.622	0.954	0	1	.	.	.	0	1.734	0.389	1.909	2	1
1062	1062	6113	.	0	Urinelevel_after 2nd dose	14	149234	149.234	5.00552		2	92	0	2	0	51.3	19.2845	43.9756	1	25	2	0	-99	-99	-99	-99	1	0	1	0	0	0	0.622	0.954	0	1	.	.	.	0	1.734	0.389	1.909	2	1
1062	1062	6113	.	2		14	0	0	0		2	92	1	2	0	51.3	19.2845	43.9756	1	25	2	0	-99	-99	-99	-99	1	0	1	0	0	0	0.622	0.954	0	1	.	.	.	0	1.734	0.389	1.909	2	1
1062	1062	6113	.	2		14	0	0	0		2	92	1	2	0	51.3	19.2845	43.9756	1	25	2	0	-99	-99	-99	-99	1	0	1	0	0	0	0.622	0.954	0	1	.	.	.	0	1.734	0.389	1.909	2	1
1062	1062	6113	.	0		14.25	2450	2.45	0.896088	2	1	92	0	2	0	51.3	19.2845	43.9756	1	25	2	0	-99	-99	-99	-99	1	0	1	0	0	0	0.622	0.954	0	1	.	.	.	0	1.734	0.389	1.909	2	1
1062	1062	6113	.	0		14.5	1835	1.835	0.607044	2	1	92	0	2	0	51.3	19.2845	43.9756	1	25	2	0	-99	-99	-99	-99	1	0	1	0	0	0	0.622	0.954	0	1	.	.	.	0	1.734	0.389	1.909	2	1
1062	1062	6113	.	0		14.75	1695	1.695	0.527683	2	1	92	0	2	0	51.3	19.2845	43.9756	1	25	2	0	-99	-99	-99	-99	1	0	1	0	0	0	0.622	0.954	0	1	.	.	.	0	1.734	0.389	1.909	2	1
1062	1062	6113	.	0		15	1570	1.57	0.451076	2	1	92	0	2	0	51.3	19.2845	43.9756	1	25	2	0	-99	-99	-99	-99	1	0	1	0	0	0	0.622	0.954	0	1	.	.	.	0	1.734	0.389	1.909	2	1
1062	1062	6113	.	0		15.5	1295	1.295	0.258511	2	1	92	0	2	0	51.3	19.2845	43.9756	1	25	2	0	-99	-99	-99	-99	1	0	1	0	0	0	0.622	0.954	0	1	.	.	.	0	1.734	0.389	1.909	2	1
1062	1062	6113	.	0		16	1110	1.11	0.10436	2	1	92	0	2	0	51.3	19.2845	43.9756	1	25	2	0	-99	-99	-99	-99	1	0	1	0	0	0	0.622	0.954	0	1	.	.	.	0	1.734	0.389	1.909	2	1
1062	1062	6113	.	0		16	93744.1	93.7441	4.54057		2	92	0	2	0	51.3	19.2845	43.9756	1	25	2	0	-99	-99	-99	-99	1	0	1	0	0	0	0.622	0.954	0	1	.	.	.	0	1.734	0.389	1.909	2	1
1062	1062	6113	.	2		16	0	0	0		2	92	1	2	0	51.3	19.2845	43.9756	1	25	2	0	-99	-99	-99	-99	1	0	1	0	0	0	0.622	0.954	0	1	.	.	.	0	1.734	0.389	1.909	2	1
1062	1062	6113	.	2		16	0	0	0		2	92	1	2	0	51.3	19.2845	43.9756	1	25	2	0	-99	-99	-99	-99	1	0	1	0	0	0	0.622	0.954	0	1	.	.	.	0	1.734	0.389	1.909	2	1
1062	1062	6113	.	0		17	841	0.841	-0.173164	2	1	92	0	2	0	51.3	19.2845	43.9756	1	25	2	0	-99	-99	-99	-99	1	0	1	0	0	0	0.622	0.954	0	1	.	.	.	0	1.734	0.389	1.909	2	1
1062	1062	6113	.	0		18	587.5	0.5875	-0.531879	2	1	92	0	2	0	51.3	19.2845	43.9756	1	25	2	0	-99	-99	-99	-99	1	0	1	0	0	0	0.622	0.954	0	1	.	.	.	0	1.734	0.389	1.909	2	1
1062	1062	6113	.	0		18	40030	40.03	3.68963		2	92	0	2	0	51.3	19.2845	43.9756	1	25	2	0	-99	-99	-99	-99	1	0	1	0	0	0	0.622	0.954	0	1	.	.	.	0	1.734	0.389	1.909	2	1
1062	1062	6113	.	2		18	0	0	0		2	92	1	2	0	51.3	19.2845	43.9756	1	25	2	0	-99	-99	-99	-99	1	0	1	0	0	0	0.622	0.954	0	1	.	.	.	0	1.734	0.389	1.909	2	1
1062	1062	6113	.	2		18	0	0	0		2	92	1	2	0	51.3	19.2845	43.9756	1	25	2	0	-99	-99	-99	-99	1	0	1	0	0	0	0.622	0.954	0	1	.	.	.	0	1.734	0.389	1.909	2	1
1062	1062	6113	.	0		20	375	0.375	-0.980829	2	1	92	0	2	0	51.3	19.2845	43.9756	1	25	2	0	-99	-99	-99	-99	1	0	1	0	0	0	0.622	0.954	0	1	.	.	.	0	1.734	0.389	1.909	2	1
1062	1062	6113	.	0		22	241.5	0.2415	-1.42089	2	1	92	0	2	0	51.3	19.2845	43.9756	1	25	2	0	-99	-99	-99	-99	1	0	1	0	0	0	0.622	0.954	0	1	.	.	.	0	1.734	0.389	1.909	2	1
1062	1062	6113	.	0		24	146.5	0.1465	-1.92073	2	1	92	0	2	0	51.3	19.2845	43.9756	1	25	2	0	-99	-99	-99	-99	1	0	1	0	0	0	0.622	0.954	0	1	.	.	.	0	1.734	0.389	1.909	2	1
1062	1062	6113	.	0		24	38984.6	38.9846	3.66317		2	92	0	2	0	51.3	19.2845	43.9756	1	25	2	0	-99	-99	-99	-99	1	0	1	0	0	0	0.622	0.954	0	1	.	.	.	0	1.734	0.389	1.909	2	1
1062	1062	6113	.	2		24	0	0	0		2	92	1	2	0	51.3	19.2845	43.9756	1	25	2	0	-99	-99	-99	-99	1	0	1	0	0	0	0.622	0.954	0	1	.	.	.	0	1.734	0.389	1.909	2	1
1062	1062	6113	.	2		24	0	0	0		2	92	1	2	0	51.3	19.2845	43.9756	1	25	2	0	-99	-99	-99	-99	1	0	1	0	0	0	0.622	0.954	0	1	.	.	.	0	1.734	0.389	1.909	2	1
1062	1062	6113	.	0		36.08	55.6	0.0556	-2.88957	2	1	92	0	2	0	51.3	19.2845	43.9756	1	25	2	0	-99	-99	-99	-99	1	0	1	0	0	0	0.622	0.954	0	1	.	.	.	0	1.734	0.389	1.909	2	1
1062	1062	6113	.	0		36.08	23344.7	23.3447	3.15037		2	92	0	2	0	51.3	19.2845	43.9756	1	25	2	0	-99	-99	-99	-99	1	0	1	0	0	0	0.622	0.954	0	1	.	.	.	0	1.734	0.389	1.909	2	1
1062	1062	6113	.	2		36.08	0	0	0		2	92	1	2	0	51.3	19.2845	43.9756	1	25	2	0	-99	-99	-99	-99	1	0	1	0	0	0	0.622	0.954	0	1	.	.	.	0	1.734	0.389	1.909	2	1
1062	1062	6113	.	2		36.08	0	0	0		2	92	1	2	0	51.3	19.2845	43.9756	1	25	2	0	-99	-99	-99	-99	1	0	1	0	0	0	0.622	0.954	0	1	.	.	.	0	1.734	0.389	1.909	2	1
1065	1065	6113	1000	1		0	.	.	.	.	0	164	1	1	0	113.1	28.8491	66.4694	2	38	2	1	-99	-99	-99	-99	1	1	1	0	0	2	0.116	1	0	1	.	.	.	0	2	0	2	1	0.682
1065	1065	6113	.	0	Druglevel_after 1st dose	0.5	135	0.135	-2.00248	1	1	164	0	1	0	113.1	28.8491	66.4694	2	38	2	1	-99	-99	-99	-99	1	1	1	0	0	2	0.116	1	0	1	.	.	.	0	2	0	2	1	0.682
1065	1065	6113	.	0	Druglevel_after 1st dose	1	767	0.767	-0.265268	1	1	164	0	1	0	113.1	28.8491	66.4694	2	38	2	1	-99	-99	-99	-99	1	1	1	0	0	2	0.116	1	0	1	.	.	.	0	2	0	2	1	0.682
1065	1065	6113	.	0	Druglevel_after 1st dose	2.25	1535	1.535	0.42853	1	1	164	0	1	0	113.1	28.8491	66.4694	2	38	2	1	-99	-99	-99	-99	1	1	1	0	0	2	0.116	1	0	1	.	.	.	0	2	0	2	1	0.682
1065	1065	6113	.	0	Druglevel_after 1st dose	11	402.5	0.4025	-0.91006	1	1	164	0	1	1	113.1	28.8491	66.4694	2	38	2	1	-99	-99	-99	-99	1	1	1	0	0	2	0.116	1	0	1	.	.	.	0	2	0	2	1	0.682
1065	1065	6113	.	0	Druglevel_after 1st dose	11.99	348.5	0.3485	-1.05412	1	1	164	0	1	1	113.1	28.8491	66.4694	2	38	2	1	-99	-99	-99	-99	1	1	1	0	0	2	0.116	1	0	1	.	.	.	0	2	0	2	1	0.682
1065	1065	6113	.	0	UrineLevel_afterovernightdose	11.99	550892	550.892	6.31154		2	164	0	1	0	113.1	28.8491	66.4694	2	38	2	1	-99	-99	-99	-99	1	1	1	0	0	2	0.116	1	0	1	.	.	.	0	2	0	2	1	0.682
1065	1065	6113	.	2		11.99	0	0	0		2	164	1	1	0	113.1	28.8491	66.4694	2	38	2	1	-99	-99	-99	-99	1	1	1	0	0	2	0.116	1	0	1	.	.	.	0	2	0	2	1	0.682
1065	1065	6113	.	2		11.99	0	0	0		2	164	1	1	0	113.1	28.8491	66.4694	2	38	2	1	-99	-99	-99	-99	1	1	1	0	0	2	0.116	1	0	1	.	.	.	0	2	0	2	1	0.682
1065	1065	6113	.	2		12	.	.	.	1	1	164	1	1	0	113.1	28.8491	66.4694	2	38	2	1	-99	-99	-99	-99	1	1	1	0	0	2	0.116	1	0	1	.	.	.	0	2	0	2	1	0.682
1065	1065	6113	850	1		12	.	.	.	.	0	164	1	2	0	113.1	28.8491	66.4694	2	38	2	1	-99	-99	-99	-99	1	1	1	0	0	2	0.116	1	0	1	.	.	.	0	2	0	2	1	0.682
1065	1065	6113	.	0	Druglevel_after 2nd dose	12.5	1050	1.05	0.0487902	2	1	164	0	2	0	113.1	28.8491	66.4694	2	38	2	1	-99	-99	-99	-99	1	1	1	0	0	2	0.116	1	0	1	.	.	.	0	2	0	2	1	0.682
1065	1065	6113	.	0	Druglevel_after 2nd dose	13	1780	1.78	0.576613	2	1	164	0	2	0	113.1	28.8491	66.4694	2	38	2	1	-99	-99	-99	-99	1	1	1	0	0	2	0.116	1	0	1	.	.	.	0	2	0	2	1	0.682
1065	1065	6113	.	0	Druglevel_after 2nd dose	14	1790	1.79	0.582216	2	1	164	0	2	0	113.1	28.8491	66.4694	2	38	2	1	-99	-99	-99	-99	1	1	1	0	0	2	0.116	1	0	1	.	.	.	0	2	0	2	1	0.682
1065	1065	6113	.	0	Urinelevel_after 2nd dose	14	101914	101.914	4.62413		2	164	0	2	0	113.1	28.8491	66.4694	2	38	2	1	-99	-99	-99	-99	1	1	1	0	0	2	0.116	1	0	1	.	.	.	0	2	0	2	1	0.682
1065	1065	6113	.	2		14	0	0	0		2	164	1	2	0	113.1	28.8491	66.4694	2	38	2	1	-99	-99	-99	-99	1	1	1	0	0	2	0.116	1	0	1	.	.	.	0	2	0	2	1	0.682
1065	1065	6113	.	2		14	0	0	0		2	164	1	2	0	113.1	28.8491	66.4694	2	38	2	1	-99	-99	-99	-99	1	1	1	0	0	2	0.116	1	0	1	.	.	.	0	2	0	2	1	0.682
1065	1065	6113	.	0		14.25	1790	1.79	0.582216	2	1	164	0	2	0	113.1	28.8491	66.4694	2	38	2	1	-99	-99	-99	-99	1	1	1	0	0	2	0.116	1	0	1	.	.	.	0	2	0	2	1	0.682
1065	1065	6113	.	0		14.5	1580	1.58	0.457425	2	1	164	0	2	0	113.1	28.8491	66.4694	2	38	2	1	-99	-99	-99	-99	1	1	1	0	0	2	0.116	1	0	1	.	.	.	0	2	0	2	1	0.682
1065	1065	6113	.	0		14.75	1560	1.56	0.444686	2	1	164	0	2	0	113.1	28.8491	66.4694	2	38	2	1	-99	-99	-99	-99	1	1	1	0	0	2	0.116	1	0	1	.	.	.	0	2	0	2	1	0.682
1065	1065	6113	.	0		15	1380	1.38	0.322083	2	1	164	0	2	0	113.1	28.8491	66.4694	2	38	2	1	-99	-99	-99	-99	1	1	1	0	0	2	0.116	1	0	1	.	.	.	0	2	0	2	1	0.682
1065	1065	6113	.	0		15.5	1255	1.255	0.227136	2	1	164	0	2	0	113.1	28.8491	66.4694	2	38	2	1	-99	-99	-99	-99	1	1	1	0	0	2	0.116	1	0	1	.	.	.	0	2	0	2	1	0.682
1065	1065	6113	.	0		16	1125	1.125	0.117783	2	1	164	0	2	0	113.1	28.8491	66.4694	2	38	2	1	-99	-99	-99	-99	1	1	1	0	0	2	0.116	1	0	1	.	.	.	0	2	0	2	1	0.682
1065	1065	6113	.	0		16	104936	104.936	4.65335		2	164	0	2	0	113.1	28.8491	66.4694	2	38	2	1	-99	-99	-99	-99	1	1	1	0	0	2	0.116	1	0	1	.	.	.	0	2	0	2	1	0.682
1065	1065	6113	.	2		16	0	0	0		2	164	1	2	0	113.1	28.8491	66.4694	2	38	2	1	-99	-99	-99	-99	1	1	1	0	0	2	0.116	1	0	1	.	.	.	0	2	0	2	1	0.682
1065	1065	6113	.	2		16	0	0	0		2	164	1	2	0	113.1	28.8491	66.4694	2	38	2	1	-99	-99	-99	-99	1	1	1	0	0	2	0.116	1	0	1	.	.	.	0	2	0	2	1	0.682
1065	1065	6113	.	0		17	978.5	0.9785	-0.0217345	2	1	164	0	2	0	113.1	28.8491	66.4694	2	38	2	1	-99	-99	-99	-99	1	1	1	0	0	2	0.116	1	0	1	.	.	.	0	2	0	2	1	0.682
1065	1065	6113	.	0		18.08	721	0.721	-0.327116	2	1	164	0	2	0	113.1	28.8491	66.4694	2	38	2	1	-99	-99	-99	-99	1	1	1	0	0	2	0.116	1	0	1	.	.	.	0	2	0	2	1	0.682
1065	1065	6113	.	0		18.08	144871	144.871	4.97585		2	164	0	2	0	113.1	28.8491	66.4694	2	38	2	1	-99	-99	-99	-99	1	1	1	0	0	2	0.116	1	0	1	.	.	.	0	2	0	2	1	0.682
1065	1065	6113	.	2		18.08	0	0	0		2	164	1	2	0	113.1	28.8491	66.4694	2	38	2	1	-99	-99	-99	-99	1	1	1	0	0	2	0.116	1	0	1	.	.	.	0	2	0	2	1	0.682
1065	1065	6113	.	2		18.08	0	0	0		2	164	1	2	0	113.1	28.8491	66.4694	2	38	2	1	-99	-99	-99	-99	1	1	1	0	0	2	0.116	1	0	1	.	.	.	0	2	0	2	1	0.682
1065	1065	6113	.	0		20	473	0.473	-0.74866	2	1	164	0	2	0	113.1	28.8491	66.4694	2	38	2	1	-99	-99	-99	-99	1	1	1	0	0	2	0.116	1	0	1	.	.	.	0	2	0	2	1	0.682
1065	1065	6113	.	0		20	24415.1	24.4151	3.1952		2	164	0	2	0	113.1	28.8491	66.4694	2	38	2	1	-99	-99	-99	-99	1	1	1	0	0	2	0.116	1	0	1	.	.	.	0	2	0	2	1	0.682
1065	1065	6113	.	2		20	0	0	0		2	164	1	2	0	113.1	28.8491	66.4694	2	38	2	1	-99	-99	-99	-99	1	1	1	0	0	2	0.116	1	0	1	.	.	.	0	2	0	2	1	0.682
1065	1065	6113	.	2		20	0	0	0		2	164	1	2	0	113.1	28.8491	66.4694	2	38	2	1	-99	-99	-99	-99	1	1	1	0	0	2	0.116	1	0	1	.	.	.	0	2	0	2	1	0.682
1065	1065	6113	.	0		22	352.5	0.3525	-1.0427	2	1	164	0	2	0	113.1	28.8491	66.4694	2	38	2	1	-99	-99	-99	-99	1	1	1	0	0	2	0.116	1	0	1	.	.	.	0	2	0	2	1	0.682
1065	1065	6113	.	0		24	257	0.257	-1.35868	2	1	164	0	2	0	113.1	28.8491	66.4694	2	38	2	1	-99	-99	-99	-99	1	1	1	0	0	2	0.116	1	0	1	.	.	.	0	2	0	2	1	0.682
1065	1065	6113	.	0		24	98515	98.515	4.59021		2	164	0	2	0	113.1	28.8491	66.4694	2	38	2	1	-99	-99	-99	-99	1	1	1	0	0	2	0.116	1	0	1	.	.	.	0	2	0	2	1	0.682
1065	1065	6113	.	2		24	0	0	0		2	164	1	2	0	113.1	28.8491	66.4694	2	38	2	1	-99	-99	-99	-99	1	1	1	0	0	2	0.116	1	0	1	.	.	.	0	2	0	2	1	0.682
1065	1065	6113	.	2		24	0	0	0		2	164	1	2	0	113.1	28.8491	66.4694	2	38	2	1	-99	-99	-99	-99	1	1	1	0	0	2	0.116	1	0	1	.	.	.	0	2	0	2	1	0.682
1065	1065	6113	.	0		36	104.5	0.1045	-2.25857	2	1	164	0	2	0	113.1	28.8491	66.4694	2	38	2	1	-99	-99	-99	-99	1	1	1	0	0	2	0.116	1	0	1	.	.	.	0	2	0	2	1	0.682
1065	1065	6113	.	0		36	79732.2	79.7322	4.37867		2	164	0	2	0	113.1	28.8491	66.4694	2	38	2	1	-99	-99	-99	-99	1	1	1	0	0	2	0.116	1	0	1	.	.	.	0	2	0	2	1	0.682
1065	1065	6113	.	2		36	0	0	0		2	164	1	2	0	113.1	28.8491	66.4694	2	38	2	1	-99	-99	-99	-99	1	1	1	0	0	2	0.116	1	0	1	.	.	.	0	2	0	2	1	0.682
1065	1065	6113	.	2		36	0	0	0		2	164	1	2	0	113.1	28.8491	66.4694	2	38	2	1	-99	-99	-99	-99	1	1	1	0	0	2	0.116	1	0	1	.	.	.	0	2	0	2	1	0.682
1068	1068	6113	1000	1		0	.	.	.	.	0	120	1	1	0	93.1	29.1216	66.7335	1	24	2	0	-99	-99	-99	-99	2	0	0	0	0	0	0.027	1	0	1	.	.	.	0	1.867	0.195	1.984	1	0.032
1068	1068	6113	.	0	Druglevel_after 1st dose	0.5	19.45	0.01945	-3.93991	1	1	120	0	1	0	93.1	29.1216	66.7335	1	24	2	0	-99	-99	-99	-99	2	0	0	0	0	0	0.027	1	0	1	.	.	.	0	1.867	0.195	1.984	1	0.032
1068	1068	6113	.	0	Druglevel_after 1st dose	1	56.55	0.05655	-2.87263	1	1	120	0	1	0	93.1	29.1216	66.7335	1	24	2	0	-99	-99	-99	-99	2	0	0	0	0	0	0.027	1	0	1	.	.	.	0	1.867	0.195	1.984	1	0.032
1068	1068	6113	.	0	Druglevel_after 1st dose	2	367.5	0.3675	-1.00103	1	1	120	0	1	0	93.1	29.1216	66.7335	1	24	2	0	-99	-99	-99	-99	2	0	0	0	0	0	0.027	1	0	1	.	.	.	0	1.867	0.195	1.984	1	0.032
1068	1068	6113	.	0	Druglevel_after 1st dose	11	1435	1.435	0.361165	1	1	120	0	1	0	93.1	29.1216	66.7335	1	24	2	0	-99	-99	-99	-99	2	0	0	0	0	0	0.027	1	0	1	.	.	.	0	1.867	0.195	1.984	1	0.032
1068	1068	6113	.	0	Druglevel_after 1st dose	11.99	907	0.907	-0.0976128	1	1	120	0	1	1	93.1	29.1216	66.7335	1	24	2	0	-99	-99	-99	-99	2	0	0	0	0	0	0.027	1	0	1	.	.	.	0	1.867	0.195	1.984	1	0.032
1068	1068	6113	.	0	UrineLevel_afterovernightdose	11.99	526808	526.808	6.26684		2	120	0	1	0	93.1	29.1216	66.7335	1	24	2	0	-99	-99	-99	-99	2	0	0	0	0	0	0.027	1	0	1	.	.	.	0	1.867	0.195	1.984	1	0.032
1068	1068	6113	.	2		11.99	0	0	0		2	120	1	1	0	93.1	29.1216	66.7335	1	24	2	0	-99	-99	-99	-99	2	0	0	0	0	0	0.027	1	0	1	.	.	.	0	1.867	0.195	1.984	1	0.032
1068	1068	6113	.	2		11.99	0	0	0		2	120	1	1	0	93.1	29.1216	66.7335	1	24	2	0	-99	-99	-99	-99	2	0	0	0	0	0	0.027	1	0	1	.	.	.	0	1.867	0.195	1.984	1	0.032
1068	1068	6113	.	2		12	.	.	.	1	1	120	1	1	0	93.1	29.1216	66.7335	1	24	2	0	-99	-99	-99	-99	2	0	0	0	0	0	0.027	1	0	1	.	.	.	0	1.867	0.195	1.984	1	0.032
1068	1068	6113	850	1		12	.	.	.	.	0	120	1	2	0	93.1	29.1216	66.7335	1	24	2	0	-99	-99	-99	-99	2	0	0	0	0	0	0.027	1	0	1	.	.	.	0	1.867	0.195	1.984	1	0.032
1068	1068	6113	.	0	Druglevel_after 2nd dose	12.5	1530	1.53	0.425268	2	1	120	0	2	0	93.1	29.1216	66.7335	1	24	2	0	-99	-99	-99	-99	2	0	0	0	0	0	0.027	1	0	1	.	.	.	0	1.867	0.195	1.984	1	0.032
1068	1068	6113	.	0	Druglevel_after 2nd dose	13	2265	2.265	0.817575	2	1	120	0	2	0	93.1	29.1216	66.7335	1	24	2	0	-99	-99	-99	-99	2	0	0	0	0	0	0.027	1	0	1	.	.	.	0	1.867	0.195	1.984	1	0.032
1068	1068	6113	.	0	Druglevel_after 2nd dose	14	2015	2.015	0.700619	2	1	120	0	2	0	93.1	29.1216	66.7335	1	24	2	0	-99	-99	-99	-99	2	0	0	0	0	0	0.027	1	0	1	.	.	.	0	1.867	0.195	1.984	1	0.032
1068	1068	6113	.	0	Urinelevel_after 2nd dose	14	95406.8	95.4068	4.55815		2	120	0	2	0	93.1	29.1216	66.7335	1	24	2	0	-99	-99	-99	-99	2	0	0	0	0	0	0.027	1	0	1	.	.	.	0	1.867	0.195	1.984	1	0.032
1068	1068	6113	.	2		14	0	0	0		2	120	1	2	0	93.1	29.1216	66.7335	1	24	2	0	-99	-99	-99	-99	2	0	0	0	0	0	0.027	1	0	1	.	.	.	0	1.867	0.195	1.984	1	0.032
1068	1068	6113	.	2		14	0	0	0		2	120	1	2	0	93.1	29.1216	66.7335	1	24	2	0	-99	-99	-99	-99	2	0	0	0	0	0	0.027	1	0	1	.	.	.	0	1.867	0.195	1.984	1	0.032
1068	1068	6113	.	0		15	2235	2.235	0.804241	2	1	120	0	2	0	93.1	29.1216	66.7335	1	24	2	0	-99	-99	-99	-99	2	0	0	0	0	0	0.027	1	0	1	.	.	.	0	1.867	0.195	1.984	1	0.032
1068	1068	6113	.	0		16	1980	1.98	0.683097	2	1	120	0	2	0	93.1	29.1216	66.7335	1	24	2	0	-99	-99	-99	-99	2	0	0	0	0	0	0.027	1	0	1	.	.	.	0	1.867	0.195	1.984	1	0.032
1068	1068	6113	.	0		16	98664.6	98.6646	4.59173		2	120	0	2	0	93.1	29.1216	66.7335	1	24	2	0	-99	-99	-99	-99	2	0	0	0	0	0	0.027	1	0	1	.	.	.	0	1.867	0.195	1.984	1	0.032
1068	1068	6113	.	2		16	0	0	0		2	120	1	2	0	93.1	29.1216	66.7335	1	24	2	0	-99	-99	-99	-99	2	0	0	0	0	0	0.027	1	0	1	.	.	.	0	1.867	0.195	1.984	1	0.032
1068	1068	6113	.	2		16	0	0	0		2	120	1	2	0	93.1	29.1216	66.7335	1	24	2	0	-99	-99	-99	-99	2	0	0	0	0	0	0.027	1	0	1	.	.	.	0	1.867	0.195	1.984	1	0.032
1068	1068	6113	.	0		17	1655	1.655	0.503801	2	1	120	0	2	0	93.1	29.1216	66.7335	1	24	2	0	-99	-99	-99	-99	2	0	0	0	0	0	0.027	1	0	1	.	.	.	0	1.867	0.195	1.984	1	0.032
1068	1068	6113	.	0		18	1125	1.125	0.117783	2	1	120	0	2	0	93.1	29.1216	66.7335	1	24	2	0	-99	-99	-99	-99	2	0	0	0	0	0	0.027	1	0	1	.	.	.	0	1.867	0.195	1.984	1	0.032
1068	1068	6113	.	0		18	64227.6	64.2276	4.16243		2	120	0	2	0	93.1	29.1216	66.7335	1	24	2	0	-99	-99	-99	-99	2	0	0	0	0	0	0.027	1	0	1	.	.	.	0	1.867	0.195	1.984	1	0.032
1068	1068	6113	.	2		18	0	0	0		2	120	1	2	0	93.1	29.1216	66.7335	1	24	2	0	-99	-99	-99	-99	2	0	0	0	0	0	0.027	1	0	1	.	.	.	0	1.867	0.195	1.984	1	0.032
1068	1068	6113	.	2		18	0	0	0		2	120	1	2	0	93.1	29.1216	66.7335	1	24	2	0	-99	-99	-99	-99	2	0	0	0	0	0	0.027	1	0	1	.	.	.	0	1.867	0.195	1.984	1	0.032
1068	1068	6113	.	0		20	692.5	0.6925	-0.367447	2	1	120	0	2	0	93.1	29.1216	66.7335	1	24	2	0	-99	-99	-99	-99	2	0	0	0	0	0	0.027	1	0	1	.	.	.	0	1.867	0.195	1.984	1	0.032
1068	1068	6113	.	0		20	70652.6	70.6526	4.25777		2	120	0	2	0	93.1	29.1216	66.7335	1	24	2	0	-99	-99	-99	-99	2	0	0	0	0	0	0.027	1	0	1	.	.	.	0	1.867	0.195	1.984	1	0.032
1068	1068	6113	.	2		20	0	0	0		2	120	1	2	0	93.1	29.1216	66.7335	1	24	2	0	-99	-99	-99	-99	2	0	0	0	0	0	0.027	1	0	1	.	.	.	0	1.867	0.195	1.984	1	0.032
1068	1068	6113	.	2		20	0	0	0		2	120	1	2	0	93.1	29.1216	66.7335	1	24	2	0	-99	-99	-99	-99	2	0	0	0	0	0	0.027	1	0	1	.	.	.	0	1.867	0.195	1.984	1	0.032
1068	1068	6113	.	0		22	482	0.482	-0.729811	2	1	120	0	2	0	93.1	29.1216	66.7335	1	24	2	0	-99	-99	-99	-99	2	0	0	0	0	0	0.027	1	0	1	.	.	.	0	1.867	0.195	1.984	1	0.032
1068	1068	6113	.	0		24	366	0.366	-1.00512	2	1	120	0	2	0	93.1	29.1216	66.7335	1	24	2	0	-99	-99	-99	-99	2	0	0	0	0	0	0.027	1	0	1	.	.	.	0	1.867	0.195	1.984	1	0.032
1068	1068	6113	.	0		24	72597.1	72.5971	4.28492		2	120	0	2	0	93.1	29.1216	66.7335	1	24	2	0	-99	-99	-99	-99	2	0	0	0	0	0	0.027	1	0	1	.	.	.	0	1.867	0.195	1.984	1	0.032
1068	1068	6113	.	2		24	0	0	0		2	120	1	2	0	93.1	29.1216	66.7335	1	24	2	0	-99	-99	-99	-99	2	0	0	0	0	0	0.027	1	0	1	.	.	.	0	1.867	0.195	1.984	1	0.032
1068	1068	6113	.	2		24	0	0	0		2	120	1	2	0	93.1	29.1216	66.7335	1	24	2	0	-99	-99	-99	-99	2	0	0	0	0	0	0.027	1	0	1	.	.	.	0	1.867	0.195	1.984	1	0.032
1068	1068	6113	.	0		36	113.5	0.1135	-2.17595	2	1	120	0	2	0	93.1	29.1216	66.7335	1	24	2	0	-99	-99	-99	-99	2	0	0	0	0	0	0.027	1	0	1	.	.	.	0	1.867	0.195	1.984	1	0.032
1068	1068	6113	.	0		36	48639.1	48.6391	3.88443		2	120	0	2	0	93.1	29.1216	66.7335	1	24	2	0	-99	-99	-99	-99	2	0	0	0	0	0	0.027	1	0	1	.	.	.	0	1.867	0.195	1.984	1	0.032
1068	1068	6113	.	2		36	0	0	0		2	120	1	2	0	93.1	29.1216	66.7335	1	24	2	0	-99	-99	-99	-99	2	0	0	0	0	0	0.027	1	0	1	.	.	.	0	1.867	0.195	1.984	1	0.032
1068	1068	6113	.	2		36	0	0	0		2	120	1	2	0	93.1	29.1216	66.7335	1	24	2	0	-99	-99	-99	-99	2	0	0	0	0	0	0.027	1	0	1	.	.	.	0	1.867	0.195	1.984	1	0.032
1072	1072	6113	1000	1		0	.	.	.	.	0	79	1	1	0	68.7	27.2774	50.804	1	20	2	0	-99	-99	-99	-99	1	0	1	1	1	1	0.908	1	0	1	.	.	.	0	2	0	2	1	0.039
1072	1072	6113	.	0	Druglevel_after 1st dose	0.5	189	0.189	-1.66601	1	1	79	0	1	0	68.7	27.2774	50.804	1	20	2	0	-99	-99	-99	-99	1	0	1	1	1	1	0.908	1	0	1	.	.	.	0	2	0	2	1	0.039
1072	1072	6113	.	0	Druglevel_after 1st dose	1	422	0.422	-0.86275	1	1	79	0	1	0	68.7	27.2774	50.804	1	20	2	0	-99	-99	-99	-99	1	0	1	1	1	1	0.908	1	0	1	.	.	.	0	2	0	2	1	0.039
1072	1072	6113	.	0	Druglevel_after 1st dose	2	938.5	0.9385	-0.0634724	1	1	79	0	1	0	68.7	27.2774	50.804	1	20	2	0	-99	-99	-99	-99	1	0	1	1	1	1	0.908	1	0	1	.	.	.	0	2	0	2	1	0.039
1072	1072	6113	.	0	Druglevel_after 1st dose	11	1195	1.195	0.178146	1	1	79	0	1	0	68.7	27.2774	50.804	1	20	2	0	-99	-99	-99	-99	1	0	1	1	1	1	0.908	1	0	1	.	.	.	0	2	0	2	1	0.039
1072	1072	6113	.	0	Druglevel_after 1st dose	11.99	866	0.866	-0.14387	1	1	79	0	1	1	68.7	27.2774	50.804	1	20	2	0	-99	-99	-99	-99	1	0	1	1	1	1	0.908	1	0	1	.	.	.	0	2	0	2	1	0.039
1072	1072	6113	.	0	UrineLevel_afterovernightdose	11.99	326441	326.441	5.78825		2	79	0	1	0	68.7	27.2774	50.804	1	20	2	0	-99	-99	-99	-99	1	0	1	1	1	1	0.908	1	0	1	.	.	.	0	2	0	2	1	0.039
1072	1072	6113	.	2		11.99	0	0	0		2	79	1	1	0	68.7	27.2774	50.804	1	20	2	0	-99	-99	-99	-99	1	0	1	1	1	1	0.908	1	0	1	.	.	.	0	2	0	2	1	0.039
1072	1072	6113	.	2		11.99	0	0	0		2	79	1	1	0	68.7	27.2774	50.804	1	20	2	0	-99	-99	-99	-99	1	0	1	1	1	1	0.908	1	0	1	.	.	.	0	2	0	2	1	0.039
1072	1072	6113	.	2		12	.	.	.	1	1	79	1	1	0	68.7	27.2774	50.804	1	20	2	0	-99	-99	-99	-99	1	0	1	1	1	1	0.908	1	0	1	.	.	.	0	2	0	2	1	0.039
1072	1072	6113	850	1		12	.	.	.	.	0	79	1	2	0	68.7	27.2774	50.804	1	20	2	0	-99	-99	-99	-99	1	0	1	1	1	1	0.908	1	0	1	.	.	.	0	2	0	2	1	0.039
1072	1072	6113	.	0	Druglevel_after 2nd dose	12.5	952.5	0.9525	-0.0486652	2	1	79	0	2	0	68.7	27.2774	50.804	1	20	2	0	-99	-99	-99	-99	1	0	1	1	1	1	0.908	1	0	1	.	.	.	0	2	0	2	1	0.039
1072	1072	6113	.	0	Druglevel_after 2nd dose	13	1910	1.91	0.647103	2	1	79	0	2	0	68.7	27.2774	50.804	1	20	2	0	-99	-99	-99	-99	1	0	1	1	1	1	0.908	1	0	1	.	.	.	0	2	0	2	1	0.039
1072	1072	6113	.	0	Druglevel_after 2nd dose	14	2250	2.25	0.81093	2	1	79	0	2	0	68.7	27.2774	50.804	1	20	2	0	-99	-99	-99	-99	1	0	1	1	1	1	0.908	1	0	1	.	.	.	0	2	0	2	1	0.039
1072	1072	6113	.	0	Urinelevel_after 2nd dose	14	46247.2	46.2472	3.834		2	79	0	2	0	68.7	27.2774	50.804	1	20	2	0	-99	-99	-99	-99	1	0	1	1	1	1	0.908	1	0	1	.	.	.	0	2	0	2	1	0.039
1072	1072	6113	.	2		14	0	0	0		2	79	1	2	0	68.7	27.2774	50.804	1	20	2	0	-99	-99	-99	-99	1	0	1	1	1	1	0.908	1	0	1	.	.	.	0	2	0	2	1	0.039
1072	1072	6113	.	2		14	0	0	0		2	79	1	2	0	68.7	27.2774	50.804	1	20	2	0	-99	-99	-99	-99	1	0	1	1	1	1	0.908	1	0	1	.	.	.	0	2	0	2	1	0.039
1072	1072	6113	.	0		14.25	2125	2.125	0.753772	2	1	79	0	2	0	68.7	27.2774	50.804	1	20	2	0	-99	-99	-99	-99	1	0	1	1	1	1	0.908	1	0	1	.	.	.	0	2	0	2	1	0.039
1072	1072	6113	.	0		15	2085	2.085	0.734769	2	1	79	0	2	0	68.7	27.2774	50.804	1	20	2	0	-99	-99	-99	-99	1	0	1	1	1	1	0.908	1	0	1	.	.	.	0	2	0	2	1	0.039
1072	1072	6113	.	0		16	1715	1.715	0.539413	2	1	79	0	2	0	68.7	27.2774	50.804	1	20	2	0	-99	-99	-99	-99	1	0	1	1	1	1	0.908	1	0	1	.	.	.	0	2	0	2	1	0.039
1072	1072	6113	.	0		16	56283.3	56.2833	4.0304		2	79	0	2	0	68.7	27.2774	50.804	1	20	2	0	-99	-99	-99	-99	1	0	1	1	1	1	0.908	1	0	1	.	.	.	0	2	0	2	1	0.039
1072	1072	6113	.	2		16	0	0	0		2	79	1	2	0	68.7	27.2774	50.804	1	20	2	0	-99	-99	-99	-99	1	0	1	1	1	1	0.908	1	0	1	.	.	.	0	2	0	2	1	0.039
1072	1072	6113	.	2		16	0	0	0		2	79	1	2	0	68.7	27.2774	50.804	1	20	2	0	-99	-99	-99	-99	1	0	1	1	1	1	0.908	1	0	1	.	.	.	0	2	0	2	1	0.039
1072	1072	6113	.	0		17	1145	1.145	0.135405	2	1	79	0	2	0	68.7	27.2774	50.804	1	20	2	0	-99	-99	-99	-99	1	0	1	1	1	1	0.908	1	0	1	.	.	.	0	2	0	2	1	0.039
1072	1072	6113	.	0		18	945	0.945	-0.0565704	2	1	79	0	2	0	68.7	27.2774	50.804	1	20	2	0	-99	-99	-99	-99	1	0	1	1	1	1	0.908	1	0	1	.	.	.	0	2	0	2	1	0.039
1072	1072	6113	.	0		18	25783.8	25.7838	3.24975		2	79	0	2	0	68.7	27.2774	50.804	1	20	2	0	-99	-99	-99	-99	1	0	1	1	1	1	0.908	1	0	1	.	.	.	0	2	0	2	1	0.039
1072	1072	6113	.	2		18	0	0	0		2	79	1	2	0	68.7	27.2774	50.804	1	20	2	0	-99	-99	-99	-99	1	0	1	1	1	1	0.908	1	0	1	.	.	.	0	2	0	2	1	0.039
1072	1072	6113	.	2		18	0	0	0		2	79	1	2	0	68.7	27.2774	50.804	1	20	2	0	-99	-99	-99	-99	1	0	1	1	1	1	0.908	1	0	1	.	.	.	0	2	0	2	1	0.039
1072	1072	6113	.	0		20	683.5	0.6835	-0.380529	2	1	79	0	2	0	68.7	27.2774	50.804	1	20	2	0	-99	-99	-99	-99	1	0	1	1	1	1	0.908	1	0	1	.	.	.	0	2	0	2	1	0.039
1072	1072	6113	.	0		20	31317.4	31.3174	3.44417		2	79	0	2	0	68.7	27.2774	50.804	1	20	2	0	-99	-99	-99	-99	1	0	1	1	1	1	0.908	1	0	1	.	.	.	0	2	0	2	1	0.039
1072	1072	6113	.	2		20	0	0	0		2	79	1	2	0	68.7	27.2774	50.804	1	20	2	0	-99	-99	-99	-99	1	0	1	1	1	1	0.908	1	0	1	.	.	.	0	2	0	2	1	0.039
1072	1072	6113	.	2		20	0	0	0		2	79	1	2	0	68.7	27.2774	50.804	1	20	2	0	-99	-99	-99	-99	1	0	1	1	1	1	0.908	1	0	1	.	.	.	0	2	0	2	1	0.039
1072	1072	6113	.	0		22	447.5	0.4475	-0.804079	2	1	79	0	2	0	68.7	27.2774	50.804	1	20	2	0	-99	-99	-99	-99	1	0	1	1	1	1	0.908	1	0	1	.	.	.	0	2	0	2	1	0.039
1072	1072	6113	.	0		24	369	0.369	-0.996959	2	1	79	0	2	0	68.7	27.2774	50.804	1	20	2	0	-99	-99	-99	-99	1	0	1	1	1	1	0.908	1	0	1	.	.	.	0	2	0	2	1	0.039
1072	1072	6113	.	0		24	50469	50.469	3.92136		2	79	0	2	0	68.7	27.2774	50.804	1	20	2	0	-99	-99	-99	-99	1	0	1	1	1	1	0.908	1	0	1	.	.	.	0	2	0	2	1	0.039
1072	1072	6113	.	2		24	0	0	0		2	79	1	2	0	68.7	27.2774	50.804	1	20	2	0	-99	-99	-99	-99	1	0	1	1	1	1	0.908	1	0	1	.	.	.	0	2	0	2	1	0.039
1072	1072	6113	.	2		24	0	0	0		2	79	1	2	0	68.7	27.2774	50.804	1	20	2	0	-99	-99	-99	-99	1	0	1	1	1	1	0.908	1	0	1	.	.	.	0	2	0	2	1	0.039
1072	1072	6113	.	0		36	147.5	0.1475	-1.91393	2	1	79	0	2	0	68.7	27.2774	50.804	1	20	2	0	-99	-99	-99	-99	1	0	1	1	1	1	0.908	1	0	1	.	.	.	0	2	0	2	1	0.039
1072	1072	6113	.	0		36	23891.5	23.8915	3.17352		2	79	0	2	0	68.7	27.2774	50.804	1	20	2	0	-99	-99	-99	-99	1	0	1	1	1	1	0.908	1	0	1	.	.	.	0	2	0	2	1	0.039
1072	1072	6113	.	2		36	0	0	0		2	79	1	2	0	68.7	27.2774	50.804	1	20	2	0	-99	-99	-99	-99	1	0	1	1	1	1	0.908	1	0	1	.	.	.	0	2	0	2	1	0.039
1072	1072	6113	.	2		36	0	0	0		2	79	1	2	0	68.7	27.2774	50.804	1	20	2	0	-99	-99	-99	-99	1	0	1	1	1	1	0.908	1	0	1	.	.	.	0	2	0	2	1	0.039
1073	1073	6113	1000	1		0	.	.	.	.	0	164	1	1	0	78.8	29.1911	56.418	1	18	2	0	-99	-99	-99	-99	2	1	2	0	1	0	0.082	2	0	1	.	.	.	0	1.867	0.195	1.988	2	1
1073	1073	6113	.	0	Druglevel_after 1st dose	0.5	149	0.149	-1.90381	1	1	164	0	1	0	78.8	29.1911	56.418	1	18	2	0	-99	-99	-99	-99	2	1	2	0	1	0	0.082	2	0	1	.	.	.	0	1.867	0.195	1.988	2	1
1073	1073	6113	.	0	Druglevel_after 1st dose	1	1140	1.14	0.131028	1	1	164	0	1	0	78.8	29.1911	56.418	1	18	2	0	-99	-99	-99	-99	2	1	2	0	1	0	0.082	2	0	1	.	.	.	0	1.867	0.195	1.988	2	1
1073	1073	6113	.	0	Druglevel_after 1st dose	2	1265	1.265	0.235072	1	1	164	0	1	0	78.8	29.1911	56.418	1	18	2	0	-99	-99	-99	-99	2	1	2	0	1	0	0.082	2	0	1	.	.	.	0	1.867	0.195	1.988	2	1
1073	1073	6113	.	0	Druglevel_after 1st dose	11	459.5	0.4595	-0.777616	1	1	164	0	1	1	78.8	29.1911	56.418	1	18	2	0	-99	-99	-99	-99	2	1	2	0	1	0	0.082	2	0	1	.	.	.	0	1.867	0.195	1.988	2	1
1073	1073	6113	.	0	Druglevel_after 1st dose	11.99	425	0.425	-0.855666	1	1	164	0	1	1	78.8	29.1911	56.418	1	18	2	0	-99	-99	-99	-99	2	1	2	0	1	0	0.082	2	0	1	.	.	.	0	1.867	0.195	1.988	2	1
1073	1073	6113	.	0	UrineLevel_afterovernightdose	11.99	217820	217.82	5.38367		2	164	0	1	0	78.8	29.1911	56.418	1	18	2	0	-99	-99	-99	-99	2	1	2	0	1	0	0.082	2	0	1	.	.	.	0	1.867	0.195	1.988	2	1
1073	1073	6113	.	2		11.99	0	0	0		2	164	1	1	0	78.8	29.1911	56.418	1	18	2	0	-99	-99	-99	-99	2	1	2	0	1	0	0.082	2	0	1	.	.	.	0	1.867	0.195	1.988	2	1
1073	1073	6113	.	2		11.99	0	0	0		2	164	1	1	0	78.8	29.1911	56.418	1	18	2	0	-99	-99	-99	-99	2	1	2	0	1	0	0.082	2	0	1	.	.	.	0	1.867	0.195	1.988	2	1
1073	1073	6113	.	2		12	.	.	.	1	1	164	1	1	0	78.8	29.1911	56.418	1	18	2	0	-99	-99	-99	-99	2	1	2	0	1	0	0.082	2	0	1	.	.	.	0	1.867	0.195	1.988	2	1
1073	1073	6113	850	1		12	.	.	.	.	0	164	1	2	0	78.8	29.1911	56.418	1	18	2	0	-99	-99	-99	-99	2	1	2	0	1	0	0.082	2	0	1	.	.	.	0	1.867	0.195	1.988	2	1
1073	1073	6113	.	0	Druglevel_after 2nd dose	12.5	1495	1.495	0.402126	2	1	164	0	2	0	78.8	29.1911	56.418	1	18	2	0	-99	-99	-99	-99	2	1	2	0	1	0	0.082	2	0	1	.	.	.	0	1.867	0.195	1.988	2	1
1073	1073	6113	.	0	Druglevel_after 2nd dose	13	1750	1.75	0.559616	2	1	164	0	2	0	78.8	29.1911	56.418	1	18	2	0	-99	-99	-99	-99	2	1	2	0	1	0	0.082	2	0	1	.	.	.	0	1.867	0.195	1.988	2	1
1073	1073	6113	.	0	Druglevel_after 2nd dose	14	1580	1.58	0.457425	2	1	164	0	2	0	78.8	29.1911	56.418	1	18	2	0	-99	-99	-99	-99	2	1	2	0	1	0	0.082	2	0	1	.	.	.	0	1.867	0.195	1.988	2	1
1073	1073	6113	.	0	Urinelevel_after 2nd dose	14	83387.6	83.3876	4.4235		2	164	0	2	0	78.8	29.1911	56.418	1	18	2	0	-99	-99	-99	-99	2	1	2	0	1	0	0.082	2	0	1	.	.	.	0	1.867	0.195	1.988	2	1
1073	1073	6113	.	2		14	0	0	0		2	164	1	2	0	78.8	29.1911	56.418	1	18	2	0	-99	-99	-99	-99	2	1	2	0	1	0	0.082	2	0	1	.	.	.	0	1.867	0.195	1.988	2	1
1073	1073	6113	.	2		14	0	0	0		2	164	1	2	0	78.8	29.1911	56.418	1	18	2	0	-99	-99	-99	-99	2	1	2	0	1	0	0.082	2	0	1	.	.	.	0	1.867	0.195	1.988	2	1
1073	1073	6113	.	0		14.25	1665	1.665	0.509825	2	1	164	0	2	0	78.8	29.1911	56.418	1	18	2	0	-99	-99	-99	-99	2	1	2	0	1	0	0.082	2	0	1	.	.	.	0	1.867	0.195	1.988	2	1
1073	1073	6113	.	0		14.5	1595	1.595	0.466874	2	1	164	0	2	0	78.8	29.1911	56.418	1	18	2	0	-99	-99	-99	-99	2	1	2	0	1	0	0.082	2	0	1	.	.	.	0	1.867	0.195	1.988	2	1
1073	1073	6113	.	0		14.75	1460	1.46	0.378436	2	1	164	0	2	0	78.8	29.1911	56.418	1	18	2	0	-99	-99	-99	-99	2	1	2	0	1	0	0.082	2	0	1	.	.	.	0	1.867	0.195	1.988	2	1
1073	1073	6113	.	0		15	1375	1.375	0.318454	2	1	164	0	2	0	78.8	29.1911	56.418	1	18	2	0	-99	-99	-99	-99	2	1	2	0	1	0	0.082	2	0	1	.	.	.	0	1.867	0.195	1.988	2	1
1073	1073	6113	.	0		15.5	1185	1.185	0.169743	2	1	164	0	2	0	78.8	29.1911	56.418	1	18	2	0	-99	-99	-99	-99	2	1	2	0	1	0	0.082	2	0	1	.	.	.	0	1.867	0.195	1.988	2	1
1073	1073	6113	.	0		16	1075	1.075	0.0723207	2	1	164	0	2	0	78.8	29.1911	56.418	1	18	2	0	-99	-99	-99	-99	2	1	2	0	1	0	0.082	2	0	1	.	.	.	0	1.867	0.195	1.988	2	1
1073	1073	6113	.	0		16	69193.7	69.1937	4.23691		2	164	0	2	0	78.8	29.1911	56.418	1	18	2	0	-99	-99	-99	-99	2	1	2	0	1	0	0.082	2	0	1	.	.	.	0	1.867	0.195	1.988	2	1
1073	1073	6113	.	2		16	0	0	0		2	164	1	2	0	78.8	29.1911	56.418	1	18	2	0	-99	-99	-99	-99	2	1	2	0	1	0	0.082	2	0	1	.	.	.	0	1.867	0.195	1.988	2	1
1073	1073	6113	.	2		16	0	0	0		2	164	1	2	0	78.8	29.1911	56.418	1	18	2	0	-99	-99	-99	-99	2	1	2	0	1	0	0.082	2	0	1	.	.	.	0	1.867	0.195	1.988	2	1
1073	1073	6113	.	0		17	980	0.98	-0.0202027	2	1	164	0	2	0	78.8	29.1911	56.418	1	18	2	0	-99	-99	-99	-99	2	1	2	0	1	0	0.082	2	0	1	.	.	.	0	1.867	0.195	1.988	2	1
1073	1073	6113	.	0		18	788.5	0.7885	-0.237623	2	1	164	0	2	0	78.8	29.1911	56.418	1	18	2	0	-99	-99	-99	-99	2	1	2	0	1	0	0.082	2	0	1	.	.	.	0	1.867	0.195	1.988	2	1
1073	1073	6113	.	0		18	61454.5	61.4545	4.1183		2	164	0	2	0	78.8	29.1911	56.418	1	18	2	0	-99	-99	-99	-99	2	1	2	0	1	0	0.082	2	0	1	.	.	.	0	1.867	0.195	1.988	2	1
1073	1073	6113	.	2		18	0	0	0		2	164	1	2	0	78.8	29.1911	56.418	1	18	2	0	-99	-99	-99	-99	2	1	2	0	1	0	0.082	2	0	1	.	.	.	0	1.867	0.195	1.988	2	1
1073	1073	6113	.	2		18	0	0	0		2	164	1	2	0	78.8	29.1911	56.418	1	18	2	0	-99	-99	-99	-99	2	1	2	0	1	0	0.082	2	0	1	.	.	.	0	1.867	0.195	1.988	2	1
1073	1073	6113	.	0		20	597.5	0.5975	-0.515001	2	1	164	0	2	0	78.8	29.1911	56.418	1	18	2	0	-99	-99	-99	-99	2	1	2	0	1	0	0.082	2	0	1	.	.	.	0	1.867	0.195	1.988	2	1
1073	1073	6113	.	0		20	43783.5	43.7835	3.77926		2	164	0	2	0	78.8	29.1911	56.418	1	18	2	0	-99	-99	-99	-99	2	1	2	0	1	0	0.082	2	0	1	.	.	.	0	1.867	0.195	1.988	2	1
1073	1073	6113	.	2		20	0	0	0		2	164	1	2	0	78.8	29.1911	56.418	1	18	2	0	-99	-99	-99	-99	2	1	2	0	1	0	0.082	2	0	1	.	.	.	0	1.867	0.195	1.988	2	1
1073	1073	6113	.	2		20	0	0	0		2	164	1	2	0	78.8	29.1911	56.418	1	18	2	0	-99	-99	-99	-99	2	1	2	0	1	0	0.082	2	0	1	.	.	.	0	1.867	0.195	1.988	2	1
1073	1073	6113	.	0		22	484	0.484	-0.72567	2	1	164	0	2	0	78.8	29.1911	56.418	1	18	2	0	-99	-99	-99	-99	2	1	2	0	1	0	0.082	2	0	1	.	.	.	0	1.867	0.195	1.988	2	1
1073	1073	6113	.	0		24	398.5	0.3985	-0.920048	2	1	164	0	2	0	78.8	29.1911	56.418	1	18	2	0	-99	-99	-99	-99	2	1	2	0	1	0	0.082	2	0	1	.	.	.	0	1.867	0.195	1.988	2	1
1073	1073	6113	.	0		24	42877.4	42.8774	3.75834		2	164	0	2	0	78.8	29.1911	56.418	1	18	2	0	-99	-99	-99	-99	2	1	2	0	1	0	0.082	2	0	1	.	.	.	0	1.867	0.195	1.988	2	1
1073	1073	6113	.	2		24	0	0	0		2	164	1	2	0	78.8	29.1911	56.418	1	18	2	0	-99	-99	-99	-99	2	1	2	0	1	0	0.082	2	0	1	.	.	.	0	1.867	0.195	1.988	2	1
1073	1073	6113	.	2		24	0	0	0		2	164	1	2	0	78.8	29.1911	56.418	1	18	2	0	-99	-99	-99	-99	2	1	2	0	1	0	0.082	2	0	1	.	.	.	0	1.867	0.195	1.988	2	1
1073	1073	6113	.	0		36	159.5	0.1595	-1.83571	2	1	164	0	2	0	78.8	29.1911	56.418	1	18	2	0	-99	-99	-99	-99	2	1	2	0	1	0	0.082	2	0	1	.	.	.	0	1.867	0.195	1.988	2	1
1073	1073	6113	.	0		36	74594.6	74.5947	4.31207		2	164	0	2	0	78.8	29.1911	56.418	1	18	2	0	-99	-99	-99	-99	2	1	2	0	1	0	0.082	2	0	1	.	.	.	0	1.867	0.195	1.988	2	1
1073	1073	6113	.	2		36	0	0	0		2	164	1	2	0	78.8	29.1911	56.418	1	18	2	0	-99	-99	-99	-99	2	1	2	0	1	0	0.082	2	0	1	.	.	.	0	1.867	0.195	1.988	2	1
1073	1073	6113	.	2		36	0	0	0		2	164	1	2	0	78.8	29.1911	56.418	1	18	2	0	-99	-99	-99	-99	2	1	2	0	1	0	0.082	2	0	1	.	.	.	0	1.867	0.195	1.988	2	1
1077	1077	6113	1000	1		0	.	.	.	.	0	165.667	1	1	0	68.1	24.5062	52.878	1	18	2	1	-99	-99	-99	-99	2	0	0	0	1	2	0.426	0.997	0	1	.	.	.	1	1.034	1	1.012	0	1
1077	1077	6113	.	0	Druglevel_after 1st dose	0.58	61.3	0.0613	-2.79198	1	1	165.667	0	1	0	68.1	24.5062	52.878	1	18	2	1	-99	-99	-99	-99	2	0	0	0	1	2	0.426	0.997	0	1	.	.	.	1	1.034	1	1.012	0	1
1077	1077	6113	.	0	Druglevel_after 1st dose	1.08	436	0.436	-0.830113	1	1	165.667	0	1	0	68.1	24.5062	52.878	1	18	2	1	-99	-99	-99	-99	2	0	0	0	1	2	0.426	0.997	0	1	.	.	.	1	1.034	1	1.012	0	1
1077	1077	6113	.	0	Druglevel_after 1st dose	2.08	1160	1.16	0.14842	1	1	165.667	0	1	0	68.1	24.5062	52.878	1	18	2	1	-99	-99	-99	-99	2	0	0	0	1	2	0.426	0.997	0	1	.	.	.	1	1.034	1	1.012	0	1
1077	1077	6113	.	0	Druglevel_after 1st dose	11.08	717.5	0.7175	-0.331982	1	1	165.667	0	1	1	68.1	24.5062	52.878	1	18	2	1	-99	-99	-99	-99	2	0	0	0	1	2	0.426	0.997	0	1	.	.	.	1	1.034	1	1.012	0	1
1077	1077	6113	.	0	Druglevel_after 1st dose	12.07	574	0.574	-0.555126	1	1	165.667	0	1	1	68.1	24.5062	52.878	1	18	2	1	-99	-99	-99	-99	2	0	0	0	1	2	0.426	0.997	0	1	.	.	.	1	1.034	1	1.012	0	1
1077	1077	6113	.	0	UrineLevel_afterovernightdose	12.07	399564	399.564	5.99037		2	165.667	0	1	0	68.1	24.5062	52.878	1	18	2	1	-99	-99	-99	-99	2	0	0	0	1	2	0.426	0.997	0	1	.	.	.	1	1.034	1	1.012	0	1
1077	1077	6113	.	2		12.07	0	0	0		2	165.667	1	1	0	68.1	24.5062	52.878	1	18	2	1	-99	-99	-99	-99	2	0	0	0	1	2	0.426	0.997	0	1	.	.	.	1	1.034	1	1.012	0	1
1077	1077	6113	.	2		12.07	0	0	0		2	165.667	1	1	0	68.1	24.5062	52.878	1	18	2	1	-99	-99	-99	-99	2	0	0	0	1	2	0.426	0.997	0	1	.	.	.	1	1.034	1	1.012	0	1
1077	1077	6113	.	2		12.08	.	.	.	1	1	165.667	1	1	0	68.1	24.5062	52.878	1	18	2	1	-99	-99	-99	-99	2	0	0	0	1	2	0.426	0.997	0	1	.	.	.	1	1.034	1	1.012	0	1
1077	1077	6113	850	1		12.08	.	.	.	.	0	165.667	1	2	0	68.1	24.5062	52.878	1	18	2	1	-99	-99	-99	-99	2	0	0	0	1	2	0.426	0.997	0	1	.	.	.	1	1.034	1	1.012	0	1
1077	1077	6113	.	0	Druglevel_after 2nd dose	12.58	927.5	0.9275	-0.0752625	2	1	165.667	0	2	0	68.1	24.5062	52.878	1	18	2	1	-99	-99	-99	-99	2	0	0	0	1	2	0.426	0.997	0	1	.	.	.	1	1.034	1	1.012	0	1
1077	1077	6113	.	0	Druglevel_after 2nd dose	13.08	1645	1.645	0.49774	2	1	165.667	0	2	0	68.1	24.5062	52.878	1	18	2	1	-99	-99	-99	-99	2	0	0	0	1	2	0.426	0.997	0	1	.	.	.	1	1.034	1	1.012	0	1
1077	1077	6113	.	0	Druglevel_after 2nd dose	14.08	2340	2.34	0.850151	2	1	165.667	0	2	0	68.1	24.5062	52.878	1	18	2	1	-99	-99	-99	-99	2	0	0	0	1	2	0.426	0.997	0	1	.	.	.	1	1.034	1	1.012	0	1
1077	1077	6113	.	0	Urinelevel_after 2nd dose	14.08	86014.1	86.0141	4.45451		2	165.667	0	2	0	68.1	24.5062	52.878	1	18	2	1	-99	-99	-99	-99	2	0	0	0	1	2	0.426	0.997	0	1	.	.	.	1	1.034	1	1.012	0	1
1077	1077	6113	.	2		14.08	0	0	0		2	165.667	1	2	0	68.1	24.5062	52.878	1	18	2	1	-99	-99	-99	-99	2	0	0	0	1	2	0.426	0.997	0	1	.	.	.	1	1.034	1	1.012	0	1
1077	1077	6113	.	2		14.08	0	0	0		2	165.667	1	2	0	68.1	24.5062	52.878	1	18	2	1	-99	-99	-99	-99	2	0	0	0	1	2	0.426	0.997	0	1	.	.	.	1	1.034	1	1.012	0	1
1077	1077	6113	.	0		14.33	2415	2.415	0.881699	2	1	165.667	0	2	0	68.1	24.5062	52.878	1	18	2	1	-99	-99	-99	-99	2	0	0	0	1	2	0.426	0.997	0	1	.	.	.	1	1.034	1	1.012	0	1
1077	1077	6113	.	0		14.58	2255	2.255	0.81315	2	1	165.667	0	2	0	68.1	24.5062	52.878	1	18	2	1	-99	-99	-99	-99	2	0	0	0	1	2	0.426	0.997	0	1	.	.	.	1	1.034	1	1.012	0	1
1077	1077	6113	.	0		14.83	2225	2.225	0.799757	2	1	165.667	0	2	0	68.1	24.5062	52.878	1	18	2	1	-99	-99	-99	-99	2	0	0	0	1	2	0.426	0.997	0	1	.	.	.	1	1.034	1	1.012	0	1
1077	1077	6113	.	0		15.08	2060	2.06	0.722706	2	1	165.667	0	2	0	68.1	24.5062	52.878	1	18	2	1	-99	-99	-99	-99	2	0	0	0	1	2	0.426	0.997	0	1	.	.	.	1	1.034	1	1.012	0	1
1077	1077	6113	.	0		15.58	1855	1.855	0.617885	2	1	165.667	0	2	0	68.1	24.5062	52.878	1	18	2	1	-99	-99	-99	-99	2	0	0	0	1	2	0.426	0.997	0	1	.	.	.	1	1.034	1	1.012	0	1
1077	1077	6113	.	0		16.08	1595	1.595	0.466874	2	1	165.667	0	2	0	68.1	24.5062	52.878	1	18	2	1	-99	-99	-99	-99	2	0	0	0	1	2	0.426	0.997	0	1	.	.	.	1	1.034	1	1.012	0	1
1077	1077	6113	.	0		16.08	33972	33.972	3.52554		2	165.667	0	2	0	68.1	24.5062	52.878	1	18	2	1	-99	-99	-99	-99	2	0	0	0	1	2	0.426	0.997	0	1	.	.	.	1	1.034	1	1.012	0	1
1077	1077	6113	.	2		16.08	0	0	0		2	165.667	1	2	0	68.1	24.5062	52.878	1	18	2	1	-99	-99	-99	-99	2	0	0	0	1	2	0.426	0.997	0	1	.	.	.	1	1.034	1	1.012	0	1
1077	1077	6113	.	2		16.08	0	0	0		2	165.667	1	2	0	68.1	24.5062	52.878	1	18	2	1	-99	-99	-99	-99	2	0	0	0	1	2	0.426	0.997	0	1	.	.	.	1	1.034	1	1.012	0	1
1077	1077	6113	.	0		17.08	1360	1.36	0.307485	2	1	165.667	0	2	0	68.1	24.5062	52.878	1	18	2	1	-99	-99	-99	-99	2	0	0	0	1	2	0.426	0.997	0	1	.	.	.	1	1.034	1	1.012	0	1
1077	1077	6113	.	0		18.08	915	0.915	-0.0888312	2	1	165.667	0	2	0	68.1	24.5062	52.878	1	18	2	1	-99	-99	-99	-99	2	0	0	0	1	2	0.426	0.997	0	1	.	.	.	1	1.034	1	1.012	0	1
1077	1077	6113	.	0		18.08	46396.3	46.3963	3.83722		2	165.667	0	2	0	68.1	24.5062	52.878	1	18	2	1	-99	-99	-99	-99	2	0	0	0	1	2	0.426	0.997	0	1	.	.	.	1	1.034	1	1.012	0	1
1077	1077	6113	.	2		18.08	0	0	0		2	165.667	1	2	0	68.1	24.5062	52.878	1	18	2	1	-99	-99	-99	-99	2	0	0	0	1	2	0.426	0.997	0	1	.	.	.	1	1.034	1	1.012	0	1
1077	1077	6113	.	2		18.08	0	0	0		2	165.667	1	2	0	68.1	24.5062	52.878	1	18	2	1	-99	-99	-99	-99	2	0	0	0	1	2	0.426	0.997	0	1	.	.	.	1	1.034	1	1.012	0	1
1077	1077	6113	.	0		20.08	546.5	0.5465	-0.604221	2	1	165.667	0	2	0	68.1	24.5062	52.878	1	18	2	1	-99	-99	-99	-99	2	0	0	0	1	2	0.426	0.997	0	1	.	.	.	1	1.034	1	1.012	0	1
1077	1077	6113	.	0		20.08	27650.2	27.6502	3.31963		2	165.667	0	2	0	68.1	24.5062	52.878	1	18	2	1	-99	-99	-99	-99	2	0	0	0	1	2	0.426	0.997	0	1	.	.	.	1	1.034	1	1.012	0	1
1077	1077	6113	.	2		20.08	0	0	0		2	165.667	1	2	0	68.1	24.5062	52.878	1	18	2	1	-99	-99	-99	-99	2	0	0	0	1	2	0.426	0.997	0	1	.	.	.	1	1.034	1	1.012	0	1
1077	1077	6113	.	2		20.08	0	0	0		2	165.667	1	2	0	68.1	24.5062	52.878	1	18	2	1	-99	-99	-99	-99	2	0	0	0	1	2	0.426	0.997	0	1	.	.	.	1	1.034	1	1.012	0	1
1077	1077	6113	.	0		22.08	364	0.364	-1.0106	2	1	165.667	0	2	0	68.1	24.5062	52.878	1	18	2	1	-99	-99	-99	-99	2	0	0	0	1	2	0.426	0.997	0	1	.	.	.	1	1.034	1	1.012	0	1
1077	1077	6113	.	0		24.08	243	0.243	-1.41469	2	1	165.667	0	2	0	68.1	24.5062	52.878	1	18	2	1	-99	-99	-99	-99	2	0	0	0	1	2	0.426	0.997	0	1	.	.	.	1	1.034	1	1.012	0	1
1077	1077	6113	.	0		24.08	36502.9	36.5029	3.59739		2	165.667	0	2	0	68.1	24.5062	52.878	1	18	2	1	-99	-99	-99	-99	2	0	0	0	1	2	0.426	0.997	0	1	.	.	.	1	1.034	1	1.012	0	1
1077	1077	6113	.	2		24.08	0	0	0		2	165.667	1	2	0	68.1	24.5062	52.878	1	18	2	1	-99	-99	-99	-99	2	0	0	0	1	2	0.426	0.997	0	1	.	.	.	1	1.034	1	1.012	0	1
1077	1077	6113	.	2		24.08	0	0	0		2	165.667	1	2	0	68.1	24.5062	52.878	1	18	2	1	-99	-99	-99	-99	2	0	0	0	1	2	0.426	0.997	0	1	.	.	.	1	1.034	1	1.012	0	1
1077	1077	6113	.	0		36.08	138	0.138	-1.9805	2	1	165.667	0	2	0	68.1	24.5062	52.878	1	18	2	1	-99	-99	-99	-99	2	0	0	0	1	2	0.426	0.997	0	1	.	.	.	1	1.034	1	1.012	0	1
1077	1077	6113	.	0		36.08	16637.3	16.6373	2.81165		2	165.667	0	2	0	68.1	24.5062	52.878	1	18	2	1	-99	-99	-99	-99	2	0	0	0	1	2	0.426	0.997	0	1	.	.	.	1	1.034	1	1.012	0	1
1077	1077	6113	.	2		36.08	0	0	0		2	165.667	1	2	0	68.1	24.5062	52.878	1	18	2	1	-99	-99	-99	-99	2	0	0	0	1	2	0.426	0.997	0	1	.	.	.	1	1.034	1	1.012	0	1
1077	1077	6113	.	2		36.08	0	0	0		2	165.667	1	2	0	68.1	24.5062	52.878	1	18	2	1	-99	-99	-99	-99	2	0	0	0	1	2	0.426	0.997	0	1	.	.	.	1	1.034	1	1.012	0	1
1086	1086	6113	1000	1		0	.	.	.	.	0	121	1	1	0	79.3	30.593	55.4822	1	30	2	0	-99	-99	-99	-99	2	1	2	0	0	0	0.972	2	1	1	.	.	.	0	1.867	0.195	1.995	2	1
1086	1086	6113	.	0	Druglevel_after 1st dose	0.5	10.33	0.01033	-4.5727	1	1	121	0	1	0	79.3	30.593	55.4822	1	30	2	0	-99	-99	-99	-99	2	1	2	0	0	0	0.972	2	1	1	.	.	.	0	1.867	0.195	1.995	2	1
1086	1086	6113	.	0	Druglevel_after 1st dose	1	657	0.657	-0.420071	1	1	121	0	1	0	79.3	30.593	55.4822	1	30	2	0	-99	-99	-99	-99	2	1	2	0	0	0	0.972	2	1	1	.	.	.	0	1.867	0.195	1.995	2	1
1086	1086	6113	.	0	Druglevel_after 1st dose	2	1395	1.395	0.332894	1	1	121	0	1	0	79.3	30.593	55.4822	1	30	2	0	-99	-99	-99	-99	2	1	2	0	0	0	0.972	2	1	1	.	.	.	0	1.867	0.195	1.995	2	1
1086	1086	6113	.	0	Druglevel_after 1st dose	11	967	0.967	-0.0335568	1	1	121	0	1	0	79.3	30.593	55.4822	1	30	2	0	-99	-99	-99	-99	2	1	2	0	0	0	0.972	2	1	1	.	.	.	0	1.867	0.195	1.995	2	1
1086	1086	6113	.	0	Druglevel_after 1st dose	11.99	840.5	0.8405	-0.173758	1	1	121	0	1	1	79.3	30.593	55.4822	1	30	2	0	-99	-99	-99	-99	2	1	2	0	0	0	0.972	2	1	1	.	.	.	0	1.867	0.195	1.995	2	1
1086	1086	6113	.	0	UrineLevel_afterovernightdose	11.99	407797	407.797	6.01077		2	121	0	1	0	79.3	30.593	55.4822	1	30	2	0	-99	-99	-99	-99	2	1	2	0	0	0	0.972	2	1	1	.	.	.	0	1.867	0.195	1.995	2	1
1086	1086	6113	.	2		11.99	0	0	0		2	121	1	1	0	79.3	30.593	55.4822	1	30	2	0	-99	-99	-99	-99	2	1	2	0	0	0	0.972	2	1	1	.	.	.	0	1.867	0.195	1.995	2	1
1086	1086	6113	.	2		11.99	0	0	0		2	121	1	1	0	79.3	30.593	55.4822	1	30	2	0	-99	-99	-99	-99	2	1	2	0	0	0	0.972	2	1	1	.	.	.	0	1.867	0.195	1.995	2	1
1086	1086	6113	.	2		12	.	.	.	1	1	121	1	1	0	79.3	30.593	55.4822	1	30	2	0	-99	-99	-99	-99	2	1	2	0	0	0	0.972	2	1	1	.	.	.	0	1.867	0.195	1.995	2	1
1086	1086	6113	850	1		12	.	.	.	.	0	121	1	2	0	79.3	30.593	55.4822	1	30	2	0	-99	-99	-99	-99	2	1	2	0	0	0	0.972	2	1	1	.	.	.	0	1.867	0.195	1.995	2	1
1086	1086	6113	.	0	Druglevel_after 2nd dose	12.5	1285	1.285	0.250759	2	1	121	0	2	0	79.3	30.593	55.4822	1	30	2	0	-99	-99	-99	-99	2	1	2	0	0	0	0.972	2	1	1	.	.	.	0	1.867	0.195	1.995	2	1
1086	1086	6113	.	0	Druglevel_after 2nd dose	13	1945	1.945	0.665262	2	1	121	0	2	0	79.3	30.593	55.4822	1	30	2	0	-99	-99	-99	-99	2	1	2	0	0	0	0.972	2	1	1	.	.	.	0	1.867	0.195	1.995	2	1
1086	1086	6113	.	0	Druglevel_after 2nd dose	14	2270	2.27	0.81978	2	1	121	0	2	0	79.3	30.593	55.4822	1	30	2	0	-99	-99	-99	-99	2	1	2	0	0	0	0.972	2	1	1	.	.	.	0	1.867	0.195	1.995	2	1
1086	1086	6113	.	0	Urinelevel_after 2nd dose	14	79917	79.917	4.38099		2	121	0	2	0	79.3	30.593	55.4822	1	30	2	0	-99	-99	-99	-99	2	1	2	0	0	0	0.972	2	1	1	.	.	.	0	1.867	0.195	1.995	2	1
1086	1086	6113	.	2		14	0	0	0		2	121	1	2	0	79.3	30.593	55.4822	1	30	2	0	-99	-99	-99	-99	2	1	2	0	0	0	0.972	2	1	1	.	.	.	0	1.867	0.195	1.995	2	1
1086	1086	6113	.	2		14	0	0	0		2	121	1	2	0	79.3	30.593	55.4822	1	30	2	0	-99	-99	-99	-99	2	1	2	0	0	0	0.972	2	1	1	.	.	.	0	1.867	0.195	1.995	2	1
1086	1086	6113	.	0		14.25	2325	2.325	0.84372	2	1	121	0	2	0	79.3	30.593	55.4822	1	30	2	0	-99	-99	-99	-99	2	1	2	0	0	0	0.972	2	1	1	.	.	.	0	1.867	0.195	1.995	2	1
1086	1086	6113	.	0		14.5	1955	1.955	0.67039	2	1	121	0	2	0	79.3	30.593	55.4822	1	30	2	0	-99	-99	-99	-99	2	1	2	0	0	0	0.972	2	1	1	.	.	.	0	1.867	0.195	1.995	2	1
1086	1086	6113	.	0		14.75	1965	1.965	0.675492	2	1	121	0	2	0	79.3	30.593	55.4822	1	30	2	0	-99	-99	-99	-99	2	1	2	0	0	0	0.972	2	1	1	.	.	.	0	1.867	0.195	1.995	2	1
1086	1086	6113	.	0		15	1785	1.785	0.579418	2	1	121	0	2	0	79.3	30.593	55.4822	1	30	2	0	-99	-99	-99	-99	2	1	2	0	0	0	0.972	2	1	1	.	.	.	0	1.867	0.195	1.995	2	1
1086	1086	6113	.	0		15.5	1705	1.705	0.533565	2	1	121	0	2	0	79.3	30.593	55.4822	1	30	2	0	-99	-99	-99	-99	2	1	2	0	0	0	0.972	2	1	1	.	.	.	0	1.867	0.195	1.995	2	1
1086	1086	6113	.	0		16	1440	1.44	0.364643	2	1	121	0	2	0	79.3	30.593	55.4822	1	30	2	0	-99	-99	-99	-99	2	1	2	0	0	0	0.972	2	1	1	.	.	.	0	1.867	0.195	1.995	2	1
1086	1086	6113	.	0		16	44492.1	44.4921	3.79531		2	121	0	2	0	79.3	30.593	55.4822	1	30	2	0	-99	-99	-99	-99	2	1	2	0	0	0	0.972	2	1	1	.	.	.	0	1.867	0.195	1.995	2	1
1086	1086	6113	.	2		16	0	0	0		2	121	1	2	0	79.3	30.593	55.4822	1	30	2	0	-99	-99	-99	-99	2	1	2	0	0	0	0.972	2	1	1	.	.	.	0	1.867	0.195	1.995	2	1
1086	1086	6113	.	2		16	0	0	0		2	121	1	2	0	79.3	30.593	55.4822	1	30	2	0	-99	-99	-99	-99	2	1	2	0	0	0	0.972	2	1	1	.	.	.	0	1.867	0.195	1.995	2	1
1086	1086	6113	.	0		17	1260	1.26	0.231112	2	1	121	0	2	0	79.3	30.593	55.4822	1	30	2	0	-99	-99	-99	-99	2	1	2	0	0	0	0.972	2	1	1	.	.	.	0	1.867	0.195	1.995	2	1
1086	1086	6113	.	0		18	877.5	0.8775	-0.130678	2	1	121	0	2	0	79.3	30.593	55.4822	1	30	2	0	-99	-99	-99	-99	2	1	2	0	0	0	0.972	2	1	1	.	.	.	0	1.867	0.195	1.995	2	1
1086	1086	6113	.	0		18	74439.6	74.4396	4.30999		2	121	0	2	0	79.3	30.593	55.4822	1	30	2	0	-99	-99	-99	-99	2	1	2	0	0	0	0.972	2	1	1	.	.	.	0	1.867	0.195	1.995	2	1
1086	1086	6113	.	2		18	0	0	0		2	121	1	2	0	79.3	30.593	55.4822	1	30	2	0	-99	-99	-99	-99	2	1	2	0	0	0	0.972	2	1	1	.	.	.	0	1.867	0.195	1.995	2	1
1086	1086	6113	.	2		18	0	0	0		2	121	1	2	0	79.3	30.593	55.4822	1	30	2	0	-99	-99	-99	-99	2	1	2	0	0	0	0.972	2	1	1	.	.	.	0	1.867	0.195	1.995	2	1
1086	1086	6113	.	0		20	539	0.539	-0.61804	2	1	121	0	2	0	79.3	30.593	55.4822	1	30	2	0	-99	-99	-99	-99	2	1	2	0	0	0	0.972	2	1	1	.	.	.	0	1.867	0.195	1.995	2	1
1086	1086	6113	.	0		20	27591.7	27.5917	3.31751		2	121	0	2	0	79.3	30.593	55.4822	1	30	2	0	-99	-99	-99	-99	2	1	2	0	0	0	0.972	2	1	1	.	.	.	0	1.867	0.195	1.995	2	1
1086	1086	6113	.	2		20	0	0	0		2	121	1	2	0	79.3	30.593	55.4822	1	30	2	0	-99	-99	-99	-99	2	1	2	0	0	0	0.972	2	1	1	.	.	.	0	1.867	0.195	1.995	2	1
1086	1086	6113	.	2		20	0	0	0		2	121	1	2	0	79.3	30.593	55.4822	1	30	2	0	-99	-99	-99	-99	2	1	2	0	0	0	0.972	2	1	1	.	.	.	0	1.867	0.195	1.995	2	1
1086	1086	6113	.	0		22	404	0.404	-0.90634	2	1	121	0	2	0	79.3	30.593	55.4822	1	30	2	0	-99	-99	-99	-99	2	1	2	0	0	0	0.972	2	1	1	.	.	.	0	1.867	0.195	1.995	2	1
1086	1086	6113	.	0		24	272	0.272	-1.30195	2	1	121	0	2	0	79.3	30.593	55.4822	1	30	2	0	-99	-99	-99	-99	2	1	2	0	0	0	0.972	2	1	1	.	.	.	0	1.867	0.195	1.995	2	1
1086	1086	6113	.	0		24	38331.3	38.3313	3.64627		2	121	0	2	0	79.3	30.593	55.4822	1	30	2	0	-99	-99	-99	-99	2	1	2	0	0	0	0.972	2	1	1	.	.	.	0	1.867	0.195	1.995	2	1
1086	1086	6113	.	2		24	0	0	0		2	121	1	2	0	79.3	30.593	55.4822	1	30	2	0	-99	-99	-99	-99	2	1	2	0	0	0	0.972	2	1	1	.	.	.	0	1.867	0.195	1.995	2	1
1086	1086	6113	.	2		24	0	0	0		2	121	1	2	0	79.3	30.593	55.4822	1	30	2	0	-99	-99	-99	-99	2	1	2	0	0	0	0.972	2	1	1	.	.	.	0	1.867	0.195	1.995	2	1
1086	1086	6113	.	0		36	106	0.106	-2.24432	2	1	121	0	2	0	79.3	30.593	55.4822	1	30	2	0	-99	-99	-99	-99	2	1	2	0	0	0	0.972	2	1	1	.	.	.	0	1.867	0.195	1.995	2	1
1086	1086	6113	.	0		36	52661	52.661	3.96388		2	121	0	2	0	79.3	30.593	55.4822	1	30	2	0	-99	-99	-99	-99	2	1	2	0	0	0	0.972	2	1	1	.	.	.	0	1.867	0.195	1.995	2	1
1086	1086	6113	.	2		36	0	0	0		2	121	1	2	0	79.3	30.593	55.4822	1	30	2	0	-99	-99	-99	-99	2	1	2	0	0	0	0.972	2	1	1	.	.	.	0	1.867	0.195	1.995	2	1
1086	1086	6113	.	2		36	0	0	0		2	121	1	2	0	79.3	30.593	55.4822	1	30	2	0	-99	-99	-99	-99	2	1	2	0	0	0	0.972	2	1	1	.	.	.	0	1.867	0.195	1.995	2	1
1089	1089	6113	1000	1		0	.	.	.	.	0	147	1	1	0	64.6	23.0252	51.5373	1	23	2	0	-99	-99	-99	-99	2	1	1	1	0	0	0.033	2	0	1	.	.	.	0	1.867	0.195	1.996	1	1
1089	1089	6113	.	0	Druglevel_after 1st dose	0.5	330	0.33	-1.10866	1	1	147	0	1	0	64.6	23.0252	51.5373	1	23	2	0	-99	-99	-99	-99	2	1	1	1	0	0	0.033	2	0	1	.	.	.	0	1.867	0.195	1.996	1	1
1089	1089	6113	.	0	Druglevel_after 1st dose	1	380.5	0.3805	-0.966269	1	1	147	0	1	0	64.6	23.0252	51.5373	1	23	2	0	-99	-99	-99	-99	2	1	1	1	0	0	0.033	2	0	1	.	.	.	0	1.867	0.195	1.996	1	1
1089	1089	6113	.	0	Druglevel_after 1st dose	2	1155	1.155	0.1441	1	1	147	0	1	0	64.6	23.0252	51.5373	1	23	2	0	-99	-99	-99	-99	2	1	1	1	0	0	0.033	2	0	1	.	.	.	0	1.867	0.195	1.996	1	1
1089	1089	6113	.	0	Druglevel_after 1st dose	11	530.5	0.5305	-0.633935	1	1	147	0	1	1	64.6	23.0252	51.5373	1	23	2	0	-99	-99	-99	-99	2	1	1	1	0	0	0.033	2	0	1	.	.	.	0	1.867	0.195	1.996	1	1
1089	1089	6113	.	0	Druglevel_after 1st dose	11.99	457	0.457	-0.783072	1	1	147	0	1	1	64.6	23.0252	51.5373	1	23	2	0	-99	-99	-99	-99	2	1	1	1	0	0	0.033	2	0	1	.	.	.	0	1.867	0.195	1.996	1	1
1089	1089	6113	.	0	UrineLevel_afterovernightdose	11.99	382906	382.906	5.94779		2	147	0	1	0	64.6	23.0252	51.5373	1	23	2	0	-99	-99	-99	-99	2	1	1	1	0	0	0.033	2	0	1	.	.	.	0	1.867	0.195	1.996	1	1
1089	1089	6113	.	2		11.99	0	0	0		2	147	1	1	0	64.6	23.0252	51.5373	1	23	2	0	-99	-99	-99	-99	2	1	1	1	0	0	0.033	2	0	1	.	.	.	0	1.867	0.195	1.996	1	1
1089	1089	6113	.	2		11.99	0	0	0		2	147	1	1	0	64.6	23.0252	51.5373	1	23	2	0	-99	-99	-99	-99	2	1	1	1	0	0	0.033	2	0	1	.	.	.	0	1.867	0.195	1.996	1	1
1089	1089	6113	.	2		12	.	.	.	1	1	147	1	1	0	64.6	23.0252	51.5373	1	23	2	0	-99	-99	-99	-99	2	1	1	1	0	0	0.033	2	0	1	.	.	.	0	1.867	0.195	1.996	1	1
1089	1089	6113	850	1		12	.	.	.	.	0	147	1	2	0	64.6	23.0252	51.5373	1	23	2	0	-99	-99	-99	-99	2	1	1	1	0	0	0.033	2	0	1	.	.	.	0	1.867	0.195	1.996	1	1
1089	1089	6113	.	0	Druglevel_after 2nd dose	12.5	1830	1.83	0.604316	2	1	147	0	2	0	64.6	23.0252	51.5373	1	23	2	0	-99	-99	-99	-99	2	1	1	1	0	0	0.033	2	0	1	.	.	.	0	1.867	0.195	1.996	1	1
1089	1089	6113	.	0	Druglevel_after 2nd dose	13	2135	2.135	0.758467	2	1	147	0	2	0	64.6	23.0252	51.5373	1	23	2	0	-99	-99	-99	-99	2	1	1	1	0	0	0.033	2	0	1	.	.	.	0	1.867	0.195	1.996	1	1
1089	1089	6113	.	0	Druglevel_after 2nd dose	14	1905	1.905	0.644482	2	1	147	0	2	0	64.6	23.0252	51.5373	1	23	2	0	-99	-99	-99	-99	2	1	1	1	0	0	0.033	2	0	1	.	.	.	0	1.867	0.195	1.996	1	1
1089	1089	6113	.	0	Urinelevel_after 2nd dose	14	18193	18.193	2.90104		2	147	0	2	0	64.6	23.0252	51.5373	1	23	2	0	-99	-99	-99	-99	2	1	1	1	0	0	0.033	2	0	1	.	.	.	0	1.867	0.195	1.996	1	1
1089	1089	6113	.	2		14	0	0	0		2	147	1	2	0	64.6	23.0252	51.5373	1	23	2	0	-99	-99	-99	-99	2	1	1	1	0	0	0.033	2	0	1	.	.	.	0	1.867	0.195	1.996	1	1
1089	1089	6113	.	2		14	0	0	0		2	147	1	2	0	64.6	23.0252	51.5373	1	23	2	0	-99	-99	-99	-99	2	1	1	1	0	0	0.033	2	0	1	.	.	.	0	1.867	0.195	1.996	1	1
1089	1089	6113	.	0		14.25	1555	1.555	0.441476	2	1	147	0	2	0	64.6	23.0252	51.5373	1	23	2	0	-99	-99	-99	-99	2	1	1	1	0	0	0.033	2	0	1	.	.	.	0	1.867	0.195	1.996	1	1
1089	1089	6113	.	0		14.5	1575	1.575	0.454255	2	1	147	0	2	0	64.6	23.0252	51.5373	1	23	2	0	-99	-99	-99	-99	2	1	1	1	0	0	0.033	2	0	1	.	.	.	0	1.867	0.195	1.996	1	1
1089	1089	6113	.	0		14.75	1385	1.385	0.3257	2	1	147	0	2	0	64.6	23.0252	51.5373	1	23	2	0	-99	-99	-99	-99	2	1	1	1	0	0	0.033	2	0	1	.	.	.	0	1.867	0.195	1.996	1	1
1089	1089	6113	.	0		15	1485	1.485	0.395415	2	1	147	0	2	0	64.6	23.0252	51.5373	1	23	2	0	-99	-99	-99	-99	2	1	1	1	0	0	0.033	2	0	1	.	.	.	0	1.867	0.195	1.996	1	1
1089	1089	6113	.	0		15.5	1210	1.21	0.19062	2	1	147	0	2	0	64.6	23.0252	51.5373	1	23	2	0	-99	-99	-99	-99	2	1	1	1	0	0	0.033	2	0	1	.	.	.	0	1.867	0.195	1.996	1	1
1089	1089	6113	.	0		16	1130	1.13	0.122218	2	1	147	0	2	0	64.6	23.0252	51.5373	1	23	2	0	-99	-99	-99	-99	2	1	1	1	0	0	0.033	2	0	1	.	.	.	0	1.867	0.195	1.996	1	1
1089	1089	6113	.	0		16	76913.1	76.9131	4.34268		2	147	0	2	0	64.6	23.0252	51.5373	1	23	2	0	-99	-99	-99	-99	2	1	1	1	0	0	0.033	2	0	1	.	.	.	0	1.867	0.195	1.996	1	1
1089	1089	6113	.	2		16	0	0	0		2	147	1	2	0	64.6	23.0252	51.5373	1	23	2	0	-99	-99	-99	-99	2	1	1	1	0	0	0.033	2	0	1	.	.	.	0	1.867	0.195	1.996	1	1
1089	1089	6113	.	2		16	0	0	0		2	147	1	2	0	64.6	23.0252	51.5373	1	23	2	0	-99	-99	-99	-99	2	1	1	1	0	0	0.033	2	0	1	.	.	.	0	1.867	0.195	1.996	1	1
1089	1089	6113	.	0		17	842.5	0.8425	-0.171382	2	1	147	0	2	0	64.6	23.0252	51.5373	1	23	2	0	-99	-99	-99	-99	2	1	1	1	0	0	0.033	2	0	1	.	.	.	0	1.867	0.195	1.996	1	1
1089	1089	6113	.	0		18	641.5	0.6415	-0.443946	2	1	147	0	2	0	64.6	23.0252	51.5373	1	23	2	0	-99	-99	-99	-99	2	1	1	1	0	0	0.033	2	0	1	.	.	.	0	1.867	0.195	1.996	1	1
1089	1089	6113	.	0		18	21253.7	21.2537	3.05653		2	147	0	2	0	64.6	23.0252	51.5373	1	23	2	0	-99	-99	-99	-99	2	1	1	1	0	0	0.033	2	0	1	.	.	.	0	1.867	0.195	1.996	1	1
1089	1089	6113	.	2		18	0	0	0		2	147	1	2	0	64.6	23.0252	51.5373	1	23	2	0	-99	-99	-99	-99	2	1	1	1	0	0	0.033	2	0	1	.	.	.	0	1.867	0.195	1.996	1	1
1089	1089	6113	.	2		18	0	0	0		2	147	1	2	0	64.6	23.0252	51.5373	1	23	2	0	-99	-99	-99	-99	2	1	1	1	0	0	0.033	2	0	1	.	.	.	0	1.867	0.195	1.996	1	1
1089	1089	6113	.	0		20	376.5	0.3765	-0.976837	2	1	147	0	2	0	64.6	23.0252	51.5373	1	23	2	0	-99	-99	-99	-99	2	1	1	1	0	0	0.033	2	0	1	.	.	.	0	1.867	0.195	1.996	1	1
1089	1089	6113	.	0		20	46763.6	46.7636	3.84511		2	147	0	2	0	64.6	23.0252	51.5373	1	23	2	0	-99	-99	-99	-99	2	1	1	1	0	0	0.033	2	0	1	.	.	.	0	1.867	0.195	1.996	1	1
1089	1089	6113	.	2		20	0	0	0		2	147	1	2	0	64.6	23.0252	51.5373	1	23	2	0	-99	-99	-99	-99	2	1	1	1	0	0	0.033	2	0	1	.	.	.	0	1.867	0.195	1.996	1	1
1089	1089	6113	.	2		20	0	0	0		2	147	1	2	0	64.6	23.0252	51.5373	1	23	2	0	-99	-99	-99	-99	2	1	1	1	0	0	0.033	2	0	1	.	.	.	0	1.867	0.195	1.996	1	1
1089	1089	6113	.	0		22	280.5	0.2805	-1.27118	2	1	147	0	2	0	64.6	23.0252	51.5373	1	23	2	0	-99	-99	-99	-99	2	1	1	1	0	0	0.033	2	0	1	.	.	.	0	1.867	0.195	1.996	1	1
1089	1089	6113	.	0		24	174.5	0.1745	-1.74583	2	1	147	0	2	0	64.6	23.0252	51.5373	1	23	2	0	-99	-99	-99	-99	2	1	1	1	0	0	0.033	2	0	1	.	.	.	0	1.867	0.195	1.996	1	1
1089	1089	6113	.	0		24	36931.7	36.9317	3.60907		2	147	0	2	0	64.6	23.0252	51.5373	1	23	2	0	-99	-99	-99	-99	2	1	1	1	0	0	0.033	2	0	1	.	.	.	0	1.867	0.195	1.996	1	1
1089	1089	6113	.	2		24	0	0	0		2	147	1	2	0	64.6	23.0252	51.5373	1	23	2	0	-99	-99	-99	-99	2	1	1	1	0	0	0.033	2	0	1	.	.	.	0	1.867	0.195	1.996	1	1
1089	1089	6113	.	2		24	0	0	0		2	147	1	2	0	64.6	23.0252	51.5373	1	23	2	0	-99	-99	-99	-99	2	1	1	1	0	0	0.033	2	0	1	.	.	.	0	1.867	0.195	1.996	1	1
1089	1089	6113	.	0		35.92	89.55	0.08955	-2.41296	2	1	147	0	2	0	64.6	23.0252	51.5373	1	23	2	0	-99	-99	-99	-99	2	1	1	1	0	0	0.033	2	0	1	.	.	.	0	1.867	0.195	1.996	1	1
1089	1089	6113	.	0		35.92	40334.8	40.3348	3.69722		2	147	0	2	0	64.6	23.0252	51.5373	1	23	2	0	-99	-99	-99	-99	2	1	1	1	0	0	0.033	2	0	1	.	.	.	0	1.867	0.195	1.996	1	1
1089	1089	6113	.	2		35.92	0	0	0		2	147	1	2	0	64.6	23.0252	51.5373	1	23	2	0	-99	-99	-99	-99	2	1	1	1	0	0	0.033	2	0	1	.	.	.	0	1.867	0.195	1.996	1	1
1089	1089	6113	.	2		35.92	0	0	0		2	147	1	2	0	64.6	23.0252	51.5373	1	23	2	0	-99	-99	-99	-99	2	1	1	1	0	0	0.033	2	0	1	.	.	.	0	1.867	0.195	1.996	1	1
1095	1095	6113	1000	1		0	.	.	.	.	0	225	1	1	0	81.6	25.6677	62.06	1	24	2	0	-99	-99	-99	-99	2	0	1	1	2	2	0.974	2	0	1	.	.	.	1	1.034	1	1.997	1	1.602
1095	1095	6113	.	0	Druglevel_after 1st dose	0.5	199	0.199	-1.61445	1	1	225	0	1	0	81.6	25.6677	62.06	1	24	2	0	-99	-99	-99	-99	2	0	1	1	2	2	0.974	2	0	1	.	.	.	1	1.034	1	1.997	1	1.602
1095	1095	6113	.	0	Druglevel_after 1st dose	1	303.5	0.3035	-1.19237	1	1	225	0	1	0	81.6	25.6677	62.06	1	24	2	0	-99	-99	-99	-99	2	0	1	1	2	2	0.974	2	0	1	.	.	.	1	1.034	1	1.997	1	1.602
1095	1095	6113	.	0	Druglevel_after 1st dose	2	388.5	0.3885	-0.945462	1	1	225	0	1	0	81.6	25.6677	62.06	1	24	2	0	-99	-99	-99	-99	2	0	1	1	2	2	0.974	2	0	1	.	.	.	1	1.034	1	1.997	1	1.602
1095	1095	6113	.	0	Druglevel_after 1st dose	11	637.5	0.6375	-0.450201	1	1	225	0	1	1	81.6	25.6677	62.06	1	24	2	0	-99	-99	-99	-99	2	0	1	1	2	2	0.974	2	0	1	.	.	.	1	1.034	1	1.997	1	1.602
1095	1095	6113	.	0	Druglevel_after 1st dose	12	490	0.49	-0.71335	1	1	225	0	1	1	81.6	25.6677	62.06	1	24	2	0	-99	-99	-99	-99	2	0	1	1	2	2	0.974	2	0	1	.	.	.	1	1.034	1	1.997	1	1.602
1095	1095	6113	.	0	UrineLevel_afterovernightdose	12	339915	339.915	5.8287		2	225	0	1	0	81.6	25.6677	62.06	1	24	2	0	-99	-99	-99	-99	2	0	1	1	2	2	0.974	2	0	1	.	.	.	1	1.034	1	1.997	1	1.602
1095	1095	6113	.	2		12	0	0	0		2	225	1	1	0	81.6	25.6677	62.06	1	24	2	0	-99	-99	-99	-99	2	0	1	1	2	2	0.974	2	0	1	.	.	.	1	1.034	1	1.997	1	1.602
1095	1095	6113	.	2		12	0	0	0		2	225	1	1	0	81.6	25.6677	62.06	1	24	2	0	-99	-99	-99	-99	2	0	1	1	2	2	0.974	2	0	1	.	.	.	1	1.034	1	1.997	1	1.602
1095	1095	6113	.	2		12.08	.	.	.	1	1	225	1	1	0	81.6	25.6677	62.06	1	24	2	0	-99	-99	-99	-99	2	0	1	1	2	2	0.974	2	0	1	.	.	.	1	1.034	1	1.997	1	1.602
1095	1095	6113	850	1		12.08	.	.	.	.	0	225	1	2	0	81.6	25.6677	62.06	1	24	2	0	-99	-99	-99	-99	2	0	1	1	2	2	0.974	2	0	1	.	.	.	1	1.034	1	1.997	1	1.602
1095	1095	6113	.	0	Druglevel_after 2nd dose	12.5	1220	1.22	0.198851	2	1	225	0	2	0	81.6	25.6677	62.06	1	24	2	0	-99	-99	-99	-99	2	0	1	1	2	2	0.974	2	0	1	.	.	.	1	1.034	1	1.997	1	1.602
1095	1095	6113	.	0	Druglevel_after 2nd dose	13	1240	1.24	0.215111	2	1	225	0	2	0	81.6	25.6677	62.06	1	24	2	0	-99	-99	-99	-99	2	0	1	1	2	2	0.974	2	0	1	.	.	.	1	1.034	1	1.997	1	1.602
1095	1095	6113	.	0	Druglevel_after 2nd dose	14.17	1340	1.34	0.29267	2	1	225	0	2	0	81.6	25.6677	62.06	1	24	2	0	-99	-99	-99	-99	2	0	1	1	2	2	0.974	2	0	1	.	.	.	1	1.034	1	1.997	1	1.602
1095	1095	6113	.	0	Urinelevel_after 2nd dose	14.17	100972	100.972	4.61485		2	225	0	2	0	81.6	25.6677	62.06	1	24	2	0	-99	-99	-99	-99	2	0	1	1	2	2	0.974	2	0	1	.	.	.	1	1.034	1	1.997	1	1.602
1095	1095	6113	.	2		14.17	0	0	0		2	225	1	2	0	81.6	25.6677	62.06	1	24	2	0	-99	-99	-99	-99	2	0	1	1	2	2	0.974	2	0	1	.	.	.	1	1.034	1	1.997	1	1.602
1095	1095	6113	.	2		14.17	0	0	0		2	225	1	2	0	81.6	25.6677	62.06	1	24	2	0	-99	-99	-99	-99	2	0	1	1	2	2	0.974	2	0	1	.	.	.	1	1.034	1	1.997	1	1.602
1095	1095	6113	.	0		14.5	1305	1.305	0.266203	2	1	225	0	2	0	81.6	25.6677	62.06	1	24	2	0	-99	-99	-99	-99	2	0	1	1	2	2	0.974	2	0	1	.	.	.	1	1.034	1	1.997	1	1.602
1095	1095	6113	.	0		14.83	1180	1.18	0.165514	2	1	225	0	2	0	81.6	25.6677	62.06	1	24	2	0	-99	-99	-99	-99	2	0	1	1	2	2	0.974	2	0	1	.	.	.	1	1.034	1	1.997	1	1.602
1095	1095	6113	.	0		15	1085	1.085	0.08158	2	1	225	0	2	0	81.6	25.6677	62.06	1	24	2	0	-99	-99	-99	-99	2	0	1	1	2	2	0.974	2	0	1	.	.	.	1	1.034	1	1.997	1	1.602
1095	1095	6113	.	0		15.25	908.5	0.9085	-0.0959604	2	1	225	0	2	0	81.6	25.6677	62.06	1	24	2	0	-99	-99	-99	-99	2	0	1	1	2	2	0.974	2	0	1	.	.	.	1	1.034	1	1.997	1	1.602
1095	1095	6113	.	0		15.67	919	0.919	-0.0844692	2	1	225	0	2	0	81.6	25.6677	62.06	1	24	2	0	-99	-99	-99	-99	2	0	1	1	2	2	0.974	2	0	1	.	.	.	1	1.034	1	1.997	1	1.602
1095	1095	6113	.	0		16.25	717.5	0.7175	-0.331982	2	1	225	0	2	0	81.6	25.6677	62.06	1	24	2	0	-99	-99	-99	-99	2	0	1	1	2	2	0.974	2	0	1	.	.	.	1	1.034	1	1.997	1	1.602
1095	1095	6113	.	0		16.25	73910	73.91	4.30285		2	225	0	2	0	81.6	25.6677	62.06	1	24	2	0	-99	-99	-99	-99	2	0	1	1	2	2	0.974	2	0	1	.	.	.	1	1.034	1	1.997	1	1.602
1095	1095	6113	.	2		16.25	0	0	0		2	225	1	2	0	81.6	25.6677	62.06	1	24	2	0	-99	-99	-99	-99	2	0	1	1	2	2	0.974	2	0	1	.	.	.	1	1.034	1	1.997	1	1.602
1095	1095	6113	.	2		16.25	0	0	0		2	225	1	2	0	81.6	25.6677	62.06	1	24	2	0	-99	-99	-99	-99	2	0	1	1	2	2	0.974	2	0	1	.	.	.	1	1.034	1	1.997	1	1.602
1095	1095	6113	.	0		17.25	561	0.561	-0.578034	2	1	225	0	2	0	81.6	25.6677	62.06	1	24	2	0	-99	-99	-99	-99	2	0	1	1	2	2	0.974	2	0	1	.	.	.	1	1.034	1	1.997	1	1.602
1095	1095	6113	.	0		18.25	467.5	0.4675	-0.760356	2	1	225	0	2	0	81.6	25.6677	62.06	1	24	2	0	-99	-99	-99	-99	2	0	1	1	2	2	0.974	2	0	1	.	.	.	1	1.034	1	1.997	1	1.602
1095	1095	6113	.	0		18.25	52292.9	52.2929	3.95686		2	225	0	2	0	81.6	25.6677	62.06	1	24	2	0	-99	-99	-99	-99	2	0	1	1	2	2	0.974	2	0	1	.	.	.	1	1.034	1	1.997	1	1.602
1095	1095	6113	.	2		18.25	0	0	0		2	225	1	2	0	81.6	25.6677	62.06	1	24	2	0	-99	-99	-99	-99	2	0	1	1	2	2	0.974	2	0	1	.	.	.	1	1.034	1	1.997	1	1.602
1095	1095	6113	.	2		18.25	0	0	0		2	225	1	2	0	81.6	25.6677	62.06	1	24	2	0	-99	-99	-99	-99	2	0	1	1	2	2	0.974	2	0	1	.	.	.	1	1.034	1	1.997	1	1.602
1095	1095	6113	.	0		20	293.5	0.2935	-1.22588	2	1	225	0	2	0	81.6	25.6677	62.06	1	24	2	0	-99	-99	-99	-99	2	0	1	1	2	2	0.974	2	0	1	.	.	.	1	1.034	1	1.997	1	1.602
1095	1095	6113	.	0		20	56580	56.58	4.03566		2	225	0	2	0	81.6	25.6677	62.06	1	24	2	0	-99	-99	-99	-99	2	0	1	1	2	2	0.974	2	0	1	.	.	.	1	1.034	1	1.997	1	1.602
1095	1095	6113	.	2		20	0	0	0		2	225	1	2	0	81.6	25.6677	62.06	1	24	2	0	-99	-99	-99	-99	2	0	1	1	2	2	0.974	2	0	1	.	.	.	1	1.034	1	1.997	1	1.602
1095	1095	6113	.	2		20	0	0	0		2	225	1	2	0	81.6	25.6677	62.06	1	24	2	0	-99	-99	-99	-99	2	0	1	1	2	2	0.974	2	0	1	.	.	.	1	1.034	1	1.997	1	1.602
1095	1095	6113	.	0		22	227	0.227	-1.48281	2	1	225	0	2	0	81.6	25.6677	62.06	1	24	2	0	-99	-99	-99	-99	2	0	1	1	2	2	0.974	2	0	1	.	.	.	1	1.034	1	1.997	1	1.602
1095	1095	6113	.	0		24	165.5	0.1655	-1.79878	2	1	225	0	2	0	81.6	25.6677	62.06	1	24	2	0	-99	-99	-99	-99	2	0	1	1	2	2	0.974	2	0	1	.	.	.	1	1.034	1	1.997	1	1.602
1095	1095	6113	.	0		24	24285.7	24.2857	3.18989		2	225	0	2	0	81.6	25.6677	62.06	1	24	2	0	-99	-99	-99	-99	2	0	1	1	2	2	0.974	2	0	1	.	.	.	1	1.034	1	1.997	1	1.602
1095	1095	6113	.	2		24	0	0	0		2	225	1	2	0	81.6	25.6677	62.06	1	24	2	0	-99	-99	-99	-99	2	0	1	1	2	2	0.974	2	0	1	.	.	.	1	1.034	1	1.997	1	1.602
1095	1095	6113	.	2		24	0	0	0		2	225	1	2	0	81.6	25.6677	62.06	1	24	2	0	-99	-99	-99	-99	2	0	1	1	2	2	0.974	2	0	1	.	.	.	1	1.034	1	1.997	1	1.602
1095	1095	6113	.	0		36	86.9	0.0869	-2.443	2	1	225	0	2	0	81.6	25.6677	62.06	1	24	2	0	-99	-99	-99	-99	2	0	1	1	2	2	0.974	2	0	1	.	.	.	1	1.034	1	1.997	1	1.602
1095	1095	6113	.	0		36	29751.7	29.7517	3.39289		2	225	0	2	0	81.6	25.6677	62.06	1	24	2	0	-99	-99	-99	-99	2	0	1	1	2	2	0.974	2	0	1	.	.	.	1	1.034	1	1.997	1	1.602
1095	1095	6113	.	2		36	0	0	0		2	225	1	2	0	81.6	25.6677	62.06	1	24	2	0	-99	-99	-99	-99	2	0	1	1	2	2	0.974	2	0	1	.	.	.	1	1.034	1	1.997	1	1.602
1095	1095	6113	.	2		36	0	0	0		2	225	1	2	0	81.6	25.6677	62.06	1	24	2	0	-99	-99	-99	-99	2	0	1	1	2	2	0.974	2	0	1	.	.	.	1	1.034	1	1.997	1	1.602
1106	1106	6113	1000	1		0	.	.	.	.	0	97	1	1	0	100.4	29.3353	58.5663	2	39	2	0	-99	-99	-99	-99	1	0	1	0	1	0	0.768	1	0	1	.	.	.	0	2	0	1.998	2	1.193
1106	1106	6113	.	0	Druglevel_after 1st dose	0.5	174.5	0.1745	-1.74583	1	1	97	0	1	0	100.4	29.3353	58.5663	2	39	2	0	-99	-99	-99	-99	1	0	1	0	1	0	0.768	1	0	1	.	.	.	0	2	0	1.998	2	1.193
1106	1106	6113	.	0	Druglevel_after 1st dose	1	727.5	0.7275	-0.318141	1	1	97	0	1	0	100.4	29.3353	58.5663	2	39	2	0	-99	-99	-99	-99	1	0	1	0	1	0	0.768	1	0	1	.	.	.	0	2	0	1.998	2	1.193
1106	1106	6113	.	0	Druglevel_after 1st dose	2	1065	1.065	0.0629748	1	1	97	0	1	0	100.4	29.3353	58.5663	2	39	2	0	-99	-99	-99	-99	1	0	1	0	1	0	0.768	1	0	1	.	.	.	0	2	0	1.998	2	1.193
1106	1106	6113	.	0	Druglevel_after 1st dose	11	368.5	0.3685	-0.998315	1	1	97	0	1	1	100.4	29.3353	58.5663	2	39	2	0	-99	-99	-99	-99	1	0	1	0	1	0	0.768	1	0	1	.	.	.	0	2	0	1.998	2	1.193
1106	1106	6113	.	0	Druglevel_after 1st dose	11.99	302	0.302	-1.19733	1	1	97	0	1	1	100.4	29.3353	58.5663	2	39	2	0	-99	-99	-99	-99	1	0	1	0	1	0	0.768	1	0	1	.	.	.	0	2	0	1.998	2	1.193
1106	1106	6113	.	0	UrineLevel_afterovernightdose	11.99	398411	398.411	5.98748		2	97	0	1	0	100.4	29.3353	58.5663	2	39	2	0	-99	-99	-99	-99	1	0	1	0	1	0	0.768	1	0	1	.	.	.	0	2	0	1.998	2	1.193
1106	1106	6113	.	2		11.99	0	0	0		2	97	1	1	0	100.4	29.3353	58.5663	2	39	2	0	-99	-99	-99	-99	1	0	1	0	1	0	0.768	1	0	1	.	.	.	0	2	0	1.998	2	1.193
1106	1106	6113	.	2		11.99	0	0	0		2	97	1	1	0	100.4	29.3353	58.5663	2	39	2	0	-99	-99	-99	-99	1	0	1	0	1	0	0.768	1	0	1	.	.	.	0	2	0	1.998	2	1.193
1106	1106	6113	.	2		12	.	.	.	1	1	97	1	1	0	100.4	29.3353	58.5663	2	39	2	0	-99	-99	-99	-99	1	0	1	0	1	0	0.768	1	0	1	.	.	.	0	2	0	1.998	2	1.193
1106	1106	6113	850	1		12	.	.	.	.	0	97	1	2	0	100.4	29.3353	58.5663	2	39	2	0	-99	-99	-99	-99	1	0	1	0	1	0	0.768	1	0	1	.	.	.	0	2	0	1.998	2	1.193
1106	1106	6113	.	0	Druglevel_after 2nd dose	12.5	864	0.864	-0.146183	2	1	97	0	2	0	100.4	29.3353	58.5663	2	39	2	0	-99	-99	-99	-99	1	0	1	0	1	0	0.768	1	0	1	.	.	.	0	2	0	1.998	2	1.193
1106	1106	6113	.	0	Druglevel_after 2nd dose	13	1075	1.075	0.0723207	2	1	97	0	2	0	100.4	29.3353	58.5663	2	39	2	0	-99	-99	-99	-99	1	0	1	0	1	0	0.768	1	0	1	.	.	.	0	2	0	1.998	2	1.193
1106	1106	6113	.	0	Druglevel_after 2nd dose	14	1115	1.115	0.108854	2	1	97	0	2	0	100.4	29.3353	58.5663	2	39	2	0	-99	-99	-99	-99	1	0	1	0	1	0	0.768	1	0	1	.	.	.	0	2	0	1.998	2	1.193
1106	1106	6113	.	0	Urinelevel_after 2nd dose	14	105828	105.828	4.66182		2	97	0	2	0	100.4	29.3353	58.5663	2	39	2	0	-99	-99	-99	-99	1	0	1	0	1	0	0.768	1	0	1	.	.	.	0	2	0	1.998	2	1.193
1106	1106	6113	.	2		14	0	0	0		2	97	1	2	0	100.4	29.3353	58.5663	2	39	2	0	-99	-99	-99	-99	1	0	1	0	1	0	0.768	1	0	1	.	.	.	0	2	0	1.998	2	1.193
1106	1106	6113	.	2		14	0	0	0		2	97	1	2	0	100.4	29.3353	58.5663	2	39	2	0	-99	-99	-99	-99	1	0	1	0	1	0	0.768	1	0	1	.	.	.	0	2	0	1.998	2	1.193
1106	1106	6113	.	0		14.25	1215	1.215	0.194744	2	1	97	0	2	0	100.4	29.3353	58.5663	2	39	2	0	-99	-99	-99	-99	1	0	1	0	1	0	0.768	1	0	1	.	.	.	0	2	0	1.998	2	1.193
1106	1106	6113	.	0		14.5	1240	1.24	0.215111	2	1	97	0	2	0	100.4	29.3353	58.5663	2	39	2	0	-99	-99	-99	-99	1	0	1	0	1	0	0.768	1	0	1	.	.	.	0	2	0	1.998	2	1.193
1106	1106	6113	.	0		14.75	1115	1.115	0.108854	2	1	97	0	2	0	100.4	29.3353	58.5663	2	39	2	0	-99	-99	-99	-99	1	0	1	0	1	0	0.768	1	0	1	.	.	.	0	2	0	1.998	2	1.193
1106	1106	6113	.	0		15	1140	1.14	0.131028	2	1	97	0	2	0	100.4	29.3353	58.5663	2	39	2	0	-99	-99	-99	-99	1	0	1	0	1	0	0.768	1	0	1	.	.	.	0	2	0	1.998	2	1.193
1106	1106	6113	.	0		15.5	1080	1.08	0.076961	2	1	97	0	2	0	100.4	29.3353	58.5663	2	39	2	0	-99	-99	-99	-99	1	0	1	0	1	0	0.768	1	0	1	.	.	.	0	2	0	1.998	2	1.193
1106	1106	6113	.	0		16	931	0.931	-0.071496	2	1	97	0	2	0	100.4	29.3353	58.5663	2	39	2	0	-99	-99	-99	-99	1	0	1	0	1	0	0.768	1	0	1	.	.	.	0	2	0	1.998	2	1.193
1106	1106	6113	.	0		16	38844.7	38.8447	3.65957		2	97	0	2	0	100.4	29.3353	58.5663	2	39	2	0	-99	-99	-99	-99	1	0	1	0	1	0	0.768	1	0	1	.	.	.	0	2	0	1.998	2	1.193
1106	1106	6113	.	2		16	0	0	0		2	97	1	2	0	100.4	29.3353	58.5663	2	39	2	0	-99	-99	-99	-99	1	0	1	0	1	0	0.768	1	0	1	.	.	.	0	2	0	1.998	2	1.193
1106	1106	6113	.	2		16	0	0	0		2	97	1	2	0	100.4	29.3353	58.5663	2	39	2	0	-99	-99	-99	-99	1	0	1	0	1	0	0.768	1	0	1	.	.	.	0	2	0	1.998	2	1.193
1106	1106	6113	.	0		17	906.5	0.9065	-0.0981642	2	1	97	0	2	0	100.4	29.3353	58.5663	2	39	2	0	-99	-99	-99	-99	1	0	1	0	1	0	0.768	1	0	1	.	.	.	0	2	0	1.998	2	1.193
1106	1106	6113	.	0		18	626.5	0.6265	-0.467607	2	1	97	0	2	0	100.4	29.3353	58.5663	2	39	2	0	-99	-99	-99	-99	1	0	1	0	1	0	0.768	1	0	1	.	.	.	0	2	0	1.998	2	1.193
1106	1106	6113	.	0		18	35395.8	35.3958	3.56659		2	97	0	2	0	100.4	29.3353	58.5663	2	39	2	0	-99	-99	-99	-99	1	0	1	0	1	0	0.768	1	0	1	.	.	.	0	2	0	1.998	2	1.193
1106	1106	6113	.	2		18	0	0	0		2	97	1	2	0	100.4	29.3353	58.5663	2	39	2	0	-99	-99	-99	-99	1	0	1	0	1	0	0.768	1	0	1	.	.	.	0	2	0	1.998	2	1.193
1106	1106	6113	.	2		18	0	0	0		2	97	1	2	0	100.4	29.3353	58.5663	2	39	2	0	-99	-99	-99	-99	1	0	1	0	1	0	0.768	1	0	1	.	.	.	0	2	0	1.998	2	1.193
1106	1106	6113	.	0		20	423.5	0.4235	-0.859202	2	1	97	0	2	0	100.4	29.3353	58.5663	2	39	2	0	-99	-99	-99	-99	1	0	1	0	1	0	0.768	1	0	1	.	.	.	0	2	0	1.998	2	1.193
1106	1106	6113	.	0		20	17612.2	17.6122	2.86859		2	97	0	2	0	100.4	29.3353	58.5663	2	39	2	0	-99	-99	-99	-99	1	0	1	0	1	0	0.768	1	0	1	.	.	.	0	2	0	1.998	2	1.193
1106	1106	6113	.	2		20	0	0	0		2	97	1	2	0	100.4	29.3353	58.5663	2	39	2	0	-99	-99	-99	-99	1	0	1	0	1	0	0.768	1	0	1	.	.	.	0	2	0	1.998	2	1.193
1106	1106	6113	.	2		20	0	0	0		2	97	1	2	0	100.4	29.3353	58.5663	2	39	2	0	-99	-99	-99	-99	1	0	1	0	1	0	0.768	1	0	1	.	.	.	0	2	0	1.998	2	1.193
1106	1106	6113	.	0		22	286.5	0.2865	-1.25002	2	1	97	0	2	0	100.4	29.3353	58.5663	2	39	2	0	-99	-99	-99	-99	1	0	1	0	1	0	0.768	1	0	1	.	.	.	0	2	0	1.998	2	1.193
1106	1106	6113	.	0		24	247	0.247	-1.39837	2	1	97	0	2	0	100.4	29.3353	58.5663	2	39	2	0	-99	-99	-99	-99	1	0	1	0	1	0	0.768	1	0	1	.	.	.	0	2	0	1.998	2	1.193
1106	1106	6113	.	0		24	32900.7	32.9007	3.49349		2	97	0	2	0	100.4	29.3353	58.5663	2	39	2	0	-99	-99	-99	-99	1	0	1	0	1	0	0.768	1	0	1	.	.	.	0	2	0	1.998	2	1.193
1106	1106	6113	.	2		24	0	0	0		2	97	1	2	0	100.4	29.3353	58.5663	2	39	2	0	-99	-99	-99	-99	1	0	1	0	1	0	0.768	1	0	1	.	.	.	0	2	0	1.998	2	1.193
1106	1106	6113	.	2		24	0	0	0		2	97	1	2	0	100.4	29.3353	58.5663	2	39	2	0	-99	-99	-99	-99	1	0	1	0	1	0	0.768	1	0	1	.	.	.	0	2	0	1.998	2	1.193
1106	1106	6113	.	0		36	93.7	0.0937	-2.36766	2	1	97	0	2	0	100.4	29.3353	58.5663	2	39	2	0	-99	-99	-99	-99	1	0	1	0	1	0	0.768	1	0	1	.	.	.	0	2	0	1.998	2	1.193
1106	1106	6113	.	0		36	26577.1	26.5771	3.28005		2	97	0	2	0	100.4	29.3353	58.5663	2	39	2	0	-99	-99	-99	-99	1	0	1	0	1	0	0.768	1	0	1	.	.	.	0	2	0	1.998	2	1.193
1106	1106	6113	.	2		36	0	0	0		2	97	1	2	0	100.4	29.3353	58.5663	2	39	2	0	-99	-99	-99	-99	1	0	1	0	1	0	0.768	1	0	1	.	.	.	0	2	0	1.998	2	1.193
1106	1106	6113	.	2		36	0	0	0		2	97	1	2	0	100.4	29.3353	58.5663	2	39	2	0	-99	-99	-99	-99	1	0	1	0	1	0	0.768	1	0	1	.	.	.	0	2	0	1.998	2	1.193
1108	1108	6113	1000	1		0	.	.	.	.	0	131	1	1	0	78.9	26.0902	59.5619	1	32	2	0	-99	-99	-99	-99	2	0	0	0	1	0	0	1	0	1	.	.	.	1	1.034	1	1.001	2	0.004
1108	1108	6113	.	0	Druglevel_after 1st dose	0.5	9.51	0.00951	-4.65541	1	1	131	0	1	0	78.9	26.0902	59.5619	1	32	2	0	-99	-99	-99	-99	2	0	0	0	1	0	0	1	0	1	.	.	.	1	1.034	1	1.001	2	0.004
1108	1108	6113	.	0	Druglevel_after 1st dose	1	65.3	0.0653	-2.72876	1	1	131	0	1	0	78.9	26.0902	59.5619	1	32	2	0	-99	-99	-99	-99	2	0	0	0	1	0	0	1	0	1	.	.	.	1	1.034	1	1.001	2	0.004
1108	1108	6113	.	0	Druglevel_after 1st dose	2	866	0.866	-0.14387	1	1	131	0	1	0	78.9	26.0902	59.5619	1	32	2	0	-99	-99	-99	-99	2	0	0	0	1	0	0	1	0	1	.	.	.	1	1.034	1	1.001	2	0.004
1108	1108	6113	.	0	Druglevel_after 1st dose	11	726	0.726	-0.320205	1	1	131	0	1	1	78.9	26.0902	59.5619	1	32	2	0	-99	-99	-99	-99	2	0	0	0	1	0	0	1	0	1	.	.	.	1	1.034	1	1.001	2	0.004
1108	1108	6113	.	0	Druglevel_after 1st dose	11.99	510.5	0.5105	-0.672365	1	1	131	0	1	1	78.9	26.0902	59.5619	1	32	2	0	-99	-99	-99	-99	2	0	0	0	1	0	0	1	0	1	.	.	.	1	1.034	1	1.001	2	0.004
1108	1108	6113	.	0	UrineLevel_afterovernightdose	11.99	571928	571.928	6.34901		2	131	0	1	0	78.9	26.0902	59.5619	1	32	2	0	-99	-99	-99	-99	2	0	0	0	1	0	0	1	0	1	.	.	.	1	1.034	1	1.001	2	0.004
1108	1108	6113	.	2		11.99	0	0	0		2	131	1	1	0	78.9	26.0902	59.5619	1	32	2	0	-99	-99	-99	-99	2	0	0	0	1	0	0	1	0	1	.	.	.	1	1.034	1	1.001	2	0.004
1108	1108	6113	.	2		11.99	0	0	0		2	131	1	1	0	78.9	26.0902	59.5619	1	32	2	0	-99	-99	-99	-99	2	0	0	0	1	0	0	1	0	1	.	.	.	1	1.034	1	1.001	2	0.004
1108	1108	6113	.	2		12	.	.	.	1	1	131	1	1	0	78.9	26.0902	59.5619	1	32	2	0	-99	-99	-99	-99	2	0	0	0	1	0	0	1	0	1	.	.	.	1	1.034	1	1.001	2	0.004
1108	1108	6113	850	1		12	.	.	.	.	0	131	1	2	0	78.9	26.0902	59.5619	1	32	2	0	-99	-99	-99	-99	2	0	0	0	1	0	0	1	0	1	.	.	.	1	1.034	1	1.001	2	0.004
1108	1108	6113	.	0	Druglevel_after 2nd dose	12.5	916	0.916	-0.0877389	2	1	131	0	2	0	78.9	26.0902	59.5619	1	32	2	0	-99	-99	-99	-99	2	0	0	0	1	0	0	1	0	1	.	.	.	1	1.034	1	1.001	2	0.004
1108	1108	6113	.	0	Druglevel_after 2nd dose	13	1635	1.635	0.491643	2	1	131	0	2	0	78.9	26.0902	59.5619	1	32	2	0	-99	-99	-99	-99	2	0	0	0	1	0	0	1	0	1	.	.	.	1	1.034	1	1.001	2	0.004
1108	1108	6113	.	0	Druglevel_after 2nd dose	14	1420	1.42	0.350657	2	1	131	0	2	0	78.9	26.0902	59.5619	1	32	2	0	-99	-99	-99	-99	2	0	0	0	1	0	0	1	0	1	.	.	.	1	1.034	1	1.001	2	0.004
1108	1108	6113	.	0	Urinelevel_after 2nd dose	14	78834.5	78.8345	4.36735		2	131	0	2	0	78.9	26.0902	59.5619	1	32	2	0	-99	-99	-99	-99	2	0	0	0	1	0	0	1	0	1	.	.	.	1	1.034	1	1.001	2	0.004
1108	1108	6113	.	2		14	0	0	0		2	131	1	2	0	78.9	26.0902	59.5619	1	32	2	0	-99	-99	-99	-99	2	0	0	0	1	0	0	1	0	1	.	.	.	1	1.034	1	1.001	2	0.004
1108	1108	6113	.	2		14	0	0	0		2	131	1	2	0	78.9	26.0902	59.5619	1	32	2	0	-99	-99	-99	-99	2	0	0	0	1	0	0	1	0	1	.	.	.	1	1.034	1	1.001	2	0.004
1108	1108	6113	.	0		14.25	1470	1.47	0.385262	2	1	131	0	2	0	78.9	26.0902	59.5619	1	32	2	0	-99	-99	-99	-99	2	0	0	0	1	0	0	1	0	1	.	.	.	1	1.034	1	1.001	2	0.004
1108	1108	6113	.	0		14.5	1230	1.23	0.207014	2	1	131	0	2	0	78.9	26.0902	59.5619	1	32	2	0	-99	-99	-99	-99	2	0	0	0	1	0	0	1	0	1	.	.	.	1	1.034	1	1.001	2	0.004
1108	1108	6113	.	0		14.75	1210	1.21	0.19062	2	1	131	0	2	0	78.9	26.0902	59.5619	1	32	2	0	-99	-99	-99	-99	2	0	0	0	1	0	0	1	0	1	.	.	.	1	1.034	1	1.001	2	0.004
1108	1108	6113	.	0		15	1150	1.15	0.139762	2	1	131	0	2	0	78.9	26.0902	59.5619	1	32	2	0	-99	-99	-99	-99	2	0	0	0	1	0	0	1	0	1	.	.	.	1	1.034	1	1.001	2	0.004
1108	1108	6113	.	0		15.5	1005.5	1.0055	0.00548493	2	1	131	0	2	0	78.9	26.0902	59.5619	1	32	2	0	-99	-99	-99	-99	2	0	0	0	1	0	0	1	0	1	.	.	.	1	1.034	1	1.001	2	0.004
1108	1108	6113	.	0		16	711.5	0.7115	-0.34038	2	1	131	0	2	0	78.9	26.0902	59.5619	1	32	2	0	-99	-99	-99	-99	2	0	0	0	1	0	0	1	0	1	.	.	.	1	1.034	1	1.001	2	0.004
1108	1108	6113	.	0		16	131663	131.663	4.88025		2	131	0	2	0	78.9	26.0902	59.5619	1	32	2	0	-99	-99	-99	-99	2	0	0	0	1	0	0	1	0	1	.	.	.	1	1.034	1	1.001	2	0.004
1108	1108	6113	.	2		16	0	0	0		2	131	1	2	0	78.9	26.0902	59.5619	1	32	2	0	-99	-99	-99	-99	2	0	0	0	1	0	0	1	0	1	.	.	.	1	1.034	1	1.001	2	0.004
1108	1108	6113	.	2		16	0	0	0		2	131	1	2	0	78.9	26.0902	59.5619	1	32	2	0	-99	-99	-99	-99	2	0	0	0	1	0	0	1	0	1	.	.	.	1	1.034	1	1.001	2	0.004
1108	1108	6113	.	0		17	617.5	0.6175	-0.482076	2	1	131	0	2	0	78.9	26.0902	59.5619	1	32	2	0	-99	-99	-99	-99	2	0	0	0	1	0	0	1	0	1	.	.	.	1	1.034	1	1.001	2	0.004
1108	1108	6113	.	0		18	449	0.449	-0.800732	2	1	131	0	2	0	78.9	26.0902	59.5619	1	32	2	0	-99	-99	-99	-99	2	0	0	0	1	0	0	1	0	1	.	.	.	1	1.034	1	1.001	2	0.004
1108	1108	6113	.	0		18	34847.1	34.8471	3.55097		2	131	0	2	0	78.9	26.0902	59.5619	1	32	2	0	-99	-99	-99	-99	2	0	0	0	1	0	0	1	0	1	.	.	.	1	1.034	1	1.001	2	0.004
1108	1108	6113	.	2		18	0	0	0		2	131	1	2	0	78.9	26.0902	59.5619	1	32	2	0	-99	-99	-99	-99	2	0	0	0	1	0	0	1	0	1	.	.	.	1	1.034	1	1.001	2	0.004
1108	1108	6113	.	2		18	0	0	0		2	131	1	2	0	78.9	26.0902	59.5619	1	32	2	0	-99	-99	-99	-99	2	0	0	0	1	0	0	1	0	1	.	.	.	1	1.034	1	1.001	2	0.004
1108	1108	6113	.	0		20	380	0.38	-0.967584	2	1	131	0	2	0	78.9	26.0902	59.5619	1	32	2	0	-99	-99	-99	-99	2	0	0	0	1	0	0	1	0	1	.	.	.	1	1.034	1	1.001	2	0.004
1108	1108	6113	.	0		20	31782.8	31.7828	3.45893		2	131	0	2	0	78.9	26.0902	59.5619	1	32	2	0	-99	-99	-99	-99	2	0	0	0	1	0	0	1	0	1	.	.	.	1	1.034	1	1.001	2	0.004
1108	1108	6113	.	2		20	0	0	0		2	131	1	2	0	78.9	26.0902	59.5619	1	32	2	0	-99	-99	-99	-99	2	0	0	0	1	0	0	1	0	1	.	.	.	1	1.034	1	1.001	2	0.004
1108	1108	6113	.	2		20	0	0	0		2	131	1	2	0	78.9	26.0902	59.5619	1	32	2	0	-99	-99	-99	-99	2	0	0	0	1	0	0	1	0	1	.	.	.	1	1.034	1	1.001	2	0.004
1108	1108	6113	.	0		22	244.5	0.2445	-1.40854	2	1	131	0	2	0	78.9	26.0902	59.5619	1	32	2	0	-99	-99	-99	-99	2	0	0	0	1	0	0	1	0	1	.	.	.	1	1.034	1	1.001	2	0.004
1108	1108	6113	.	0		24	176	0.176	-1.73727	2	1	131	0	2	0	78.9	26.0902	59.5619	1	32	2	0	-99	-99	-99	-99	2	0	0	0	1	0	0	1	0	1	.	.	.	1	1.034	1	1.001	2	0.004
1108	1108	6113	.	0		24	24955.6	24.9556	3.2171		2	131	0	2	0	78.9	26.0902	59.5619	1	32	2	0	-99	-99	-99	-99	2	0	0	0	1	0	0	1	0	1	.	.	.	1	1.034	1	1.001	2	0.004
1108	1108	6113	.	2		24	0	0	0		2	131	1	2	0	78.9	26.0902	59.5619	1	32	2	0	-99	-99	-99	-99	2	0	0	0	1	0	0	1	0	1	.	.	.	1	1.034	1	1.001	2	0.004
1108	1108	6113	.	2		24	0	0	0		2	131	1	2	0	78.9	26.0902	59.5619	1	32	2	0	-99	-99	-99	-99	2	0	0	0	1	0	0	1	0	1	.	.	.	1	1.034	1	1.001	2	0.004
1108	1108	6113	.	0		36	91.1	0.0911	-2.3958	2	1	131	0	2	0	78.9	26.0902	59.5619	1	32	2	0	-99	-99	-99	-99	2	0	0	0	1	0	0	1	0	1	.	.	.	1	1.034	1	1.001	2	0.004
1108	1108	6113	.	0		36	33842	33.842	3.5217		2	131	0	2	0	78.9	26.0902	59.5619	1	32	2	0	-99	-99	-99	-99	2	0	0	0	1	0	0	1	0	1	.	.	.	1	1.034	1	1.001	2	0.004
1108	1108	6113	.	2		36	0	0	0		2	131	1	2	0	78.9	26.0902	59.5619	1	32	2	0	-99	-99	-99	-99	2	0	0	0	1	0	0	1	0	1	.	.	.	1	1.034	1	1.001	2	0.004
1108	1108	6113	.	2		36	0	0	0		2	131	1	2	0	78.9	26.0902	59.5619	1	32	2	0	-99	-99	-99	-99	2	0	0	0	1	0	0	1	0	1	.	.	.	1	1.034	1	1.001	2	0.004
1114	1114	6113	1000	1		0	.	.	.	.	0	143	1	1	0	96.3	28.9135	56.5398	2	31	2	0	-99	-99	-99	-99	1	0	1	0	0	0	0	1	1	1	.	.	.	0	2	0.032	1.948	1	0.57
1114	1114	6113	.	0	Druglevel_after 1st dose	0.5	192	0.192	-1.65026	1	1	143	0	1	0	96.3	28.9135	56.5398	2	31	2	0	-99	-99	-99	-99	1	0	1	0	0	0	0	1	1	1	.	.	.	0	2	0.032	1.948	1	0.57
1114	1114	6113	.	0	Druglevel_after 1st dose	1	514.5	0.5145	-0.66456	1	1	143	0	1	0	96.3	28.9135	56.5398	2	31	2	0	-99	-99	-99	-99	1	0	1	0	0	0	0	1	1	1	.	.	.	0	2	0.032	1.948	1	0.57
1114	1114	6113	.	0	Druglevel_after 1st dose	2	1327.5	1.3275	0.283297	1	1	143	0	1	0	96.3	28.9135	56.5398	2	31	2	0	-99	-99	-99	-99	1	0	1	0	0	0	0	1	1	1	.	.	.	0	2	0.032	1.948	1	0.57
1114	1114	6113	.	0	Druglevel_after 1st dose	11	961	0.961	-0.0397809	1	1	143	0	1	0	96.3	28.9135	56.5398	2	31	2	0	-99	-99	-99	-99	1	0	1	0	0	0	0	1	1	1	.	.	.	0	2	0.032	1.948	1	0.57
1114	1114	6113	.	0	Druglevel_after 1st dose	12	727.5	0.7275	-0.318141	1	1	143	0	1	1	96.3	28.9135	56.5398	2	31	2	0	-99	-99	-99	-99	1	0	1	0	0	0	0	1	1	1	.	.	.	0	2	0.032	1.948	1	0.57
1114	1114	6113	.	0	UrineLevel_afterovernightdose	12	418862	418.862	6.03754		2	143	0	1	0	96.3	28.9135	56.5398	2	31	2	0	-99	-99	-99	-99	1	0	1	0	0	0	0	1	1	1	.	.	.	0	2	0.032	1.948	1	0.57
1114	1114	6113	.	2		12	0	0	0		2	143	1	1	0	96.3	28.9135	56.5398	2	31	2	0	-99	-99	-99	-99	1	0	1	0	0	0	0	1	1	1	.	.	.	0	2	0.032	1.948	1	0.57
1114	1114	6113	.	2		12	0	0	0		2	143	1	1	0	96.3	28.9135	56.5398	2	31	2	0	-99	-99	-99	-99	1	0	1	0	0	0	0	1	1	1	.	.	.	0	2	0.032	1.948	1	0.57
1114	1114	6113	.	2		12.08	.	.	.	1	1	143	1	1	0	96.3	28.9135	56.5398	2	31	2	0	-99	-99	-99	-99	1	0	1	0	0	0	0	1	1	1	.	.	.	0	2	0.032	1.948	1	0.57
1114	1114	6113	850	1		12.08	.	.	.	.	0	143	1	2	0	96.3	28.9135	56.5398	2	31	2	0	-99	-99	-99	-99	1	0	1	0	0	0	0	1	1	1	.	.	.	0	2	0.032	1.948	1	0.57
1114	1114	6113	.	0	Druglevel_after 2nd dose	12.5	1290	1.29	0.254642	2	1	143	0	2	0	96.3	28.9135	56.5398	2	31	2	0	-99	-99	-99	-99	1	0	1	0	0	0	0	1	1	1	.	.	.	0	2	0.032	1.948	1	0.57
1114	1114	6113	.	0	Druglevel_after 2nd dose	13	2565	2.565	0.941958	2	1	143	0	2	0	96.3	28.9135	56.5398	2	31	2	0	-99	-99	-99	-99	1	0	1	0	0	0	0	1	1	1	.	.	.	0	2	0.032	1.948	1	0.57
1114	1114	6113	.	0	Druglevel_after 2nd dose	14.16	2465	2.465	0.902192	2	1	143	0	2	0	96.3	28.9135	56.5398	2	31	2	0	-99	-99	-99	-99	1	0	1	0	0	0	0	1	1	1	.	.	.	0	2	0.032	1.948	1	0.57
1114	1114	6113	.	0	Urinelevel_after 2nd dose	14.16	121616	121.616	4.80087		2	143	0	2	0	96.3	28.9135	56.5398	2	31	2	0	-99	-99	-99	-99	1	0	1	0	0	0	0	1	1	1	.	.	.	0	2	0.032	1.948	1	0.57
1114	1114	6113	.	2		14.16	0	0	0		2	143	1	2	0	96.3	28.9135	56.5398	2	31	2	0	-99	-99	-99	-99	1	0	1	0	0	0	0	1	1	1	.	.	.	0	2	0.032	1.948	1	0.57
1114	1114	6113	.	2		14.16	0	0	0		2	143	1	2	0	96.3	28.9135	56.5398	2	31	2	0	-99	-99	-99	-99	1	0	1	0	0	0	0	1	1	1	.	.	.	0	2	0.032	1.948	1	0.57
1114	1114	6113	.	0		14.5	3050	3.05	1.11514	2	1	143	0	2	0	96.3	28.9135	56.5398	2	31	2	0	-99	-99	-99	-99	1	0	1	0	0	0	0	1	1	1	.	.	.	0	2	0.032	1.948	1	0.57
1114	1114	6113	.	0		14.83	2965	2.965	1.08688	2	1	143	0	2	0	96.3	28.9135	56.5398	2	31	2	0	-99	-99	-99	-99	1	0	1	0	0	0	0	1	1	1	.	.	.	0	2	0.032	1.948	1	0.57
1114	1114	6113	.	0		15	2985	2.985	1.0936	2	1	143	0	2	0	96.3	28.9135	56.5398	2	31	2	0	-99	-99	-99	-99	1	0	1	0	0	0	0	1	1	1	.	.	.	0	2	0.032	1.948	1	0.57
1114	1114	6113	.	0		15.25	2875	2.875	1.05605	2	1	143	0	2	0	96.3	28.9135	56.5398	2	31	2	0	-99	-99	-99	-99	1	0	1	0	0	0	0	1	1	1	.	.	.	0	2	0.032	1.948	1	0.57
1114	1114	6113	.	0		15.67	1895	1.895	0.639219	2	1	143	0	2	0	96.3	28.9135	56.5398	2	31	2	0	-99	-99	-99	-99	1	0	1	0	0	0	0	1	1	1	.	.	.	0	2	0.032	1.948	1	0.57
1114	1114	6113	.	0		16.25	1725	1.725	0.545227	2	1	143	0	2	0	96.3	28.9135	56.5398	2	31	2	0	-99	-99	-99	-99	1	0	1	0	0	0	0	1	1	1	.	.	.	0	2	0.032	1.948	1	0.57
1114	1114	6113	.	0		16.25	63468	63.468	4.15054		2	143	0	2	0	96.3	28.9135	56.5398	2	31	2	0	-99	-99	-99	-99	1	0	1	0	0	0	0	1	1	1	.	.	.	0	2	0.032	1.948	1	0.57
1114	1114	6113	.	2		16.25	0	0	0		2	143	1	2	0	96.3	28.9135	56.5398	2	31	2	0	-99	-99	-99	-99	1	0	1	0	0	0	0	1	1	1	.	.	.	0	2	0.032	1.948	1	0.57
1114	1114	6113	.	2		16.25	0	0	0		2	143	1	2	0	96.3	28.9135	56.5398	2	31	2	0	-99	-99	-99	-99	1	0	1	0	0	0	0	1	1	1	.	.	.	0	2	0.032	1.948	1	0.57
1114	1114	6113	.	0		17.25	1380	1.38	0.322083	2	1	143	0	2	0	96.3	28.9135	56.5398	2	31	2	0	-99	-99	-99	-99	1	0	1	0	0	0	0	1	1	1	.	.	.	0	2	0.032	1.948	1	0.57
1114	1114	6113	.	0		18.25	1014	1.014	0.0139029	2	1	143	0	2	0	96.3	28.9135	56.5398	2	31	2	0	-99	-99	-99	-99	1	0	1	0	0	0	0	1	1	1	.	.	.	0	2	0.032	1.948	1	0.57
1114	1114	6113	.	0		18.25	77156.9	77.1569	4.34584		2	143	0	2	0	96.3	28.9135	56.5398	2	31	2	0	-99	-99	-99	-99	1	0	1	0	0	0	0	1	1	1	.	.	.	0	2	0.032	1.948	1	0.57
1114	1114	6113	.	2		18.25	0	0	0		2	143	1	2	0	96.3	28.9135	56.5398	2	31	2	0	-99	-99	-99	-99	1	0	1	0	0	0	0	1	1	1	.	.	.	0	2	0.032	1.948	1	0.57
1114	1114	6113	.	2		18.25	0	0	0		2	143	1	2	0	96.3	28.9135	56.5398	2	31	2	0	-99	-99	-99	-99	1	0	1	0	0	0	0	1	1	1	.	.	.	0	2	0.032	1.948	1	0.57
1114	1114	6113	.	0		20	789	0.789	-0.236989	2	1	143	0	2	0	96.3	28.9135	56.5398	2	31	2	0	-99	-99	-99	-99	1	0	1	0	0	0	0	1	1	1	.	.	.	0	2	0.032	1.948	1	0.57
1114	1114	6113	.	0		20	53882.5	53.8825	3.98681		2	143	0	2	0	96.3	28.9135	56.5398	2	31	2	0	-99	-99	-99	-99	1	0	1	0	0	0	0	1	1	1	.	.	.	0	2	0.032	1.948	1	0.57
1114	1114	6113	.	2		20	0	0	0		2	143	1	2	0	96.3	28.9135	56.5398	2	31	2	0	-99	-99	-99	-99	1	0	1	0	0	0	0	1	1	1	.	.	.	0	2	0.032	1.948	1	0.57
1114	1114	6113	.	2		20	0	0	0		2	143	1	2	0	96.3	28.9135	56.5398	2	31	2	0	-99	-99	-99	-99	1	0	1	0	0	0	0	1	1	1	.	.	.	0	2	0.032	1.948	1	0.57
1114	1114	6113	.	0		22	512.5	0.5125	-0.668455	2	1	143	0	2	0	96.3	28.9135	56.5398	2	31	2	0	-99	-99	-99	-99	1	0	1	0	0	0	0	1	1	1	.	.	.	0	2	0.032	1.948	1	0.57
1114	1114	6113	.	0		24	342	0.342	-1.07294	2	1	143	0	2	0	96.3	28.9135	56.5398	2	31	2	0	-99	-99	-99	-99	1	0	1	0	0	0	0	1	1	1	.	.	.	0	2	0.032	1.948	1	0.57
1114	1114	6113	.	0		24	16715.6	16.7156	2.81634		2	143	0	2	0	96.3	28.9135	56.5398	2	31	2	0	-99	-99	-99	-99	1	0	1	0	0	0	0	1	1	1	.	.	.	0	2	0.032	1.948	1	0.57
1114	1114	6113	.	2		24	0	0	0		2	143	1	2	0	96.3	28.9135	56.5398	2	31	2	0	-99	-99	-99	-99	1	0	1	0	0	0	0	1	1	1	.	.	.	0	2	0.032	1.948	1	0.57
1114	1114	6113	.	2		24	0	0	0		2	143	1	2	0	96.3	28.9135	56.5398	2	31	2	0	-99	-99	-99	-99	1	0	1	0	0	0	0	1	1	1	.	.	.	0	2	0.032	1.948	1	0.57
1114	1114	6113	.	0		36	76.15	0.07615	-2.57505	2	1	143	0	2	0	96.3	28.9135	56.5398	2	31	2	0	-99	-99	-99	-99	1	0	1	0	0	0	0	1	1	1	.	.	.	0	2	0.032	1.948	1	0.57
1114	1114	6113	.	0		36	37216.1	37.2161	3.61674		2	143	0	2	0	96.3	28.9135	56.5398	2	31	2	0	-99	-99	-99	-99	1	0	1	0	0	0	0	1	1	1	.	.	.	0	2	0.032	1.948	1	0.57
1114	1114	6113	.	2		36	0	0	0		2	143	1	2	0	96.3	28.9135	56.5398	2	31	2	0	-99	-99	-99	-99	1	0	1	0	0	0	0	1	1	1	.	.	.	0	2	0.032	1.948	1	0.57
1114	1114	6113	.	2		36	0	0	0		2	143	1	2	0	96.3	28.9135	56.5398	2	31	2	0	-99	-99	-99	-99	1	0	1	0	0	0	0	1	1	1	.	.	.	0	2	0.032	1.948	1	0.57
1115	1115	6113	1000	1		0	.	.	.	.	0	130	1	1	0	97	30.1389	55.8953	2	37	2	0	-99	-99	-99	-99	2	0	0	0	1	2	0.197	1	0	1	.	.	.	1	1.034	1	2	0	1
1115	1115	6113	.	0	Druglevel_after 1st dose	0.5	43.45	0.04345	-3.13614	1	1	130	0	1	0	97	30.1389	55.8953	2	37	2	0	-99	-99	-99	-99	2	0	0	0	1	2	0.197	1	0	1	.	.	.	1	1.034	1	2	0	1
1115	1115	6113	.	0	Druglevel_after 1st dose	1	203.5	0.2035	-1.59209	1	1	130	0	1	0	97	30.1389	55.8953	2	37	2	0	-99	-99	-99	-99	2	0	0	0	1	2	0.197	1	0	1	.	.	.	1	1.034	1	2	0	1
1115	1115	6113	.	0	Druglevel_after 1st dose	2	604	0.604	-0.504181	1	1	130	0	1	0	97	30.1389	55.8953	2	37	2	0	-99	-99	-99	-99	2	0	0	0	1	2	0.197	1	0	1	.	.	.	1	1.034	1	2	0	1
1115	1115	6113	.	0	Druglevel_after 1st dose	11	965.5	0.9655	-0.0351092	1	1	130	0	1	1	97	30.1389	55.8953	2	37	2	0	-99	-99	-99	-99	2	0	0	0	1	2	0.197	1	0	1	.	.	.	1	1.034	1	2	0	1
1115	1115	6113	.	0	Druglevel_after 1st dose	11.99	868	0.868	-0.141564	1	1	130	0	1	1	97	30.1389	55.8953	2	37	2	0	-99	-99	-99	-99	2	0	0	0	1	2	0.197	1	0	1	.	.	.	1	1.034	1	2	0	1
1115	1115	6113	.	0	UrineLevel_afterovernightdose	11.99	353627	353.627	5.86824		2	130	0	1	0	97	30.1389	55.8953	2	37	2	0	-99	-99	-99	-99	2	0	0	0	1	2	0.197	1	0	1	.	.	.	1	1.034	1	2	0	1
1115	1115	6113	.	2		11.99	0	0	0		2	130	1	1	0	97	30.1389	55.8953	2	37	2	0	-99	-99	-99	-99	2	0	0	0	1	2	0.197	1	0	1	.	.	.	1	1.034	1	2	0	1
1115	1115	6113	.	2		11.99	0	0	0		2	130	1	1	0	97	30.1389	55.8953	2	37	2	0	-99	-99	-99	-99	2	0	0	0	1	2	0.197	1	0	1	.	.	.	1	1.034	1	2	0	1
1115	1115	6113	.	2		12	.	.	.	1	1	130	1	1	0	97	30.1389	55.8953	2	37	2	0	-99	-99	-99	-99	2	0	0	0	1	2	0.197	1	0	1	.	.	.	1	1.034	1	2	0	1
1115	1115	6113	850	1		12	.	.	.	.	0	130	1	2	0	97	30.1389	55.8953	2	37	2	0	-99	-99	-99	-99	2	0	0	0	1	2	0.197	1	0	1	.	.	.	1	1.034	1	2	0	1
1115	1115	6113	.	0	Druglevel_after 2nd dose	12.5	1125	1.125	0.117783	2	1	130	0	2	0	97	30.1389	55.8953	2	37	2	0	-99	-99	-99	-99	2	0	0	0	1	2	0.197	1	0	1	.	.	.	1	1.034	1	2	0	1
1115	1115	6113	.	0	Druglevel_after 2nd dose	13	2050	2.05	0.71784	2	1	130	0	2	0	97	30.1389	55.8953	2	37	2	0	-99	-99	-99	-99	2	0	0	0	1	2	0.197	1	0	1	.	.	.	1	1.034	1	2	0	1
1115	1115	6113	.	0	Druglevel_after 2nd dose	14	2240	2.24	0.806476	2	1	130	0	2	0	97	30.1389	55.8953	2	37	2	0	-99	-99	-99	-99	2	0	0	0	1	2	0.197	1	0	1	.	.	.	1	1.034	1	2	0	1
1115	1115	6113	.	0	Urinelevel_after 2nd dose	14	145886	145.886	4.98283		2	130	0	2	0	97	30.1389	55.8953	2	37	2	0	-99	-99	-99	-99	2	0	0	0	1	2	0.197	1	0	1	.	.	.	1	1.034	1	2	0	1
1115	1115	6113	.	2		14	0	0	0		2	130	1	2	0	97	30.1389	55.8953	2	37	2	0	-99	-99	-99	-99	2	0	0	0	1	2	0.197	1	0	1	.	.	.	1	1.034	1	2	0	1
1115	1115	6113	.	2		14	0	0	0		2	130	1	2	0	97	30.1389	55.8953	2	37	2	0	-99	-99	-99	-99	2	0	0	0	1	2	0.197	1	0	1	.	.	.	1	1.034	1	2	0	1
1115	1115	6113	.	0		14.25	2330	2.33	0.845868	2	1	130	0	2	0	97	30.1389	55.8953	2	37	2	0	-99	-99	-99	-99	2	0	0	0	1	2	0.197	1	0	1	.	.	.	1	1.034	1	2	0	1
1115	1115	6113	.	0		14.5	2295	2.295	0.830733	2	1	130	0	2	0	97	30.1389	55.8953	2	37	2	0	-99	-99	-99	-99	2	0	0	0	1	2	0.197	1	0	1	.	.	.	1	1.034	1	2	0	1
1115	1115	6113	.	0		14.75	2275	2.275	0.82198	2	1	130	0	2	0	97	30.1389	55.8953	2	37	2	0	-99	-99	-99	-99	2	0	0	0	1	2	0.197	1	0	1	.	.	.	1	1.034	1	2	0	1
1115	1115	6113	.	0		15	2155	2.155	0.767791	2	1	130	0	2	0	97	30.1389	55.8953	2	37	2	0	-99	-99	-99	-99	2	0	0	0	1	2	0.197	1	0	1	.	.	.	1	1.034	1	2	0	1
1115	1115	6113	.	0		15.5	1825	1.825	0.60158	2	1	130	0	2	0	97	30.1389	55.8953	2	37	2	0	-99	-99	-99	-99	2	0	0	0	1	2	0.197	1	0	1	.	.	.	1	1.034	1	2	0	1
1115	1115	6113	.	0		16	1710	1.71	0.536493	2	1	130	0	2	0	97	30.1389	55.8953	2	37	2	0	-99	-99	-99	-99	2	0	0	0	1	2	0.197	1	0	1	.	.	.	1	1.034	1	2	0	1
1115	1115	6113	.	0		16	151825	151.825	5.02273		2	130	0	2	0	97	30.1389	55.8953	2	37	2	0	-99	-99	-99	-99	2	0	0	0	1	2	0.197	1	0	1	.	.	.	1	1.034	1	2	0	1
1115	1115	6113	.	2		16	0	0	0		2	130	1	2	0	97	30.1389	55.8953	2	37	2	0	-99	-99	-99	-99	2	0	0	0	1	2	0.197	1	0	1	.	.	.	1	1.034	1	2	0	1
1115	1115	6113	.	2		16	0	0	0		2	130	1	2	0	97	30.1389	55.8953	2	37	2	0	-99	-99	-99	-99	2	0	0	0	1	2	0.197	1	0	1	.	.	.	1	1.034	1	2	0	1
1115	1115	6113	.	0		17	1285	1.285	0.250759	2	1	130	0	2	0	97	30.1389	55.8953	2	37	2	0	-99	-99	-99	-99	2	0	0	0	1	2	0.197	1	0	1	.	.	.	1	1.034	1	2	0	1
1115	1115	6113	.	0		17.38	1080	1.08	0.076961	2	1	130	0	2	0	97	30.1389	55.8953	2	37	2	0	-99	-99	-99	-99	2	0	0	0	1	2	0.197	1	0	1	.	.	.	1	1.034	1	2	0	1
1115	1115	6113	.	0		18	72915.8	72.9158	4.28931		2	130	0	2	0	97	30.1389	55.8953	2	37	2	0	-99	-99	-99	-99	2	0	0	0	1	2	0.197	1	0	1	.	.	.	1	1.034	1	2	0	1
1115	1115	6113	.	2		18	0	0	0		2	130	1	2	0	97	30.1389	55.8953	2	37	2	0	-99	-99	-99	-99	2	0	0	0	1	2	0.197	1	0	1	.	.	.	1	1.034	1	2	0	1
1115	1115	6113	.	2		18	0	0	0		2	130	1	2	0	97	30.1389	55.8953	2	37	2	0	-99	-99	-99	-99	2	0	0	0	1	2	0.197	1	0	1	.	.	.	1	1.034	1	2	0	1
1115	1115	6113	.	0		20	721	0.721	-0.327116	2	1	130	0	2	0	97	30.1389	55.8953	2	37	2	0	-99	-99	-99	-99	2	0	0	0	1	2	0.197	1	0	1	.	.	.	1	1.034	1	2	0	1
1115	1115	6113	.	0		20	32448	32.448	3.47964		2	130	0	2	0	97	30.1389	55.8953	2	37	2	0	-99	-99	-99	-99	2	0	0	0	1	2	0.197	1	0	1	.	.	.	1	1.034	1	2	0	1
1115	1115	6113	.	2		20	0	0	0		2	130	1	2	0	97	30.1389	55.8953	2	37	2	0	-99	-99	-99	-99	2	0	0	0	1	2	0.197	1	0	1	.	.	.	1	1.034	1	2	0	1
1115	1115	6113	.	2		20	0	0	0		2	130	1	2	0	97	30.1389	55.8953	2	37	2	0	-99	-99	-99	-99	2	0	0	0	1	2	0.197	1	0	1	.	.	.	1	1.034	1	2	0	1
1115	1115	6113	.	0		22	401	0.401	-0.913794	2	1	130	0	2	0	97	30.1389	55.8953	2	37	2	0	-99	-99	-99	-99	2	0	0	0	1	2	0.197	1	0	1	.	.	.	1	1.034	1	2	0	1
1115	1115	6113	.	0		24	266	0.266	-1.32426	2	1	130	0	2	0	97	30.1389	55.8953	2	37	2	0	-99	-99	-99	-99	2	0	0	0	1	2	0.197	1	0	1	.	.	.	1	1.034	1	2	0	1
1115	1115	6113	.	0		24	28044	28.044	3.33377		2	130	0	2	0	97	30.1389	55.8953	2	37	2	0	-99	-99	-99	-99	2	0	0	0	1	2	0.197	1	0	1	.	.	.	1	1.034	1	2	0	1
1115	1115	6113	.	2		24	0	0	0		2	130	1	2	0	97	30.1389	55.8953	2	37	2	0	-99	-99	-99	-99	2	0	0	0	1	2	0.197	1	0	1	.	.	.	1	1.034	1	2	0	1
1115	1115	6113	.	2		24	0	0	0		2	130	1	2	0	97	30.1389	55.8953	2	37	2	0	-99	-99	-99	-99	2	0	0	0	1	2	0.197	1	0	1	.	.	.	1	1.034	1	2	0	1
1115	1115	6113	.	0		36	97.15	0.09715	-2.3315	2	1	130	0	2	0	97	30.1389	55.8953	2	37	2	0	-99	-99	-99	-99	2	0	0	0	1	2	0.197	1	0	1	.	.	.	1	1.034	1	2	0	1
1115	1115	6113	.	0		36	62689.7	62.6897	4.1382		2	130	0	2	0	97	30.1389	55.8953	2	37	2	0	-99	-99	-99	-99	2	0	0	0	1	2	0.197	1	0	1	.	.	.	1	1.034	1	2	0	1
1115	1115	6113	.	2		36	0	0	0		2	130	1	2	0	97	30.1389	55.8953	2	37	2	0	-99	-99	-99	-99	2	0	0	0	1	2	0.197	1	0	1	.	.	.	1	1.034	1	2	0	1
1115	1115	6113	.	2		36	0	0	0		2	130	1	2	0	97	30.1389	55.8953	2	37	2	0	-99	-99	-99	-99	2	0	0	0	1	2	0.197	1	0	1	.	.	.	1	1.034	1	2	0	1

## Sheet: Metformin_GlucoseLevel
Subject_ID	ETH	Study	Age	Gender	Weight	Height	AUC_Glucose	AUC_Glucose_Met	FPG_beforemetformin	FPG_aftermetformin	C30_beforemetformin	C30_aftermetformin	C60_beforemetformin	C60_aftermetformin	C120_beforemetformin	C120_aftermetformin
1004	1	Sophie	25	F	124	177.5	388	308	87	86	136	119	160	130	111	131
1009	1	Sophie	26	M	135.9	176.5	346	257	90	88	128	106	138	89	94	103
1014	1	Sophie	35	M	81.8	174.7	335	250	98	84	121	103	127	81	103	106
1020	1	Sophie	28	F	62.9	163	249	170	81	79	108	68	90	71	75	51
1022	1	Sophie	24	M	101.6	186.3	320	254	85	85	128	109	103	102	105	86
1023	1	Sophie	39	F	66.9	165	333	310	96	91	124	122	123	121	84	116
1043	1	Sophie	21	F	70.9	171.3	315	254	83	76	129	117	107	96	98	93
1046	1	Sophie	22	F	96.3	157.8	335	261	89	88	162	131	112	93	69	84
1047	1	Sophie	28	M	78	186.7	361	290	81	77	151	115	162	131	93	112
1048	1	Sophie	26	M	116.6	178	351	290	92	94	139	156	130	122	86	92
1049	1	Sophie	22	M	80.9	184.5	435	334	88	80	167	131	171	137	139	137
1050	1	Sophie	27	F	77.2	179	305	233	86	80	124	112	99	87	92	71
1051	1	Sophie	26	M	87.2	183	506	355	102	103	186	161	196	139	166	137
1052	1	Sophie	35	M	72.5	170	307	252	86	85	100	98	107	89	118	122
1053	1	Sophie	30	M	91	191.9	346	266	87	90	153	102	141	115	72	108
1054	1	Sophie	27	M	81.2	178.6	450	274	90	87	169	126	185	125	133	98
1055	1	Sophie	35	M	116.3	187.8	494	395	109	103	196	144	191	166	156	184
1056	1	Sophie	24	F	63.6	172	238	295	88	86	105	121	66	126	55	115
1057	1	Sophie	23	M	62.5	177.8	394	301	84	79	132	121	160	116	137	128
1058	1	Sophie	25	F	97.5	165	468	321	101	84	155	110	183	143	189	136
1062	1	Sophie	25	F	51.3	163.1	356	373	82	77	136	132	149	160	90	140
1065	1	Sophie	38	M	113.1	198	365	258	93	87	157	104	125	104	75	98
1068	1	Sophie	24	F	93.1	178.8	324	247	87	82	113	103	119	87	107	103
1072	1	Sophie	20	F	68.7	158.7	358	312	93	93	143	143	127	97	107	125
1073	1	Sophie	18	F	78.8	164.3	356	282	90	85	128	116	131	114	104	107
1077	1	Sophie	18	F	68.1	166.7	428	279	93	75	175	80	175	99	107	107
1086	1	Sophie	30	F	79.3	161	342	282	91	80	125	113	140	105	97	122
1089	1	Sophie	23	F	64.6	167.5	342	243	86	93	140	98	128	72	101	104
1095	1	Sophie	24	F	81.6	178.3	315	275	87	85	118	105	92	108	105	128
1106	1	Sophie	39	M	100.4	185	368	313	95	89	142	134	141	125	106	125
1108	1	Sophie	32	F	78.9	173.9	390	275	89	76	161	105	149	113	99	104
1114	1	Sophie	31	M	96.3	182.5	386	288	97	89	160	129	141	101	123	131
1115	1	Sophie	37	M	97	179.4	304	254	104	92	97	110	102	81	112	106

## Sheet: Metformin_AUC and Clearance
Subject_ID	Age	Gender	Weight	AUClast (0-24)	CLsrM	CLsrC-G	CLsrEGFR	SrCR (mg/dL)	Amount of metformin in urine (0-24) (mg)	CLr_renal clearance	CLsrM_secretory clearance
1004	25	F	124	9986	636	598	680	0.98	461	769	636
1009	26	M	135.9	13342	656	557	661	0.94	629	786	656
1014	35	M	81.8	11617	473	489	499	0.98	426	611	473
1020	28	F	62.9	13547	319	330	320	0.7	364	448	319
1022	24	M	101.6	10473	574	567	613	0.97	462	736	574
1023	39	F	66.9	11655	412	409	403	0.73	362	517	412
1043	21	F	70.9	11129	279	269	266	0.49	315	471	279
1046	22	F	96.3	10219	423	411	465	0.75	361	589	423
1047	28	M	78	12647	181	278	284	0.95	308	405	181
1048	26	M	116.6	7328	364	378	450	0.92	254	578	364
1049	22	M	80.9	9329	298	271	273	0.57	282	504	298
1050	27	F	77.2	16336	224	273	290	0.7	411	420	224
1051	26	M	87.2	15573	159	108	130	0.76	271	290	159
1052	35	M	72.5	18697	218	199	195	0.98	344	307	218
1053	30	M	91	17053	249	221	246	1.09	356	348	249
1054	27	M	81.2	15069	281	273	286	1.16	346	383	281
1055	35	M	116.3	13202	308	255	318	0.94	345	435	308
1056	24	F	63.6	11561	324	315	303	0.63	314	453	324
1057	23	M	62.5	15130	322	337	313	0.87	411	453	322
1058	25	F	97.5	17600	303	257	314	0.69	473	448	303
1062	25	F	51.3	11880	392	381	346	0.67	345	484	392
1065	38	M	113.1	12250	591	582	637	0.93	554	754	591
1068	24	F	93.1	17484	309	248	297	0.7	450	429	309
1072	20	F	68.7	16164	162	114	116	0.76	234	241	162
1073	18	F	78.8	14081	280	256	276	0.6	375	444	280
1077	18	F	68.1	14874	186	111	106	0.59	247	277	186
1086	30	F	79.3	14682	239	205	225	0.66	317	360	239
1089	23	F	64.6	11726	195	209	201	0.67	240	342	195
1095	24	F	81.6	8636	427	532	556	0.93	338	652	427
1106	39	M	100.4	9947	333	281	316	0.94	257	431	333
1108	32	F	78.9	9378	466	458	476	0.72	336	597	466
1114	31	M	96.3	17756	205	174	210	0.84	370	347	205
1115	37	M	97	NA	NA	NA	NA	0.96	494	NA	NA

## Sheet: KEY_PlasmaLevel
Data Set from PopPK Analysis Dataset: data_merged_IMPUTE_0514.csv
Variable Name	Variable Label	Type	Decodes/Format	Origin	Comments	Variable Name
OID	Subject identifier	Num		Derived	Truncated Subject identifiers directly from the study.	OID
NID	Sequenced subject identifiers	Num		Derived	Concatenated study number / site number / subject number unique to all subjects.	NID
STUD	Study Identifier	Num	787 = Chen Study 865 = Shu Study 2 = Kaiser Study, sparse sampling 6112 = Sophie Study 6113 = Sophie Study	Derived		STUD
AMT	Dose (mg)	Num		Derived	For dosing records, total dose given at this specific administration time. For observation records, AMT="."	AMT
EVID	Obs/Dosing identification variable	Num	0 = Observation 1 = Dosing Event 2 = Other Event (when obs = 0??)	Derived		EVID
TIME	Time (hrs) after first dose	Num		Derived		TIME
ODV	Ordinary dependent variable	Num	Original DV ng/mL for most data	Derived	Patient Data: There are 2 repeats/timepoint PT 135: Frequency of dose does not match up with dosing record sheet. Verify PT 1079: DV values suspect, very low… also dosing is 250 or 500 mg? NOT CLEAR PT 200: Frequency of dose does not match up with dosing record sheet. Verify PT 226: Frequency of dose does not match up with dosing record sheet. Verify PT 249: Frequency of dose does not match up wi…	ODV
CDV		Num	mg/L	Derived	linear format	CDV
DV	Dependent Variable	Num	In mg/L -99 = Missing	Derived	LN of DV is CDV is taken here log format	DV
MAT	Assay Identification	Num	0 = Dosing 1 = Plasma 2 = Urine	Derived		MAT
OCT	OCT rare variant genotype	Char(2)	GG GT = Containing one minor allele	Derived	Don't necessarily need this variable	OCT
CRL	Creatinine Clearance (mL/min)	Num		Derived	Subjects 1055 and 1077 had their CrCL values calculated usign C-G and not measured Does not include patient data	DTA
CMT	Identifier arialbe	Num	1 = Dosing 2 = Plasma 3 = Urine -3 = Reset	Derived		CTIM
MDV	Missing Dependent Variable	Num	0 = Observation record not missing 1 = Missing observation record	Derived		MDV
OCTN	OCT genotype numeric	Num	1 = GG 2 = GT	Derived	Don't necessarily need this variable	OCTN
OCTO		Num		Derived		OCTO
CIRC		Num	0 = Day 1 = Night	Derived		CIRC
WT	Weight of the Subject (kg)	Num		Derived		WT
LBW	Calculate from literature
CLPOP	Labels Patient/HV data
HT	Height of the Subject (cm)	Num		Derived		HT
SEX	Subject Gender	Num	1 = Female 2 = Male	Derived		Gender
Age	Subject Age (yrs)	Num		Derived		Age
RACE	Subject Race	Num	1 = Caucasian 2 = Black 3 = Hispanc/OTHER (N=5) 4 = Asian	Derived		RACE
GN1	rs35191146	Num	0 = Genotype of the major allele 1 = Heterozygote 2 = Minor allele -99 = Missing	Derived		GEN1
GN2	rs34130495	Num	0 = Genotype of the major allele 1 = Heterozygote 2 = Minor allele -99 = Missing	Derived		GEN2
GN3	rs34059508 (OCT1)	Num	0 = Genotype of the major allele 1 = Heterozygote 2 = Minor allele -99 = Missing	Derived		GEN3
GN4	rs12208357	Num	0 = Genotype of the major allele 1 = Heterozygote 2 = Minor allele -99 = Missing	Derived		GEN4
GN5	rs1867351	Num	0 = Genotype of the major allele 1 = Heterozygote 2 = Minor allele -99 = Missing	Derived		GEN5
GN6	rs622342 (OCT1)	Num	0 = Genotype of the major allele 1 = Heterozygote 2 = Minor allele -99 = Missing	Derived		GEN6
GN7	rs2289669 (MATE1)	Num	0 = Genotype of the major allele 1 = Heterozygote 2 = Minor allele -99 = Missing	Derived		GEN7
GN8	rs8065082	Num	0 = Genotype of the major allele 1 = Heterozygote 2 = Minor allele -99 = Missing	Derived		GEN8
GN9	rs316019 (OCT2)	Num	0 = Genotype of the major allele 1 = Heterozygote 2 = Minor allele -99 = Missing	Derived		GEN9
GN10	rs12943590	Num	0 = Genotype of the major allele 1 = Heterozygote 2 = Minor allele -99 = Missing	Derived		GEN10
GN11	rs2252281	Num	0 = Genotype of the major allele 1 = Heterozygote 2 = Minor allele -99 = Missing	Derived		GEN11
GN12	rs10735	Num	0 = Genotype of the major allele 1 = Heterozygote 2 = Minor allele -99 = Missing	Derived		GEN12
GN13	rs555754	Num	0 = Genotype of the major allele 1 = Heterozygote 2 = Minor allele -99 = Missing	Derived		GEN13
GN14	Rs683369	Num	0 = Genotype of the major allele 1 = Heterozygote 2 = Minor allele -99 = Missing	Derived		GEN14
OTT	Another OCT genotype	Num		Derived	Verify this	OCT
NF	Gene/Gene Effect identifier	Num	1 if OCT=1 & GN7=1 or 2	Derived		NF
NF1	Gene/Gene Effect identifier	Num	if OCT=0 and GN7=0	Derived		NF1
FLAG		Num	0 if dose, 1 of observation	Derived		FLAG
EXCL		Num	0 if dose and plasma observation, 2 if urine and reset	Derived		EXCL
SS		Num	0 for all except Kaiser study 1 = steady state has been reaches	Derived		SS
II		Num	0 for all number = the interval in place	Derived		II
CRMP		Num	1 = Indicates the CRCL value was calculated using Cockcroft and Gault 0 = Instead of either measured CLcr or missing -99	Derived	1 = Indicates the CRCL value was calculated using Cockcroft and Gault 0 = Instead of either measured CLcr or missing -99	CRLIMP
SP1	rs784892	Num (continuous)
SP2	rs7969377	Num (continuous)
SP3	rs784888	Num (continuous)
AP1	chr13:74559166:D	Num (continuous)
HNF1	rs2093248	Num (continuous)
HNF2	rs3212198	Num (continuous)

## Sheet: KEY
Column_Name	Definition
AUC_Glucose	Area Under the Curve of plasma glucose from time 0 to 3 hours on Day 1 before metformin initiation
AUC_Glucose_Met	Area Under the Curve of plasma glucose from time 0 to 3 hours on Day 2 after overnight metformin dose and after 2 hours of metformin in the morning
FPG_beforemetformin	Fasting plasma glucose from Day 1 before metformin initiation
FPG_aftermetformin	Fasting plasma glucose from Day 2 after overnight metformin dose and after 2 hours of metformin in the morning
C30_beforemetformin	Concentration of glucose 30 minutes after OGTT: plasma glucose from Day 1 before metformin initiation
C30_aftermetformin	Concentration of glucose 30 minutes after OGTT: plasma glucose from Day 2 after overnight metformin dose and after 2 hours of metformin in the morning
C60_beforemetformin	Concentration of glucose 60 minutes after OGTT: plasma glucose from Day 1 before metformin initiation
C60_aftermetformin	Concentration of glucose 60 minutes after OGTT: plasma glucose from Day 2 after overnight metformin dose and after 2 hours of metformin in the morning
C120_beforemetformin	Concentration of glucose 120 minutes after OGTT: plasma glucose from Day 1 before metformin initiation
C120_aftermetformin	Concentration of glucose 120 minutes after OGTT: plasma glucose from Day 2 after overnight metformin dose and after 2 hours of metformin in the morning

## Sheet: Sheet1
row	Subject_ID	ETH	Study	Glucose	Glucose_Met	FPG	Age	Gender	Weight	Height	SrCR (mg/dL)	eGFR_ETHfactor	CG_sexfactor	eGFR_sexfactor	AUClast (0-24)	AUCINF_obs	Amount of metformin in urine (0-24) (mg)	CLr	CLr	CLcr (measured)	CLcr (C-G)	eGFR	CLsrM	CLsrC-G	CLsrEGFR
25	1004	1	Sophie	388	308	87	25	F	124	177.5	0.98	1.21	0.85	0.742	9986	10261	461	46	769	133	171	89	636	598	680
26	1009	1	Sophie	346	257	90	26	M	135.9	176.5	0.94	1.21	1	1	13342	13783	629	47	786	130	229	125	656	557	661
27	1014	1	Sophie	335	250	98	35	M	81.8	174.7	0.98	1.21	1	1	11617	11950	426	37	611	138	122	112	473	489	499
28	1020	1	Sophie	249	170	81	28	F	62.9	163	0.7	1.21	0.85	0.742	13547	13863	364	27	448	129	118	128	319	330	320
29	1022	1	Sophie	320	254	85	24	M	101.6	186.3	0.97	1.21	1	1	10473	10592	462	44	736	161	169	122	574	567	613
30	1023	1	Sophie	333	310	96	39	F	66.9	165	0.73	1.21	0.85	0.742	11655	11919	362	31	517	105	109	114	412	409	403
31	1043	1	Sophie	315	254	83	21	F	70.9	171.3	0.49	1.21	0.85	0.742	11129	11262	315	28	471	192	203	205	279	269	266
32	1046	1	Sophie	335	261	89	22	F	96.3	157.8	0.75	1.21	0.85	0.742	10219	10425	361	35	589	166	178	124	423	411	465
33	1047	1	Sophie	361	290	81	28	M	78	186.7	0.95	1.21	1	1	12647	13115	308	24	405	224	128	122	181	278	284
34	1048	1	Sophie	351	290	92	26	M	116.6	178	0.92	1.21	1	1	7328	7468	254	35	578	214	201	128	364	378	450
35	1049	1	Sophie	435	334	88	22	M	80.9	184.5	0.57	1.21	1	1	9329	9602	282	30	504	206	233	230	298	271	273
36	1050	1	Sophie	305	233	86	27	F	77.2	179	0.7	1.21	0.85	0.742	16336	16869	411	25	420	196	147	129	224	273	290
37	1051	1	Sophie	506	355	102	26	M	87.2	183	0.76	1.21	1	1	15573	15903	271	17	290	131	182	160	159	108	130
38	1052	1	Sophie	307	252	86	35	M	72.5	170	0.98	1.21	1	1	18697	19359	344	18	307	89	108	112	218	199	195
39	1053	1	Sophie	346	266	87	30	M	91	191.9	1.09	1.21	1	1	17053	17395	356	21	348	99	128	102	249	221	246
40	1054	1	Sophie	450	274	90	27	M	81.2	178.6	1.16	1.21	1	1	15069	15650	346	23	383	103	110	97	281	273	286
41	1055	1	Sophie	494	395	109	35	M	116.3	187.8	0.94	1.21	1	1	13202	13890	345	26	435	127	180	118	308	255	318
42	1056	1	Sophie	238	295	88	24	F	63.6	172	0.63	1.21	0.85	0.742	11561	11903	314	27	453	129	138	150	324	315	303
43	1057	1	Sophie	394	301	84	23	M	62.5	177.8	0.87	1.21	1	1	15130	15885	411	27	453	131	117	140	322	337	313
44	1058	1	Sophie	468	321	101	25	F	97.5	165	0.69	1.21	0.85	0.742	17600	18502	473	27	448	144	191	134	303	257	314
45	1062	1	Sophie	356	373	82	25	F	51.3	163.1	0.67	1.21	0.85	0.742	11880	12110	345	29	484	92	104	138	392	381	346
46	1065	1	Sophie	365	258	93	38	M	113.1	198	0.93	1.21	1	1	12250	12812	554	45	754	164	172	117	591	582	637
47	1068	1	Sophie	324	247	87	24	F	93.1	178.8	0.7	1.21	0.85	0.742	17484	18021	450	26	429	120	182	132	309	248	297
48	1072	1	Sophie	358	312	93	20	F	68.7	158.7	0.76	1.21	0.85	0.742	16164	17048	234	14	241	79	128	125	162	114	116
49	1073	1	Sophie	356	282	90	18	F	78.8	164.3	0.6	1.21	0.85	0.742	14081	15353	375	27	444	164	189	168	280	256	276
50	1077	1	Sophie	428	279	93	18	F	68.1	166.7	0.59	1.21	0.85	0.742	14874	15450	247	17	277	91	166	171	186	111	106
51	1086	1	Sophie	342	282	91	30	F	79.3	161	0.66	1.21	0.85	0.742	14682	15185	317	22	360	121	155	135	239	205	225
52	1089	1	Sophie	342	243	86	23	F	64.6	167.5	0.67	1.21	0.85	0.742	11726	12133	240	21	342	147	133	141	195	209	201
53	1095	1	Sophie	315	275	87	24	F	81.6	178.3	0.93	1.21	0.85	0.742	8636	9133	338	39	652	225	120	95	427	532	556
54	1106	1	Sophie	368	313	95	39	M	100.4	185	0.94	1.21	1	1	9947	10455	257	26	431	97	150	115	333	281	316
55	1108	1	Sophie	390	275	89	32	F	78.9	173.9	0.72	1.21	0.85	0.742	9378	9908	336	36	597	131	139	121	466	458	476
56	1114	1	Sophie	386	288	97	31	M	96.3	182.5	0.84	1.21	1	1	17756	18153	370	21	347	143	174	137	205	174	210
57	1115	1	Sophie	304	254	104	37	M	97	179.4	0.96	1.21	1	1			494			130	145	114
1	3079	2	Sophie	396	347	89	23	F	54.35	162	0.62	1	0.85	0.742	9414	9738	360	38	637	117	121	127	521	517	511
2	3080	2	Sophie	348	352	79	25	F	52.85	160.5	0.83	1	0.85	0.742	13250	13765	297	22	374	106	86	89	268	288	285
3	3081	2	Sophie	302	343	90	44	F	67.05	167.5	0.64	1	0.85	0.742	13304	13649	581	44	728	99	118	107	629	609	620
4	3083	2	Sophie	360	350	87	21	F	58.75	158	0.73	1	0.85	0.742	16351	16977	464	28	473	127	113	107	346	360	366
5	3085	2	Sophie	362	291	89	22	F	57.65	162.5	0.68	1	0.85	0.742	18140	18317	438	24	402	89	118	115	314	285	287
6	3087	2	Sophie	443	405	96	25	M	68.65	178	0.69	1	1	1	13099	13400	366	28	466	102	159	148	364	307	317
7	3088	2	Sophie	308	325	88	31	F	57.9	163.5	0.75	1	0.85	0.742	12894	13407	300	23	388	87	99	96	300	289	292
8	3089	2	Sophie	275	335	85	22	F	63.45	159.5	0.66	1	0.85	0.742	18439	19314	352	19	318	88	133	119	230	185	199
9	3090	2	Sophie	266	262	96	37	F	55.35	169	0.52	1	0.85	0.742	14588	16172	397	27	454	122	129	141	332	325	313
10	3091	2	Sophie	310	351	99	33	M	75.5	176.5	0.9	1	1	1	12452	13213	325	26	435	111	125	103	324	310	332
11	3092	2	Sophie	318	379	91	22	F	68.8	166	0.63	1	0.85	0.742	21097	21475	355	17	281	95	152	126	185	129	155
12	3094	2	Sophie	290	268	98	25	F	65.05	164	0.6	1	0.85	0.742	10075	11033	349	35	577	112	147	129	465	430	447
13	3096	2	Sophie	367	352	92	21	F	53.35	148.5	0.69	1	0.85	0.742	13423	14290	397	30	493	75	108	114	418	384	379
14	3098	2	Sophie	312	352	87	22	F	53.6	163	0.71	1	0.85	0.742	11449	11866	396	35	577	144	105	109	432	472	467
15	3100	2	Sophie	351	329	97	25	M	78	176.5	0.69	1	1	1	11747	12148	497	42	705	208	181	148	497	524	556
16	3104	2	Sophie	465	301	92	30	F	49.65	166	0.74	1	0.85	0.742	12672	13062	268	21	352	94	87	98	259	265	254
17	3105	2	Sophie	472	314	96	28	F	52.05	158	0.48	1	0.85	0.742	15678	15965	482	31	513	87	143	164	425	370	349
19	4123	3	Sophie	374	308	97	30	M	82.6	192	0.96	1	1	1	15893	16171	702	44	736	57	131	98	679	605	639
20	4124	3	Sophie	368	290	95	25	F	65.55	159	0.6	1	0.85	0.742	13637	14007	323	24	394	92	148	129	303	246	265
21	4125	3	Sophie	429	332	89	22	M	69.25	181	0.88	1	1	1	16331	16727	326	20	333	127	129	115	206	204	218
22	4127	3	Sophie	359	324	97	25	F	78.3	164.5	0.51	1	0.85	0.742	9418	9758	303	32	537	133	208	156	404	329	381
23	4128	3	Sophie	309	266	88	32	F	59	165.8	0.77	1	0.85	0.742	10681	11128	340	32	530	67	97	92	463	433	438
18	PMT360-3024	2	Sophie	386	291	76	31	F	60.65	170	0.75	1	0.85	0.742	14356	15069	364	25	423	103	104	96	319	319	327
24	PMT360-4030	3	Sophie	352	318	95	45	F	81.1	166	0.85	1	0.85	0.742	12919	13319	387	30	499	59	107	77	441	393	422
