# Supplementary material for: Pharmacometabolomic Assessment of Metformin in Non-diabetic, African Americans
Source: Front Pharmacol. 2016 Jun 14;7:135. doi: 10.3389/fphar.2016.00135 (PMC4906013; doi:10.3389/fphar.2016.00135)
Supplement: Supplementary file 4 [file DataSheet4.XLSX]

## Sheet: submit
					file id	130719cjwsa33_1	130719cjwsa30_1	130719cjwsa15_1	130719cjwsa07_1	130719cjwsa01_1	130718cjwsa35_1	130718cjwsa22_1	130720cjwsa11_1	130720cjwsa04_1	130719cjwsa49_1	130718cjwsa28_1	130718cjwsa29_1	130718cjwsa25_1	130720cjwsa13_1	130720cjwsa15_1	130719cjwsa14_1	130720cjwsa02_1	130719cjwsa11_1	130719cjwsa13_1	130718cjwsa26_1	130719cjwsa18_1	130718cjwsa47_1	130719cjwsa40_1	130719cjwsa23_1	130719cjwsa43_1	130719cjwsa41_1	130719cjwsa44_1	130719cjwsa45_1	130719cjwsa47_1	130719cjwsa20_1	130719cjwsa02_1	130719cjwsa32_1	130719cjwsa27_1	130720cjwsa08_1	130719cjwsa46_1	130720cjwsa09_1	130718cjwsa49_1	130718cjwsa38_1	130718cjwsa36_1	130720cjwsa06_1	130719cjwsa42_1	130720cjwsa14_1	130719cjwsa25_1	130719cjwsa24_1
					mx class id	129167	129167	129167	129167	129167	129167	129167	129167	129167	129167	129362	129362	129362	129362	129362	129362	129362	129362	129362	129275	129275	129275	129275	129275	129275	129275	129275	129275	129275	129253	129253	129253	129253	129253	129253	129253	129253	129253	129253	129341	129341	129341	129341	129341
					label	SOPH1009-B	SOPH1004-B	SOPH1004-A	SOPH1009-A	SOPH1014-B	SOPH1009-C	SOPH1004-C	SOPH1014-C	SOPH1014-A	SOPH1020-A	SOPH1108-C	SOPH1114-A	SOPH1108-A	SOPH1114-B	SOPH1115-C	SOPH1114-C	SOPH1115-A	SOPH1115-B	SOPH1108-B	SOPH1058-A	SOPH1058-B	SOPH1056-B	SOPH1056-A	SOPH1058-C	SOPH1056-C	SOPH1057-C	SOPH1055-C	SOPH1057-A	SOPH1057-B	SOPH1052-B	SOPH1053-C	SOPH1053-A	SOPH1054-B	SOPH1054-A	SOPH1054-C	SOPH1052-C	SOPH1053-B	SOPH1055-A	SOPH1055-B	SOPH1106-A	SOPH1095-C	SOPH1106-C	SOPH1106-B	SOPH1095-A
					species	human	human	human	human	human	human	human	human	human	human	human	human	human	human	human	human	human	human	human	human	human	human	human	human	human	human	human	human	human	human	human	human	human	human	human	human	human	human	human	human	human	human	human	human
					organ	plasma	plasma	plasma	plasma	plasma	plasma	plasma	plasma	plasma	plasma	plasma	plasma	plasma	plasma	plasma	plasma	plasma	plasma	plasma	plasma	plasma	plasma	plasma	plasma	plasma	plasma	plasma	plasma	plasma	plasma	plasma	plasma	plasma	plasma	plasma	plasma	plasma	plasma	plasma	plasma	plasma	plasma	plasma	plasma
					class	1	1	1	1	1	1	1	1	1	1	5	5	5	5	5	5	5	5	5	6	6	6	6	6	6	6	6	6	6	7	7	7	7	7	7	7	7	7	7	4	4	4	4	4
					mx sample	129172	129169	129168	129171	129175	129173	129170	129176	129174	129177	129365	129366	129363	129367	129371	129368	129369	129370	129364	129305	129306	129300	129299	129307	129301	129304	129297	129302	129303	129265	129269	129267	129271	129270	129272	129266	129268	129273	129274	129359	129358	129361	129360	129356
BinBase name	ret.index	quant mz	BinBase id	mass spec	KEGG
214011	217004	199	214011	85:85.0 86:349.0 87:1035.0 88:2121.0 89:366.0 90:201.0 91:662.0 92:153.0 93:30.0 94:55.0 98:37.0 99:89.0 100:431.0 101:784.0 102:715.0 103:599.0 104:431.0 105:315.0 106:92.0 107:3309.0 108:293.0 109:130.0 110:2715.0 111:61.0 112:11.0 113:79.0 114:97.0 115:485.0 116:245.0 117:13592.0 118:2130.0 119:917.0 120:122.0 121:56.0 122:23.0 123:3.0 124:5.0 126:81.0 127:294.0 128:74.0 129:326.0 130:5060.0 1…		3089	2679	3671	3865	2947	1930	2950	3512	3514	2350	1334	3220	2218	3731	2391	3587	2770	2938	2093	3619	3768	2359	3729	3539	3088	3561	3137	3009	3169	3223	2544	2759	3549	3541	3000	4043	2434	2406	3655	3198	3672	2331	3357	2950
314770	700265	220	314770	85:107.0 86:452.0 89:2406.0 91:183.0 93:9.0 94:148.0 98:232.0 99:231.0 100:1912.0 101:452.0 102:611.0 103:2032.0 105:49.0 108:294.0 109:114.0 112:2.0 113:241.0 114:93.0 116:174.0 117:884.0 118:33.0 124:2.0 128:64.0 129:2126.0 130:259.0 131:117.0 132:627.0 133:1240.0 134:330.0 135:161.0 136:33.0 137:30.0 142:60.0 143:680.0 144:7.0 145:359.0 146:291.0 147:2187.0 148:1166.0 149:475.0 150:64.0 152:1.…		770	742	704	930	689	620	716	803	662	831	526	769	794	943	1115	609	979	852	626	674	875	982	786	829	493	890	786	693	932	482	666	844	927	2078	868	1389	890	1023	1510	967	1054	1111	1087	865
748746	245180	154	748746	86:579.0 89:593.0 90:71.0 91:241.0 94:942.0 95:304.0 96:434.0 97:189.0 98:248.0 100:3537.0 101:1682.0 102:660.0 103:2524.0 104:150.0 106:196.0 107:449.0 110:1103.0 111:231.0 112:53.0 116:26237.0 117:1582.0 120:107.0 124:22.0 127:816.0 128:936.0 130:462.0 131:246.0 132:158.0 133:483.0 134:714.0 143:125.0 144:248.0 147:5607.0 148:1042.0 149:667.0 154:8901.0 155:729.0 156:308.0 157:45.0 158:59.0 161…		532	376	420	608	976	612	618	807	850	684	969	590	912	494	710	616	497	527	909	1100	1193	1186	1942	1114	3615	1481	641	720	888	720	1273	1119	741	1034	719	853	827	634	1031	735	881	757	832	580
1-methyl-1,3-propanediyl)bis(oxy)-2TMS NIST	236543	147	379613	85:17873.0 86:2903.0 87:18983.0 88:10051.0 89:9560.0 90:1688.0 91:3905.0 92:1113.0 94:837.0 95:419.0 96:706.0 97:13605.0 98:2716.0 99:19167.0 100:2532.0 101:47845.0 102:12473.0 103:87985.0 104:9503.0 105:8653.0 109:629.0 110:1354.0 111:20224.0 112:15455.0 113:5416.0 114:951.0 115:19986.0 116:6229.0 117:263105.0 118:29007.0 119:15149.0 120:1355.0 121:828.0 123:195.0 125:5540.0 126:717.0 127:1025.0…		103	219	2105	410	3429	4880	4158	3737	9066	1191	9311	1746	533	3169	270	1563	5717	207	639	2189	582	4698	12238	841	267	372	175	271	538	427	7462	1090	5018	2487	2787	168	2043	2558	1260	4576	197	369	2692	1057
1-monopalmitin	900928	371	324222	85:1538.0 86:4.0 87:73.0 88:24.0 89:743.0 90:129.0 93:56.0 94:107.0 95:1590.0 96:52.0 97:892.0 98:179.0 99:770.0 101:3475.0 102:180.0 103:4550.0 104:227.0 105:313.0 109:863.0 111:639.0 112:46.0 113:399.0 114:177.0 115:873.0 116:1740.0 117:2474.0 118:288.0 119:283.0 121:12.0 123:552.0 124:127.0 125:206.0 126:34.0 127:94.0 128:41.0 129:4065.0 130:257.0 131:1775.0 132:500.0 133:2365.0 134:122.0 136:…	n/a	51	23	47	56	56	74	44	66	41	19	65	197	406	48	75	59	16	61	34	321	51	98	45	61	58	44	65	74	60	45	44	74	39	60	20	40	46	101	111	32	82	63	14	70
1-monostearin	956148	399	307894	85:10945.0 86:282.0 87:413.0 88:493.0 89:2671.0 90:132.0 93:250.0 94:57.0 95:11760.0 96:2152.0 97:11059.0 98:3124.0 99:3482.0 101:15954.0 103:8042.0 104:1204.0 106:31.0 109:6281.0 110:591.0 111:4506.0 112:726.0 113:2249.0 115:126.0 116:10811.0 117:10373.0 118:954.0 120:472.0 123:3488.0 124:390.0 125:1264.0 127:184.0 128:439.0 129:24937.0 130:4347.0 131:7233.0 132:4099.0 133:4273.0 134:735.0 137:1…	D01947	37	16	22	24	13	38	37	9	5	33	36	150	180	21	18	32	21	30	26	290	51	34	17	34	19	35	22	30	20	33	18	31	23	33	43	19	21	64	25	29	25	20	25	48
1,5-anhydroglucitol	633295	191	199788	85:181.0 86:15.0 87:193.0 88:25.0 89:817.0 90:31.0 91:53.0 92:18.0 93:16.0 94:1.0 95:2.0 96:5.0 97:225.0 98:3.0 99:149.0 100:25.0 101:1594.0 102:172.0 103:2896.0 104:202.0 105:151.0 106:9.0 107:14.0 109:3.0 110:4.0 111:132.0 113:300.0 114:37.0 115:397.0 116:901.0 117:1716.0 118:139.0 119:222.0 120:5.0 124:2.0 127:81.0 128:33.0 129:2713.0 130:391.0 131:912.0 132:115.0 133:1878.0 134:240.0 135:130.…	C07326	31301	10204	16631	33195	18532	25425	15620	16564	17966	26302	11200	28582	15098	25522	24894	28116	18876	6455	14109	15999	14957	9078	11190	16744	11990	34406	14476	14467	29045	21150	27949	36198	24853	17855	18015	24897	25393	13500	16522	17161	14141	19101	23976	12016
199203	663983	204	199203	85:967.0 86:231.0 87:94.0 88:2.0 89:240.0 90:12.0 91:16.0 93:7.0 95:25.0 97:47.0 98:8.0 99:283.0 100:87.0 101:286.0 102:9.0 103:1110.0 104:45.0 105:29.0 106:8.0 107:5.0 109:12.0 111:86.0 112:26.0 113:199.0 114:8.0 115:28.0 116:134.0 117:930.0 118:55.0 119:75.0 120:7.0 123:1.0 125:14.0 126:10.0 127:48.0 128:2.0 129:640.0 130:56.0 131:211.0 132:16.0 133:495.0 134:47.0 135:31.0 136:1.0 138:1.0 139:1…		936	1014	1227	1891	545	739	1637	1140	2553	1414	994	1911	2004	776	1286	1100	1170	1439	1083	2473	1243	1189	1065	1250	1094	1734	2267	2804	1748	287	1629	3715	1376	1646	1088	1083	1472	6024	3954	1013	1293	994	1469	1154
199239	773115	211	199239	85:30.0 86:4.0 88:3.0 90:9.0 91:186.0 92:43.0 93:10.0 97:10.0 98:5.0 99:31.0 100:7.0 101:33.0 102:1.0 103:15.0 106:4.0 107:5.0 109:149.0 111:83.0 112:4.0 113:92.0 114:7.0 115:52.0 116:48.0 118:3.0 119:53.0 120:6.0 121:14.0 123:4.0 124:6.0 125:6.0 126:4.0 127:62.0 128:3.0 129:541.0 130:40.0 131:140.0 132:6.0 133:645.0 134:54.0 135:106.0 136:1.0 137:61.0 138:8.0 139:27.0 140:16.0 141:25.0 142:49.0 …		2351	3288	2850	2523	3131	1869	2902	2664	2103	1692	2452	1608	3911	2008	4386	2454	2913	3473	3460	2642	3210	2364	1649	3626	2545	2331	2759	2311	1764	3029	3251	4123	3977	3889	2312	3607	3393	2672	2542	2007	4039	2456	2749	2834
199250	1105016	129	199250	85:391.0 86:13.0 87:3.0 88:20.0 89:89.0 90:16.0 91:1272.0 92:166.0 93:1056.0 94:159.0 95:1490.0 96:143.0 97:425.0 98:20.0 99:58.0 100:4.0 101:97.0 102:6.0 103:17.0 104:62.0 105:1253.0 106:273.0 107:1065.0 108:192.0 109:623.0 110:46.0 111:167.0 112:1.0 113:36.0 114:5.0 115:177.0 116:69.0 117:402.0 118:140.0 119:966.0 120:469.0 121:906.0 122:105.0 123:210.0 124:27.0 125:80.0 128:127.0 129:2762.0 13…		368	324	180	166	438	292	340	332	246	373	751	456	1044	244	314	341	282	230	775	647	419	197	277	573	341	445	177	504	292	511	600	676	438	548	416	410	256	148	346	270	523	206	337	432
199596	246426	85	199596	85:23022.0 86:1166.0 89:53.0 91:38.0 92:26.0 94:12.0 95:19.0 98:4618.0 99:4120.0 100:151.0 101:56.0 102:55.0 105:14.0 107:182.0 108:2.0 109:54.0 110:108.0 112:1849.0 113:2524.0 114:164.0 115:265.0 117:699.0 118:122.0 119:9.0 120:7.0 121:132.0 122:1.0 123:19.0 125:40.0 126:711.0 127:1373.0 128:136.0 129:15.0 130:249.0 131:31.0 132:131.0 133:20.0 134:219.0 135:39.0 137:17.0 141:34.0 143:27.0 144:3.…		1381	1035	1156	1182	1342	1648	1262	1277	1082	720	1123	1064	969	1174	1207	1110	883	1168	953	1496	1562	4336	5642	1356	4937	4504	1483	5040	3178	1211	1179	1978	1485	994	1351	1498	1461	1332	1539	965	1529	816	1202	1295
199609	1246841	129	199609	85:398.0 86:47.0 87:56.0 88:35.0 89:40.0 90:1.0 91:112.0 92:40.0 93:205.0 94:142.0 95:1412.0 96:566.0 97:544.0 98:353.0 99:197.0 100:71.0 101:129.0 102:22.0 103:800.0 104:71.0 105:34.0 106:9.0 107:80.0 108:74.0 109:510.0 110:118.0 111:206.0 112:70.0 113:258.0 114:45.0 115:142.0 116:103.0 117:65.0 118:19.0 119:13.0 120:21.0 121:85.0 122:39.0 123:161.0 124:82.0 125:75.0 126:34.0 127:344.0 128:76.0 …		8561	11132	9706	3907	11783	6634	11690	7137	9981	6756	9544	9612	13322	7502	8869	8204	4786	6152	6412	12922	10005	8421	7553	9591	9899	11695	7705	10710	9480	8262	9772	17341	16761	14398	9494	9608	10706	11626	11697	6870	14195	8514	8869	9668
199786	637184	174	199786	85:102.0 86:1408.0 87:121.0 88:213.0 89:128.0 90:7.0 92:39.0 94:52.0 95:2.0 96:4.0 98:31.0 99:22.0 100:751.0 101:127.0 102:162.0 103:433.0 104:15.0 106:4.0 110:20.0 112:143.0 113:26.0 114:165.0 115:53.0 116:117.0 117:142.0 119:11.0 126:2.0 127:1.0 128:204.0 129:198.0 130:345.0 131:145.0 132:71.0 133:85.0 134:6.0 139:3.0 140:17.0 141:2.0 142:82.0 143:9.0 144:24.0 145:2.0 146:115.0 147:338.0 148:45…		4952	10379	3465	6065	6598	1023	6601	3273	3841	4466	4597	2981	3747	1675	5513	3246	823	4537	3611	4809	9473	2994	2037	3926	4874	18960	8395	3430	4454	5169	3785	7503	15359	6679	2529	5818	4747	3173	3901	1722	3669	5590	4849	2831
199802	642012	157	199802	85:51.0 86:58.0 87:26.0 88:28.0 89:762.0 90:61.0 91:24.0 92:8.0 94:4.0 96:7.0 97:2.0 99:26.0 100:129.0 101:288.0 102:57.0 103:1019.0 104:61.0 106:10.0 107:25.0 108:5.0 110:29.0 111:14.0 112:45.0 113:32.0 114:100.0 115:72.0 116:179.0 117:988.0 118:71.0 119:55.0 120:8.0 122:6.0 124:4.0 126:18.0 127:20.0 128:20.0 129:665.0 130:456.0 131:188.0 132:40.0 133:459.0 134:37.0 135:29.0 138:11.0 139:9.0 140…		350	304	368	481	232	261	146	269	199	106	80	399	243	228	402	364	291	434	219	344	497	368	398	398	638	547	625	475	356	273	332	412	497	274	350	234	242	331	373	181	464	191	306	233
199806	701060	204	199806	85:2.0 86:13.0 87:13.0 88:8.0 89:391.0 90:11.0 92:14.0 94:3.0 97:6.0 99:6.0 100:201.0 101:93.0 102:45.0 103:373.0 104:20.0 105:32.0 106:5.0 107:10.0 108:4.0 109:4.0 110:3.0 111:6.0 112:1.0 113:18.0 114:21.0 115:35.0 116:31.0 117:173.0 118:9.0 119:14.0 120:2.0 121:9.0 122:10.0 124:2.0 126:6.0 128:11.0 129:218.0 130:48.0 131:61.0 132:28.0 133:128.0 134:18.0 136:1.0 137:1.0 138:3.0 139:6.0 140:3.0 1…		5243	4879	4668	6049	6461	4152	4661	5213	6265	6076	3361	5340	5165	5677	7315	4468	6243	5300	4034	5796	5186	6223	5642	5362	5284	6929	5860	4593	6080	4801	6276	5581	6219	14260	6185	8930	5675	6651	9815	6380	7487	7250	7246	5553
199942	431285	104	199942	85:450.0 86:79.0 87:265.0 88:146.0 89:13.0 90:4.0 92:5.0 93:3.0 94:5.0 97:9.0 98:1.0 100:37.0 101:52.0 102:28.0 103:58.0 104:1853.0 105:123.0 106:37.0 107:42.0 108:15.0 109:6.0 110:30.0 111:2.0 113:11.0 114:37.0 116:269.0 117:1.0 118:12.0 121:2.0 122:3.0 124:2.0 126:39.0 128:3.0 130:329.0 131:445.0 132:47.0 133:11.0 135:93.0 137:15.0 138:1.0 142:1.0 143:10.0 144:19.0 145:7.0 146:50.0 149:50.0 151…		2299	1603	2522	2520	1876	745	1813	1360	1325	3391	854	1658	1548	1614	1608	1662	1082	1386	1699	2250	2027	1031	1277	2314	2119	2570	2480	3011	2053	1051	1591	2601	2022	3109	1188	1694	1257	1805	2467	985	2653	1224	2113	1199
2-aminoadipic acid	573532	260	203317	85:685.0 86:81.0 87:4.0 89:52.0 91:16.0 93:3.0 94:8.0 95:29.0 96:15.0 97:14.0 98:68.0 99:210.0 100:486.0 101:129.0 102:94.0 103:901.0 104:55.0 105:611.0 106:64.0 107:50.0 108:7.0 109:3.0 110:132.0 111:16.0 112:63.0 113:143.0 114:21.0 115:219.0 116:161.0 117:445.0 118:17.0 119:23.0 121:6.0 122:30.0 123:1.0 125:1.0 126:27.0 127:77.0 128:534.0 129:729.0 130:98.0 131:225.0 132:16.0 133:358.0 134:83.0…	C00956	65	52	62	76	78	68	81	25	51	69	26	39	63	49	63	49	30	60	4	67	68	64	37	68	77	89	135	47	43	56	36	52	64	31	53	40	50	62	80	70	35	57	83	27
2-deoxyerythritol NIST	422939	103	211437	90:1.0 96:2.0 103:459.0 104:24.0 105:7.0 119:1.0 129:37.0 131:8.0 133:28.0 147:102.0 148:2.0 149:1.0 155:1.0 156:1.0 189:4.0 203:2.0 208:1.0 219:46.0 220:5.0 221:2.0 225:1.0 236:1.0 245:1.0 258:2.0 291:1.0 297:1.0 306:2.0 333:1.0 335:2.0 336:1.0 345:2.0 370:3.0 374:2.0 377:2.0 414:2.0 425:1.0 446:1.0 447:1.0 454:1.0 483:1.0 494:1.0 497:1.0	n/a	847	668	509	765	1263	925	554	1065	676	597	579	501	691	486	953	454	597	989	722	413	518	520	641	354	546	706	797	760	690	816	924	1260	1333	888	830	802	965	619	1031	531	680	534	730	605
2-deoxyisotetronic acid NIST	390395	117	208880	85:361.0 87:117.0 90:11.0 91:88.0 92:103.0 95:18.0 96:12.0 97:4.0 99:46.0 101:131.0 102:959.0 103:234.0 104:90.0 105:278.0 106:2.0 108:7.0 109:5.0 112:1.0 113:23.0 115:104.0 116:48.0 117:2106.0 118:232.0 119:112.0 120:109.0 121:10.0 122:2.0 127:6.0 128:4.0 129:88.0 130:332.0 131:407.0 132:83.0 133:650.0 134:102.0 135:38.0 136:6.0 140:3.0 141:9.0 143:72.0 146:78.0 147:1177.0 148:214.0 149:242.0 15…	n/a	1400	1310	1375	1312	1237	1290	1375	1138	1016	273	673	752	666	930	1137	946	962	1109	761	848	1100	523	544	1193	541	1075	1409	1191	865	992	1258	2274	2543	1875	1900	1222	1145	1129	1820	1432	1239	1007	1322	1291
2-deoxytetronic acid	433467	233	647819	85:8749.0 86:1024.0 87:2361.0 88:2184.0 89:9398.0 90:100.0 91:593.0 92:161.0 94:502.0 95:162.0 96:112.0 97:517.0 98:336.0 99:1841.0 100:952.0 101:20709.0 102:2977.0 103:8781.0 104:1053.0 105:1172.0 106:308.0 110:303.0 111:136.0 112:72.0 113:790.0 115:3185.0 116:1920.0 117:26633.0 118:2754.0 119:4134.0 121:176.0 122:93.0 123:42.0 125:60.0 128:233.0 129:16849.0 130:1255.0 131:6556.0 132:1010.0 133:…		188	90	123	121	70	100	78	121	86	71	52	130	58	108	85	89	74	90	65	70	118	118	83	83	79	99	80	100	87	62	65	298	184	111	115	152	86	112	108	89	100	88	134	106
2-hydroxybutanoic acid	258175	131	199800	85:149.0 86:7.0 87:71.0 88:31.0 89:19.0 91:405.0 92:19.0 93:2.0 95:123.0 97:12.0 99:46.0 100:6.0 101:97.0 103:112.0 104:25.0 105:164.0 106:3.0 107:19.0 108:4.0 109:27.0 110:14.0 112:2.0 115:201.0 116:35.0 117:111.0 118:6.0 119:642.0 120:29.0 121:1.0 123:2.0 126:2.0 127:24.0 129:20.0 130:60.0 131:4118.0 132:444.0 133:534.0 134:209.0 135:21.0 143:81.0 146:5.0 147:3549.0 148:496.0 149:263.0 150:13.0…	C05984	12967	13611	16918	13733	10809	11614	18442	18286	13425	3392	9224	20075	7416	18488	9036	21265	11525	12709	12907	18003	23026	6785	6158	19166	7995	15545	19671	17200	14074	12177	13579	10355	15315	11328	14437	14983	11485	15851	16704	27999	15765	28743	25405	16888
2-hydroxyglutaric acid	507692	129	374016	85:1418.0 86:74.0 90:2.0 95:84.0 96:37.0 99:22.0 101:60.0 102:20.0 113:65.0 115:122.0 116:373.0 117:22.0 120:375.0 129:5247.0 130:672.0 131:332.0 132:33.0 133:891.0 134:84.0 135:30.0 147:2542.0 148:301.0 149:626.0 150:83.0 151:11.0 155:12.0 156:6.0 157:1293.0 158:215.0 159:188.0 161:4.0 184:18.0 185:79.0 186:3.0 203:870.0 204:200.0 205:22.0 218:41.0 221:32.0 223:67.0 231:369.0 232:66.0 243:61.0 2…	C02630	262	225	92	309	227	247	122	214	319	207	188	215	250	221	241	195	167	252	231	232	225	175	175	205	159	583	229	461	431	250	188	275	274	236	176	246	288	214	305	211	266	211	239	196
2-hydroxyvaleric acid	310750	131	218773	85:1140.0 86:325.0 87:79.0 88:41.0 89:349.0 90:12.0 94:13.0 95:1557.0 96:1414.0 97:153.0 98:157.0 99:228.0 100:481.0 101:220.0 103:65.0 105:6.0 106:3.0 107:100.0 110:2.0 111:68.0 112:145.0 113:440.0 114:198.0 115:2353.0 116:2204.0 117:816.0 118:74.0 119:63.0 123:1.0 125:6.0 128:25.0 129:126.0 130:20.0 131:9925.0 132:1204.0 133:1158.0 134:168.0 135:71.0 137:1.0 140:409.0 142:34.0 143:108.0 146:353…	n/a	3575	1022	1035	3295	673	3310	1090	927	454	1173	614	735	434	1600	2425	857	2279	2677	669	670	951	807	679	695	485	1206	1079	1177	1140	3202	721	1537	1727	1318	1421	3498	1097	815	1373	1375	1970	1088	1788	2054
2-ketoisocaproic acid	310629	200	213388	85:175.0 86:236.0 89:6303.0 90:491.0 91:173.0 92:17.0 93:3.0 95:42.0 96:4.0 98:729.0 99:4133.0 100:709.0 101:68.0 103:3.0 108:22.0 110:2701.0 111:155.0 112:64.0 113:101.0 114:822.0 115:2454.0 116:492.0 117:184.0 118:60.0 126:196.0 127:16.0 128:10.0 137:3.0 139:2.0 140:181.0 141:23.0 142:17.0 143:73.0 149:31.0 150:117.0 151:26.0 152:67.0 153:5.0 154:204.0 155:8.0 156:31.0 158:238.0 159:5.0 160:126…	C00233	6718	4661	5759	7486	4999	5960	5768	4407	4202	3233	4241	3407	4318	4811	5399	4848	5114	5752	5545	5014	4912	3695	3269	5303	3284	6437	7973	5625	5600	5781	5886	6998	3318	2871	2057	7432	5483	7564	8544	5716	5473	5476	7347	4021
2,3-dihydroxybutanoic acid NIST	384445	292	238007	85:2076.0 86:2748.0 87:5901.0 88:406.0 89:806.0 90:135.0 91:588.0 93:221.0 94:278.0 95:38.0 97:12.0 100:1745.0 101:4603.0 102:49729.0 103:9323.0 104:2860.0 105:996.0 107:318.0 110:154.0 112:495.0 113:546.0 115:6402.0 116:363.0 117:108448.0 118:12198.0 119:6984.0 120:687.0 121:598.0 124:243.0 125:1009.0 129:7747.0 130:23967.0 131:15316.0 132:2779.0 133:28669.0 134:30197.0 135:3144.0 136:1047.0 138…	n/a	81	84	90	122	111	147	75	145	86	73	119	61	125	88	194	97	252	186	194	204	158	71	63	229	51	125	96	123	92	107	157	197	153	116	111	119	173	95	97	71	84	72	87	62
200453	353398	131	200453	85:847.0 86:59.0 89:21.0 91:4.0 92:6.0 93:17.0 95:204.0 96:186.0 97:63.0 98:13.0 99:172.0 101:7.0 106:2.0 107:10.0 109:8.0 111:182.0 112:41.0 113:96.0 114:1.0 115:11.0 119:2.0 122:2.0 123:12.0 125:29.0 126:33.0 127:47.0 130:9.0 131:1636.0 132:157.0 133:18.0 139:2.0 140:7.0 142:30.0 143:34.0 152:13.0 153:1.0 154:3.0 155:29.0 156:2.0 163:2.0 170:125.0 172:2.0 183:3.0 185:272.0 186:49.0 187:6.0 201:…		211	263	302	563	4	272	180	142	235	45	223	198	151	218	150	284	159	447	232	89	423	275	275	155	117	237	50	123	289	392	326	306	696	89	210	266	101	147	163	189	281	93	384	213
200471	568970	97	200471	85:829.0 86:60.0 87:6.0 93:28.0 94:22.0 95:211.0 96:540.0 97:2064.0 98:712.0 99:314.0 100:62.0 101:57.0 108:2.0 109:113.0 110:376.0 111:924.0 112:311.0 113:852.0 114:147.0 115:13.0 122:6.0 123:65.0 124:173.0 125:304.0 126:110.0 127:743.0 128:118.0 129:326.0 130:1.0 138:19.0 139:79.0 140:173.0 141:86.0 152:22.0 153:12.0 155:38.0 168:89.0 169:2.0 197:45.0 211:8.0 212:7.0 235:1.0 247:1.0 282:1.0 288…		228	173	295	246	287	274	335	207	223	160	229	253	328	203	233	280	246	246	184	439	213	321	385	291	384	449	365	413	236	208	358	276	274	245	380	238	447	293	305	180	422	200	214	212
200476	423795	85	200476	85:1556.0 86:166.0 87:5.0 88:5.0 90:7.0 92:5.0 93:29.0 95:5.0 96:10.0 97:126.0 98:207.0 99:349.0 100:227.0 101:36.0 102:7.0 105:1.0 106:4.0 107:2.0 108:3.0 109:7.0 110:179.0 111:47.0 112:157.0 113:160.0 114:30.0 115:6.0 116:13.0 117:7.0 118:6.0 120:3.0 121:1.0 122:11.0 123:3.0 124:7.0 125:7.0 126:56.0 127:101.0 128:3.0 131:1.0 137:24.0 138:1.0 139:5.0 140:87.0 141:75.0 142:4.0 144:1.0 146:13.0 14…		403	359	468	381	373	398	293	371	302	245	255	386	310	297	382	448	328	434	266	374	498	596	567	415	557	474	290	495	434	452	528	493	536	389	417	445	470	379	444	274	422	263	407	457
200484	800844	163	200484	85:5.0 88:46.0 90:18.0 91:555.0 92:45.0 93:42.0 94:2.0 97:10.0 98:5.0 105:50.0 106:42.0 107:15.0 108:1.0 117:61.0 118:3.0 119:57.0 120:3.0 121:12.0 128:1.0 129:73.0 132:13.0 135:43.0 145:40.0 161:78.0 163:1103.0 164:118.0 165:77.0 178:2.0 183:2.0 193:1.0 202:1.0 216:1.0 231:3.0 251:3.0 253:3.0 259:1.0 265:2.0 295:2.0 299:1.0 305:1.0 310:4.0 312:1.0 331:1.0 337:1.0 346:1.0 349:1.0 350:1.0 352:2.0 …		346	330	411	411	290	300	333	113	140	110	234	325	218	148	183	423	155	280	268	394	358	332	378	456	466	384	362	372	134	388	258	323	326	184	342	147	304	275	366	171	434	113	327	330
200521	790167	204	200521	85:5.0 86:12.0 87:8.0 88:19.0 89:14.0 90:1.0 91:8.0 93:15.0 94:6.0 96:3.0 97:27.0 98:6.0 99:9.0 101:89.0 102:6.0 103:607.0 104:32.0 105:22.0 106:11.0 108:3.0 111:12.0 112:2.0 113:5.0 114:1.0 115:15.0 116:10.0 117:208.0 118:21.0 119:9.0 120:7.0 122:4.0 126:24.0 127:1.0 129:192.0 130:6.0 131:136.0 132:22.0 133:217.0 134:18.0 135:3.0 136:3.0 137:4.0 138:8.0 139:5.0 140:4.0 141:29.0 143:78.0 147:1178…		1893	226	296	697	262	1044	109	977	224	161	199	573	120	1113	541	1063	143	339	96	559	572	1083	1246	345	1000	231	277	1007	439	105	37	368	259	91	185	136	183	182	153	160	153	90	87	350
200525	704334	204	200525	85:6.0 89:60.0 90:1.0 93:31.0 94:4.0 96:7.0 99:1.0 100:7.0 102:5.0 106:28.0 108:8.0 110:8.0 111:14.0 114:21.0 115:2.0 116:4.0 120:3.0 122:7.0 123:6.0 124:1.0 126:5.0 127:45.0 129:53.0 130:9.0 131:1.0 132:6.0 133:101.0 134:7.0 135:36.0 136:3.0 137:4.0 139:20.0 143:28.0 144:25.0 145:7.0 146:3.0 147:311.0 150:19.0 152:14.0 153:4.0 156:12.0 160:1.0 161:9.0 163:7.0 164:11.0 165:12.0 166:1.0 173:10.0 1…		121	228	220	138	213	160	240	201	121	120	327	156	305	210	255	238	122	140	84	271	267	402	460	250	333	130	222	356	258	13	236	387	169	249	182	86	212	146	343	215	190	95	199	184
200541	528317	215	200541	85:273.0 86:84.0 87:161.0 88:118.0 89:252.0 90:26.0 91:27.0 93:13.0 94:42.0 95:53.0 96:28.0 97:76.0 98:36.0 99:356.0 100:47.0 101:807.0 102:132.0 103:1963.0 104:194.0 105:197.0 106:47.0 109:123.0 110:39.0 111:177.0 112:71.0 113:226.0 114:40.0 115:240.0 116:176.0 117:688.0 118:82.0 119:324.0 120:52.0 121:39.0 122:30.0 123:20.0 124:37.0 125:157.0 126:32.0 127:247.0 128:13.0 129:1869.0 130:327.0 131…		124	104	187	97	63	128	140	110	168	89	105	83	101	102	132	100	104	135	98	116	139	85	62	93	85	84	110	90	114	140	128	138	133	105	110	125	139	135	138	86	141	120	76	79
200571	515096	142	200571	85:3.0 86:31.0 87:13.0 88:3.0 89:8.0 90:17.0 91:53.0 93:3.0 94:4.0 96:7.0 97:4.0 98:37.0 99:100.0 100:175.0 101:79.0 102:19.0 103:619.0 104:17.0 105:26.0 106:14.0 107:6.0 109:2.0 110:13.0 112:2.0 113:31.0 114:13.0 115:138.0 116:83.0 117:111.0 118:14.0 120:2.0 121:1.0 123:2.0 124:6.0 125:7.0 126:22.0 127:27.0 128:64.0 129:125.0 130:12.0 131:89.0 132:24.0 133:94.0 134:18.0 135:1.0 136:4.0 137:4.0 1…		2000	507	632	1423	1024	1316	605	1075	1272	1403	577	715	625	1258	1154	1280	533	914	435	505	638	771	941	621	650	1646	570	2129	2994	553	757	707	688	1852	804	885	1149	935	1398	1193	1330	1101	956	1106
200850	493847	85	200850	85:1457.0 86:78.0 90:7.0 91:11.0 92:93.0 99:302.0 100:9.0 107:4.0 110:14.0 111:19.0 112:16.0 113:144.0 122:1.0 125:1.0 126:8.0 127:90.0 130:14.0 141:4.0 142:1.0 155:32.0 156:2.0 163:1.0 164:2.0 167:1.0 168:2.0 169:34.0 170:1.0 184:11.0 188:2.0 191:2.0 208:1.0 212:1.0 214:1.0 215:3.0 237:1.0 238:3.0 239:1.0 241:2.0 244:8.0 254:5.0 255:1.0 257:6.0 258:8.0 260:3.0 262:1.0 265:1.0 269:1.0 275:2.0 276…		903	970	1622	1045	1099	1244	1266	1212	862	951	598	1403	950	822	1254	861	798	1298	730	1189	1190	2222	1939	1263	2079	2255	1143	2070	1648	1044	1475	1244	1526	1215	992	1288	1283	1242	1278	754	1757	893	1284	1405
200906	565964	275	200906	85:383.0 86:723.0 87:233.0 88:194.0 89:6523.0 90:730.0 91:14.0 94:18.0 95:70.0 96:121.0 97:152.0 98:485.0 99:328.0 100:2993.0 101:817.0 102:2302.0 103:954.0 104:273.0 105:253.0 106:22.0 108:20.0 109:127.0 110:86.0 111:88.0 112:631.0 113:550.0 114:1178.0 115:502.0 116:974.0 117:1236.0 118:209.0 119:329.0 120:53.0 121:20.0 122:12.0 123:11.0 124:17.0 126:371.0 127:1465.0 128:3421.0 129:1334.0 130:59…		356	293	323	307	212	308	257	235	212	194	198	246	289	195	356	293	271	358	264	258	186	250	373	216	342	325	371	335	207	251	265	376	396	303	347	243	196	282	189	46	404	201	268	273
200914	550216	275	200914	85:159.0 86:476.0 87:79.0 88:81.0 89:2779.0 90:307.0 92:2.0 93:61.0 94:31.0 95:78.0 96:68.0 97:107.0 98:276.0 99:161.0 100:2236.0 101:479.0 102:1376.0 103:233.0 104:129.0 105:102.0 106:47.0 107:483.0 108:70.0 109:43.0 110:1.0 111:46.0 112:278.0 113:276.0 114:740.0 115:426.0 116:476.0 117:377.0 118:77.0 119:122.0 120:22.0 121:12.0 122:20.0 123:7.0 124:3.0 126:201.0 127:1057.0 128:1967.0 129:632.0 …		265	225	223	137	211	182	194	138	88	182	216	102	240	172	247	146	187	213	205	141	143	205	194	155	219	231	203	232	178	191	203	325	267	191	216	253	198	184	144	159	257	192	189	200
201862	1134655	441	201862	85:39.0 86:32.0 87:92.0 88:175.0 89:624.0 90:232.0 91:10610.0 92:1499.0 93:665.0 94:84.0 95:401.0 96:139.0 97:43.0 98:27.0 99:35.0 100:1.0 101:132.0 102:335.0 103:2032.0 104:869.0 105:5259.0 106:551.0 107:1858.0 108:191.0 109:317.0 110:24.0 111:31.0 113:66.0 114:58.0 115:2929.0 116:1304.0 117:4143.0 118:677.0 119:3833.0 120:443.0 121:1385.0 122:134.0 123:134.0 125:10.0 126:131.0 127:543.0 128:146…		439	333	418	306	89	252	289	266	297	150	197	360	222	218	315	341	212	304	257	361	353	545	540	442	662	613	401	600	436	253	171	439	340	298	230	347	247	285	471	226	368	233	328	325
201887	1200427	316	201887	85:2.0 86:8.0 87:5.0 89:34.0 91:1089.0 92:53.0 93:14.0 94:6.0 95:132.0 96:11.0 97:18.0 98:5.0 99:78.0 101:26.0 102:59.0 103:656.0 104:27.0 105:785.0 106:33.0 107:359.0 108:59.0 109:63.0 113:13.0 115:819.0 116:203.0 117:475.0 118:86.0 119:616.0 120:70.0 121:131.0 122:4.0 123:3.0 124:5.0 125:19.0 126:10.0 127:76.0 128:431.0 129:878.0 130:64.0 131:539.0 132:190.0 133:81.0 134:21.0 135:154.0 136:1.0 …		143	167	165	144	143	120	186	103	117	99	119	129	140	146	171	146	112	146	98	188	242	132	119	131	169	167	140	139	121	181	109	209	116	215	97	175	141	130	178	105	132	138	72	139
202571 carbohydrate	648828	204	202571	85:4686.0 86:1274.0 87:6539.0 88:2466.0 89:24486.0 90:2202.0 91:1348.0 92:139.0 93:176.0 94:310.0 95:607.0 96:220.0 97:2138.0 98:834.0 99:5459.0 100:831.0 101:24539.0 102:4585.0 103:73167.0 104:7200.0 105:5436.0 106:471.0 107:367.0 108:155.0 109:3332.0 110:293.0 111:4307.0 112:595.0 113:6290.0 114:1351.0 115:7581.0 116:10936.0 117:56537.0 118:6105.0 119:8640.0 120:959.0 121:632.0 122:120.0 123:14…		74773	143218	180738	67561	62292	54318	194134	58583	61816	130496	138222	90248	179949	79407	180431	91383	182307	59195	156253	182010	40595	52116	161612	188564	174529	176621	151513	51180	64767	173507	163757	181685	203862	214316	167433	185331	176489	161749	201331	74579	180773	161575	51288	55631
203221	508975	268	203221	85:1906.0 86:24299.0 87:2761.0 88:1498.0 89:74594.0 90:7256.0 91:2813.0 92:197.0 93:556.0 94:55.0 95:1431.0 96:25.0 97:149.0 98:783.0 99:1232.0 100:50138.0 101:5776.0 102:3398.0 103:1542.0 104:328.0 105:406.0 106:116.0 107:311.0 108:100.0 109:1.0 110:164.0 111:46.0 112:85.0 113:1935.0 114:3912.0 115:856.0 116:3803.0 117:3393.0 118:786.0 119:3042.0 120:303.0 121:1008.0 122:192.0 123:95.0 124:9.0 1…		96	137	58	60	146	89	72	58	110	62	123	72	121	61	132	41	100	92	116	80	135	93	55	93	51	101	71	30	85	161	53	257	207	120	40	116	135	88	53	80	89	89	125	62
203592	592345	85	203592	85:1625.0 86:59.0 91:8.0 93:3.0 97:31.0 98:31.0 99:564.0 100:13.0 106:5.0 110:5.0 111:102.0 112:44.0 113:322.0 114:1.0 125:30.0 126:19.0 127:168.0 139:2.0 141:58.0 147:11.0 153:7.0 155:68.0 169:10.0 185:2.0 197:1.0 217:12.0 292:4.0 319:1.0 369:1.0 376:1.0 486:1.0		729	664	1049	682	839	894	994	851	576	577	541	971	680	638	747	777	622	982	510	1046	786	1536	1291	1003	1475	1411	807	1251	1112	830	856	948	750	967	732	940	892	917	890	538	1051	630	921	1174
204157	451314	103	204157	85:124.0 86:431.0 87:94.0 88:118.0 89:1468.0 90:121.0 91:52.0 92:24.0 93:9.0 94:12.0 95:9.0 96:7.0 97:34.0 98:60.0 99:45.0 100:416.0 101:296.0 102:151.0 103:2884.0 104:251.0 105:286.0 106:32.0 107:6.0 109:5.0 110:7.0 111:14.0 112:30.0 113:36.0 114:246.0 115:122.0 116:162.0 117:904.0 118:97.0 119:111.0 120:25.0 121:10.0 122:5.0 125:12.0 126:51.0 127:12.0 128:382.0 129:107.0 130:232.0 131:380.0 132…		176	358	202	158	620	271	278	288	564	279	760	260	965	477	295	542	336	233	717	657	410	480	355	460	373	474	237	665	488	309	362	431	283	236	154	411	386	376	486	393	799	425	489	291
204318	782482	217	204318	85:73.0 86:43.0 88:31.0 89:44.0 90:29.0 93:19.0 94:46.0 95:149.0 96:4.0 98:11.0 99:28.0 100:100.0 101:87.0 102:44.0 103:2572.0 104:306.0 105:80.0 106:3.0 107:34.0 108:16.0 109:28.0 110:78.0 111:14.0 113:45.0 114:175.0 115:17.0 116:54.0 117:531.0 118:89.0 119:82.0 120:2.0 121:13.0 123:6.0 126:42.0 127:4.0 128:20.0 129:259.0 130:3.0 131:77.0 132:3.0 133:428.0 134:79.0 135:11.0 136:17.0 139:1.0 141:…		477	250	393	495	71	323	211	271	130	139	52	319	74	329	357	360	333	233	70	558	482	317	243	429	287	118	446	329	153	148	84	295	242	72	90	151	94	192	196	66	240	111	85	161
204344	246354	147	204344	86:308.0 87:101.0 88:30.0 89:47.0 90:3.0 91:6.0 92:4.0 94:7.0 99:46.0 100:172.0 101:45.0 102:40.0 103:28.0 105:5.0 108:4.0 110:8.0 113:22.0 114:3.0 115:74.0 117:193.0 118:2.0 119:41.0 125:24.0 128:183.0 129:12.0 130:40.0 131:202.0 132:62.0 133:110.0 134:12.0 137:18.0 142:6.0 143:28.0 144:17.0 146:21.0 147:3162.0 148:481.0 149:247.0 150:17.0 151:5.0 152:1.0 154:3.0 155:20.0 156:13.0 160:2.0 165:1.…		7695	37047	23383	18924	11383	39035	29604	21217	20818	13892	12102	14301	19187	4686	43421	13669	13475	15490	13106	13967	21865	36295	16589	17926	9822	8656	7168	30875	24169	21086	19441	13202	23764	23840	14651	15595	12564	12905	25815	39691	11602	40417	20879	18247
204425	448206	350	204425	85:573.0 86:3940.0 87:7186.0 88:951.0 89:667.0 90:38.0 92:21.0 93:23.0 95:39.0 96:8.0 97:23.0 98:24.0 99:129.0 100:2533.0 101:2540.0 102:845.0 103:1656.0 104:185.0 105:894.0 106:90.0 107:99.0 108:11.0 109:4.0 112:44.0 113:304.0 114:146.0 115:1075.0 116:455.0 117:3014.0 118:581.0 119:931.0 120:91.0 121:28.0 126:34.0 127:24.0 128:3.0 129:496.0 130:701.0 131:6858.0 132:2665.0 133:6553.0 134:958.0 13…		240	164	337	125	19	201	149	190	170	73	132	192	185	207	271	304	222	241	152	158	418	214	239	245	181	256	274	339	176	247	143	255	416	217	200	174	230	229	202	173	144	121	220	283
205700	630022	157	205700	85:114.0 86:113.0 87:81.0 88:59.0 89:1302.0 90:101.0 91:66.0 92:5.0 93:5.0 96:11.0 97:8.0 98:33.0 99:36.0 100:142.0 101:335.0 102:80.0 103:2503.0 104:212.0 105:340.0 106:54.0 109:2.0 110:10.0 111:29.0 112:107.0 113:37.0 114:192.0 115:137.0 116:182.0 117:1451.0 118:131.0 119:249.0 120:16.0 121:5.0 122:6.0 123:7.0 124:8.0 125:7.0 126:16.0 127:44.0 128:70.0 129:1182.0 130:575.0 131:311.0 132:95.0 13…		138	67	75	17	78	297	608	221	130	127	109	224	60	245	236	201	106	156	87	39	144	649	273	248	391	210	160	227	261	189	103	139	219	98	228	94	146	49	172	111	279	184	160	158
205849	440425	172	205849	85:7.0 86:2.0 87:2.0 88:14.0 89:6.0 90:3.0 93:1.0 94:8.0 97:11.0 98:14.0 99:8.0 100:13.0 101:64.0 102:12.0 103:24.0 105:2.0 106:2.0 108:13.0 111:2.0 113:5.0 114:23.0 115:9.0 116:24.0 117:4.0 118:1.0 120:1.0 122:4.0 123:7.0 126:17.0 129:55.0 130:94.0 131:9.0 132:12.0 134:1.0 135:4.0 138:4.0 139:9.0 140:6.0 142:1.0 144:1.0 145:6.0 146:2.0 147:21.0 149:24.0 150:6.0 154:7.0 155:8.0 156:3.0 157:8.0 15…		1328	35	111	40	11	832	47	37	49	41	52	35	48	26	765	20	195	1142	17	17	69	624	116	36	398	562	12	373	818	217	27	48	71	737	48	121	24	55	67	58	609	20	44	22
206556	424318	85	206556	85:1141.0 86:63.0 89:5.0 91:2.0 92:6.0 93:3.0 94:2.0 95:1.0 96:9.0 97:73.0 98:90.0 99:246.0 100:723.0 101:183.0 102:33.0 103:12.0 105:3.0 110:7.0 111:18.0 112:56.0 113:66.0 114:34.0 115:34.0 116:39.0 117:57.0 118:2.0 119:3.0 120:1.0 122:3.0 123:1.0 124:5.0 125:4.0 126:25.0 127:52.0 128:2.0 129:5.0 130:2.0 131:7.0 134:2.0 139:3.0 140:33.0 141:37.0 142:7.0 144:5.0 146:2.0 147:26.0 148:1.0 149:1.0 1…		403	359	468	325	207	396	293	371	234	245	255	386	310	297	310	448	328	434	266	374	497	596	557	415	557	474	356	495	434	452	529	493	536	389	418	494	471	377	444	274	423	62	315	457
207223	417541	142	207223	85:43.0 86:130.0 87:7.0 88:118.0 89:9.0 90:37.0 91:42.0 92:27.0 93:2.0 94:7.0 95:17.0 96:69.0 97:158.0 98:46.0 99:14.0 100:136.0 101:39.0 102:15.0 104:8.0 106:23.0 107:56.0 108:4.0 109:16.0 110:305.0 111:223.0 112:160.0 113:30.0 114:87.0 116:35.0 117:2.0 118:43.0 119:16.0 121:2.0 123:9.0 124:29.0 125:49.0 126:170.0 127:36.0 128:358.0 129:21.0 130:522.0 131:26.0 132:2.0 133:15.0 134:543.0 135:41.0…		661	563	732	724	572	577	612	647	630	458	370	554	529	639	689	702	639	661	603	598	797	627	707	827	754	761	661	709	607	639	619	835	752	816	645	696	581	479	648	560	764	535	697	700
208538	827991	147	208538	85:114.0 86:28.0 87:147.0 88:43.0 89:433.0 90:20.0 91:2.0 93:34.0 94:1.0 95:13.0 97:23.0 98:2.0 99:80.0 100:227.0 101:325.0 102:37.0 103:3435.0 104:260.0 105:137.0 106:4.0 107:3.0 109:2.0 111:11.0 112:1.0 113:56.0 114:34.0 115:58.0 116:25.0 117:1247.0 118:76.0 119:59.0 120:3.0 123:10.0 124:4.0 125:4.0 126:5.0 127:20.0 128:23.0 129:569.0 130:54.0 131:451.0 132:40.0 133:828.0 134:111.0 135:48.0 139…		530	561	629	1342	655	1500	403	900	454	628	437	939	440	1772	971	1615	584	436	478	1502	1180	1020	1701	1020	130	506	428	1396	979	424	542	758	521	397	497	442	742	304	1065	492	442	448	506	563
208557	294136	172	208557	85:592.0 86:1871.0 87:449.0 88:511.0 89:313.0 90:42.0 93:212.0 94:99.0 95:238.0 96:754.0 97:244.0 98:1335.0 99:1002.0 100:1063.0 101:644.0 102:708.0 103:37035.0 104:3162.0 105:2902.0 106:469.0 107:1477.0 108:130.0 109:200.0 110:476.0 112:46.0 113:339.0 114:252.0 115:503.0 116:476.0 117:865.0 118:260.0 119:571.0 120:33.0 121:2.0 122:1.0 124:141.0 125:76.0 126:865.0 127:448.0 128:244.0 129:578.0 13…		1979	434	634	1422	618	217	491	466	385	1311	167	677	417	345	443	419	217	936	695	792	693	210	614	850	730	1630	1076	1114	1094	416	423	1047	636	1324	324	898	216	518	816	261	1236	419	637	353
208655	688305	217	208655	85:150.0 86:39.0 87:52.0 88:18.0 89:590.0 90:66.0 91:259.0 92:185.0 93:3.0 95:3.0 96:1.0 97:15.0 98:3.0 99:90.0 100:176.0 101:378.0 102:55.0 103:855.0 104:56.0 105:111.0 106:4.0 107:28.0 108:1.0 109:5.0 110:21.0 111:75.0 112:5.0 113:101.0 114:24.0 115:125.0 116:321.0 117:1380.0 118:103.0 119:205.0 120:4.0 124:1.0 126:12.0 127:20.0 128:12.0 129:1257.0 130:127.0 131:371.0 132:693.0 133:756.0 134:12…		378	322	294	275	368	226	207	355	323	337	223	411	273	369	496	242	293	316	250	258	373	441	314	388	350	757	310	304	338	307	377	409	420	623	381	453	305	393	950	363	388	290	333	365
208690	522131	129	208690	85:15.0 86:70.0 87:7.0 88:23.0 90:8.0 91:49.0 92:30.0 97:52.0 98:4.0 99:12.0 100:108.0 101:36.0 102:60.0 103:410.0 104:25.0 105:7.0 106:6.0 107:1.0 113:12.0 114:11.0 115:2.0 116:328.0 117:68.0 118:24.0 119:8.0 120:1.0 125:1.0 126:98.0 127:1.0 128:15.0 129:2488.0 130:535.0 131:262.0 132:73.0 133:274.0 134:25.0 135:24.0 138:1.0 140:10.0 141:9.0 143:54.0 144:21.0 146:4.0 147:982.0 148:141.0 149:78.0…		135	52	109	124	50	96	68	55	61	65	70	104	74	77	132	75	67	59	59	75	113	95	58	69	81	65	97	101	106	54	57	56	100	138	78	59	51	55	122	33	182	66	67	101
208723	808923	204	208723	85:13.0 86:40.0 88:35.0 89:30.0 92:24.0 93:5.0 94:13.0 95:1.0 99:113.0 100:18.0 101:22.0 102:3.0 103:759.0 104:81.0 105:22.0 106:11.0 108:12.0 109:11.0 111:13.0 113:77.0 115:24.0 116:43.0 117:365.0 118:22.0 119:26.0 124:6.0 127:32.0 129:224.0 130:29.0 133:43.0 136:1.0 139:12.0 142:23.0 143:283.0 144:9.0 145:8.0 147:801.0 148:107.0 149:121.0 153:6.0 154:11.0 155:13.0 157:2083.0 158:201.0 159:382.0…		1310	181	201	376	163	695	103	553	93	467	49	370	53	808	518	779	168	288	68	367	447	452	499	279	344	124	154	747	338	108	52	234	82	105	49	49	148	237	236	162	119	133	67	181
208845 carbohydrate	777525	204	208845	85:7.0 87:72.0 88:45.0 89:281.0 90:2.0 92:15.0 96:82.0 97:11.0 99:66.0 100:18.0 101:408.0 102:37.0 103:1152.0 104:126.0 105:219.0 109:51.0 111:62.0 113:99.0 114:17.0 115:67.0 116:269.0 117:832.0 118:92.0 119:50.0 126:12.0 127:26.0 129:972.0 130:131.0 131:370.0 132:72.0 133:714.0 134:87.0 135:29.0 142:17.0 143:338.0 144:9.0 145:83.0 147:2833.0 148:387.0 149:285.0 151:1.0 153:2.0 155:28.0 157:179.0…		4259	494	2718	1919	621	2240	2206	2486	1984	1943	1034	1230	1441	4116	1550	3296	1707	818	1836	1058	1519	2547	2667	739	2144	597	2824	2676	1405	1626	1973	767	2423	2565	1713	1862	1842	2506	2905	2090	1959	183	291	1716
210286	701682	217	210286	85:1289.0 86:1081.0 87:1304.0 88:702.0 89:17656.0 90:1578.0 91:1561.0 92:44.0 93:48.0 94:67.0 95:185.0 96:118.0 97:930.0 98:403.0 99:1300.0 100:12235.0 101:6644.0 102:4796.0 103:19766.0 104:2141.0 105:2651.0 106:474.0 107:129.0 108:27.0 109:86.0 110:139.0 111:978.0 112:230.0 113:1430.0 114:660.0 115:2206.0 116:2814.0 117:7152.0 118:948.0 119:1566.0 120:159.0 121:89.0 122:20.0 123:12.0 124:23.0 12…		1430	1370	1397	1720	309	1179	568	1142	590	1656	716	1594	905	1640	2034	1292	1598	1574	705	1774	1553	1184	1623	1578	232	1873	1775	1386	616	833	1754	1563	1785	3949	1707	701	1468	1215	2852	1848	2135	431	2118	1039
210403	940468	85	210403	85:1429.0 86:36.0 92:7.0 95:3.0 96:42.0 97:199.0 98:59.0 99:340.0 100:7.0 103:33.0 104:1.0 110:13.0 111:97.0 112:22.0 113:176.0 114:5.0 124:7.0 125:17.0 126:22.0 127:154.0 128:3.0 133:9.0 138:9.0 139:7.0 140:12.0 141:48.0 148:1.0 154:11.0 155:34.0 160:5.0 163:3.0 168:9.0 169:17.0 177:3.0 181:5.0 182:11.0 183:12.0 184:1.0 188:1.0 191:1.0 193:3.0 194:1.0 197:19.0 204:3.0 209:1.0 211:5.0 212:6.0 217…		276	195	193	273	204	212	312	291	231	201	182	199	286	375	315	274	207	236	202	336	263	314	731	217	700	741	628	606	274	217	227	275	374	278	625	321	238	298	305	169	804	195	224	169
210904	340549	259	210904	85:210.0 86:24.0 87:27.0 88:10.0 89:4.0 90:27.0 91:18.0 92:21.0 93:2.0 97:4.0 99:9.0 100:372.0 101:43.0 102:126.0 103:25.0 104:68.0 105:45.0 106:3.0 107:11.0 108:7.0 110:56.0 111:4.0 112:7.0 113:9.0 115:21.0 116:72.0 117:239.0 118:26.0 119:20.0 120:184.0 121:335.0 122:27.0 123:4.0 125:1.0 126:6.0 127:58.0 129:502.0 130:32.0 131:292.0 132:19.0 133:133.0 134:23.0 135:47.0 136:7.0 137:15.0 138:9.0 1…		149	255	227	264	248	191	157	165	203	163	127	198	132	241	252	207	211	271	245	265	208	223	189	247	274	273	210	211	178	208	253	313	194	212	248	265	212	119	262	198	285	199	211	184
211861	228629	105	211861	88:5.0 89:4.0 91:55.0 92:18.0 103:93.0 104:8.0 105:1051.0 106:64.0 108:4.0 112:2.0 115:18.0 126:1.0 127:1.0 129:2.0 131:1.0 133:6.0 134:119.0 135:16.0 136:1.0 137:1.0 138:14.0 142:1.0 144:1.0 145:1.0 146:1.0 147:261.0 148:1.0 149:14.0 150:5.0 151:1.0 152:13.0 154:1.0 155:3.0 156:1.0 158:1.0 159:1.0 161:10.0 162:7.0 163:2.0 164:6.0 165:1.0 169:3.0 170:2.0 172:4.0 177:7.0 180:1.0 181:6.0 182:8.0 18…		2055	1824	2586	2490	2001	3145	2491	2603	1973	1324	2529	2519	1949	2855	2252	3065	2585	2365	2245	2487	3300	2722	2081	2399	2190	2037	2010	2129	2043	2922	2321	2424	2624	1897	2194	2036	2222	2003	2224	2178	2025	1895	2312	2613
211972	473115	98	211972	85:73.0 86:146.0 87:71.0 88:33.0 89:182.0 90:20.0 92:2.0 93:44.0 94:23.0 96:59.0 97:183.0 98:7261.0 99:492.0 100:623.0 101:414.0 102:936.0 103:885.0 104:67.0 105:12.0 106:2.0 107:2.0 108:36.0 109:2.0 110:257.0 111:2.0 112:43.0 113:5.0 114:105.0 115:100.0 116:103.0 121:1.0 123:4.0 124:6.0 125:18.0 126:63.0 127:33.0 128:388.0 129:125.0 130:177.0 131:52.0 132:18.0 134:24.0 136:6.0 138:2.0 139:2.0 14…		1531	1110	1225	1455	1594	1440	1467	1347	1382	1481	1205	1317	1318	1330	1362	1233	1368	1345	1118	1317	1586	1755	1457	1202	1396	1938	1250	1809	1795	1567	1156	1178	2209	2498	1713	1694	1571	1465	1669	1283	1905	1429	1551	1643
211979	531667	89	211979	85:13.0 86:108.0 87:61.0 88:129.0 89:2941.0 90:278.0 91:153.0 92:13.0 93:5.0 94:1.0 95:23.0 97:66.0 98:38.0 99:114.0 100:235.0 101:95.0 102:167.0 103:520.0 104:35.0 105:308.0 106:11.0 107:1.0 108:4.0 109:6.0 110:4.0 111:12.0 112:39.0 113:897.0 114:238.0 115:58.0 116:285.0 117:671.0 118:54.0 119:29.0 120:46.0 121:2.0 123:3.0 124:9.0 125:2.0 126:68.0 127:2.0 128:167.0 129:51.0 130:158.0 131:139.0 1…		304	339	259	279	265	238	430	186	168	277	182	360	321	222	398	204	281	281	256	133	233	320	355	257	469	304	315	385	229	267	232	431	427	412	220	264	371	370	349	137	362	224	386	255
212018	193441	147	212018	86:172.0 87:107.0 88:81.0 89:105.0 90:18.0 91:51.0 95:159.0 96:1.0 97:1.0 99:14.0 100:1369.0 101:131.0 102:247.0 103:89.0 104:102.0 105:53.0 106:9.0 107:20.0 108:2.0 109:9.0 110:82.0 111:299.0 112:188.0 113:9.0 114:152.0 115:193.0 116:147.0 117:142.0 118:15.0 119:39.0 120:100.0 121:46.0 122:37.0 123:50.0 124:3.0 125:539.0 126:135.0 127:1.0 128:1.0 129:58.0 130:115.0 131:371.0 132:100.0 133:137.0 …		21994	12787	33779	32363	40090	109449	26374	91643	105862	22938	81974	30907	20652	92439	5487	20062	67499	24917	4749	29198	29002	58140	80709	22698	14123	11299	18390	12441	30073	22719	39561	26562	33798	52285	70371	39098	59634	49049	45133	114111	28258	15092	35843	24365
212208	705463	147	212208	85:53.0 87:64.0 88:95.0 89:324.0 90:21.0 91:54.0 93:13.0 95:6.0 101:188.0 102:23.0 103:2943.0 104:240.0 105:131.0 113:6.0 115:90.0 116:57.0 117:1041.0 118:48.0 119:44.0 122:4.0 124:3.0 125:1.0 127:1.0 129:228.0 131:398.0 133:926.0 134:93.0 135:43.0 141:19.0 143:371.0 145:18.0 147:5265.0 148:861.0 149:580.0 150:8.0 159:9.0 161:32.0 163:13.0 167:1.0 175:17.0 177:9.0 178:1.0 188:2.0 189:297.0 190:14…		548	2024	1665	1024	1122	694	1592	1254	789	738	1800	2268	2369	1188	1545	1098	1327	2541	1822	2055	2075	2213	1693	808	374	1319	897	1567	952	1296	1394	1576	641	1544	544	1135	1384	2455	3256	996	1800	894	1390	1459
212586	909266	85	212586	85:2366.0 86:133.0 95:2.0 96:13.0 97:449.0 98:148.0 99:789.0 100:38.0 103:63.0 110:40.0 111:134.0 112:78.0 113:408.0 114:13.0 117:3.0 124:13.0 125:74.0 126:80.0 127:114.0 129:103.0 137:14.0 140:11.0 141:133.0 147:212.0 154:62.0 155:104.0 167:5.0 168:7.0 169:63.0 183:59.0 197:14.0 205:6.0 211:7.0 217:172.0 218:7.0 225:2.0 226:9.0 227:9.0 239:4.0 240:7.0 242:7.0 243:6.0 245:6.0 254:10.0 259:20.0 28…		246	201	375	369	302	229	560	397	252	252	167	276	393	439	396	529	297	375	295	518	252	388	2033	186	1784	2080	1569	1540	406	270	241	363	457	454	1536	463	320	330	198	243	2185	323	240	252
212649	190542	113	212649	85:43.0 95:58.0 98:37.0 100:10.0 111:241.0 112:179.0 113:1944.0 114:128.0 125:106.0 128:196.0 147:1.0 168:19.0 318:7.0 477:12.0		4001	4330	1143	4043	3617	720	2049	481	252	2677	718	273	3395	105	3525	156	83	136	3010	4485	190	225	3190	5527	6369	4023	3987	5323	3914	125	1774	4235	4503	4103	77	3710	258	1695	4055	303	5886	2689	3444	144
213143	873684	446	213143	85:26.0 86:205.0 87:191.0 89:2243.0 90:135.0 96:2511.0 97:614.0 98:1348.0 99:317.0 100:159.0 101:629.0 102:344.0 103:10626.0 104:1494.0 105:696.0 106:79.0 107:434.0 108:47.0 110:30.0 111:90.0 112:92.0 113:303.0 114:378.0 115:57.0 116:430.0 117:2790.0 118:230.0 119:285.0 122:29.0 123:472.0 124:63.0 125:2.0 126:198.0 127:60.0 129:1074.0 130:152.0 131:581.0 132:161.0 133:1901.0 134:326.0 135:453.0 1…		129	130	24	68	48	120	82	34	36	47	54	94	50	114	99	90	99	46	39	49	111	185	138	115	194	63	180	154	60	81	38	160	77	80	44	82	20	92	73	20	37	43	25	76
213182	455965	173	213182	85:379.0 86:780.0 87:61.0 88:218.0 89:4822.0 90:521.0 91:104.0 97:5.0 99:108.0 100:1191.0 101:860.0 102:389.0 103:6867.0 104:697.0 105:1116.0 106:39.0 107:45.0 108:16.0 110:3.0 113:14.0 114:1444.0 115:411.0 116:345.0 117:2650.0 118:305.0 119:309.0 120:10.0 121:9.0 126:47.0 128:621.0 129:64.0 130:531.0 132:59.0 133:2482.0 134:419.0 135:253.0 137:41.0 140:38.0 142:526.0 143:253.0 144:761.0 145:112.…		64	70	81	81	143	73	69	92	157	80	197	60	208	177	96	199	82	64	182	178	100	121	107	126	113	183	159	146	155	85	126	116	100	85	92	84	128	101	140	129	138	135	97	82
213253	280269	86	213253	85:713.0 86:95162.0 87:8219.0 88:764.0 89:262.0 90:170.0 91:383.0 92:92.0 96:898.0 97:112.0 98:75.0 99:420.0 100:957.0 101:126.0 102:1170.0 103:4861.0 104:1481.0 105:545.0 106:132.0 110:13.0 111:23.0 113:16.0 114:187.0 115:110.0 116:111.0 117:583.0 118:299.0 121:17.0 125:70.0 126:65.0 127:339.0 128:868.0 129:1724.0 130:2723.0 131:1244.0 132:495.0 142:1103.0 143:253.0 144:412.0 146:4014.0 147:10.0…		49127	16161	37654	34376	29520	9295	18842	24058	14196	27196	7329	29527	12325	22244	20482	26320	11279	36871	17830	34641	30736	7841	20890	37582	28069	38420	45275	33713	25473	13552	16771	29914	14914	27687	9652	31199	12648	22485	32805	11681	40227	13972	21527	14908
213697	456893	232	213697	86:2775.0 87:1232.0 88:314.0 89:512.0 92:2.0 93:4.0 94:14.0 99:7.0 100:22496.0 101:2806.0 102:1248.0 103:1570.0 104:214.0 105:567.0 107:24.0 108:5.0 109:7.0 114:3170.0 115:3935.0 116:937.0 117:3696.0 118:495.0 119:810.0 120:83.0 121:67.0 123:32.0 125:17.0 126:57.0 128:225.0 129:1013.0 130:471.0 131:4598.0 132:843.0 133:7900.0 134:1175.0 135:715.0 136:26.0 137:137.0 138:76.0 142:58.0 143:327.0 144…		834	264	337	533	668	678	492	549	707	452	422	378	422	1176	681	973	347	336	316	301	437	635	849	386	547	914	329	907	1277	265	542	454	330	596	533	454	958	518	871	745	775	679	513	480
213960	295965	211	213960	85:23.0 89:14.0 90:2.0 91:33.0 92:5.0 93:11.0 94:2.0 98:13.0 99:7.0 103:52.0 105:42.0 106:18.0 107:194.0 109:25.0 114:1.0 115:82.0 119:43.0 121:44.0 122:1.0 123:50.0 125:3.0 133:457.0 134:39.0 135:225.0 136:12.0 137:118.0 138:4.0 139:18.0 142:31.0 147:116.0 148:10.0 149:11.0 151:8.0 152:4.0 153:11.0 155:1.0 163:2.0 165:12.0 167:8.0 169:17.0 178:3.0 179:4.0 180:2.0 181:122.0 182:2.0 183:47.0 184:3…		212	246	289	275	359	187	400	393	340	254	264	249	360	417	364	315	248	292	335	369	315	346	355	299	445	415	348	414	298	251	381	483	465	645	414	451	331	275	447	369	484	431	386	342
213961	897509	91	213961	85:3.0 86:13.0 88:13.0 89:34.0 90:3.0 91:1981.0 92:349.0 93:833.0 94:184.0 95:258.0 96:10.0 97:8.0 98:4.0 100:5.0 101:42.0 102:8.0 103:184.0 104:77.0 105:563.0 106:389.0 107:199.0 108:287.0 109:71.0 110:7.0 111:2.0 114:7.0 115:90.0 116:186.0 117:895.0 118:151.0 119:436.0 120:107.0 121:67.0 122:17.0 123:22.0 124:3.0 127:4.0 128:46.0 129:283.0 130:86.0 131:393.0 132:176.0 133:194.0 134:52.0 135:32.…		54	225	311	171	380	105	390	338	339	167	251	640	351	297	473	496	307	327	342	314	242	371	299	333	551	437	410	449	280	193	323	272	172	389	277	292	306	446	443	554	381	479	549	337
213972	194467	104	213972	85:293.0 86:101.0 88:176.0 89:6272.0 90:448.0 91:287.0 93:45.0 95:26.0 97:11.0 99:27.0 100:270.0 101:10.0 102:94.0 103:95.0 104:4508.0 105:371.0 106:151.0 112:133.0 117:334.0 118:41.0 119:1988.0 120:172.0 121:35.0 125:216.0 126:15.0 131:2.0 133:2.0 147:122.0 148:1481.0 149:97.0 150:30.0 155:7.0 168:9.0 177:4.0 179:1.0 182:3.0 185:2.0 187:1.0 192:4.0 193:1.0 204:3.0 207:176.0 208:13.0 236:2.0 238:…		27225	4456	25109	27650	12296	1606	3485	8101	3256	4663	1764	18551	6563	1528	5433	16091	1112	25236	10266	17740	22538	2460	10302	33388	33145	18474	26320	23461	9226	5067	3699	16897	8179	16694	2453	19926	3300	4781	6779	1791	22949	3497	6501	4791
213989	754727	85	213989	85:1758.0 86:83.0 87:46.0 88:2.0 89:27.0 90:1.0 91:34.0 92:1.0 96:11.0 97:62.0 98:589.0 99:65.0 100:2.0 101:3.0 102:4.0 103:56.0 111:6.0 112:66.0 114:4.0 119:6.0 125:2.0 126:13.0 127:9.0 134:3.0 140:45.0 141:5.0 144:5.0 151:2.0 154:22.0 159:2.0 160:1.0 164:1.0 168:15.0 170:2.0 172:2.0 173:2.0 174:52.0 175:2.0 180:1.0 184:3.0 186:3.0 187:4.0 188:1.0 196:9.0 200:6.0 207:5.0 211:22.0 212:3.0 215:1.0…		310	387	502	426	883	316	621	615	688	366	380	649	662	469	472	546	387	489	474	957	741	424	516	828	628	740	573	695	628	504	726	1043	806	861	586	541	727	746	669	601	544	648	805	749
214535	867659	129	214535	85:50.0 87:24.0 90:2.0 91:2.0 92:2.0 93:3.0 97:18.0 98:3.0 99:1.0 101:131.0 103:174.0 107:7.0 108:5.0 113:8.0 114:5.0 115:80.0 117:200.0 127:16.0 129:1850.0 130:186.0 131:249.0 132:14.0 133:40.0 134:6.0 140:1.0 141:1.0 142:5.0 143:16.0 144:1.0 145:63.0 146:1.0 147:147.0 148:30.0 149:15.0 150:2.0 151:1.0 155:25.0 157:33.0 159:4.0 161:5.0 164:1.0 165:1.0 169:50.0 171:3.0 174:3.0 183:13.0 188:1.0 18…		98	109	824	1209	145	217	629	921	181	163	269	271	596	454	593	895	246	907	911	562	320	189	771	261	1057	608	658	601	217	266	169	200	78	1408	637	769	195	241	126	155	536	594	237	220
215978	301832	197	215978	85:87.0 86:347.0 87:80.0 88:7.0 90:49.0 91:119.0 92:50.0 93:102.0 94:63.0 95:218.0 96:73.0 97:90.0 98:89.0 100:1119.0 101:337.0 102:254.0 103:947.0 104:162.0 105:78.0 106:7.0 107:108.0 108:1.0 109:54.0 110:345.0 111:13.0 112:48.0 113:3.0 114:42.0 115:38.0 118:18.0 120:19.0 121:13.0 123:100.0 124:39.0 125:93.0 126:21.0 127:98.0 128:19.0 129:1440.0 131:216.0 132:14.0 134:41.0 135:9.0 136:43.0 137:9…		243	233	182	208	216	223	172	166	171	130	186	227	180	194	253	226	219	239	207	217	284	245	219	287	271	235	229	246	180	163	176	253	289	206	206	185	199	175	227	76	235	177	234	275
216428	505415	223	216428	85:214.0 86:24.0 91:566.0 92:31.0 93:250.0 94:32.0 95:117.0 97:120.0 99:28.0 100:19.0 101:44.0 102:7.0 103:130.0 105:468.0 106:28.0 107:263.0 108:40.0 109:139.0 110:14.0 111:23.0 112:11.0 115:161.0 117:1974.0 118:167.0 119:169.0 121:97.0 122:2.0 123:294.0 124:9.0 125:180.0 127:30.0 129:68.0 130:34.0 131:477.0 132:19.0 133:792.0 134:57.0 135:121.0 136:10.0 137:34.0 138:1.0 139:59.0 140:109.0 141:2…		259	95	124	92	231	1371	86	778	147	144	66	294	88	462	542	106	283	63	91	684	96	245	374	137	119	120	130	624	133	129	680	238	114	544	89	296	134	91	189	103	95	102	305	83
217870	401556	142	217870	87:20.0 88:22.0 90:4.0 91:10.0 94:29.0 96:203.0 97:64.0 100:116.0 103:35.0 105:1.0 106:2.0 107:115.0 109:254.0 110:1017.0 112:35.0 113:215.0 114:313.0 115:44.0 116:351.0 118:28.0 119:5.0 122:113.0 123:16.0 124:1203.0 125:2314.0 126:179.0 128:1288.0 129:108.0 131:40.0 136:269.0 137:29.0 138:21.0 139:57.0 141:319.0 142:6290.0 143:540.0 144:206.0 145:89.0 146:16.0 147:186.0 148:77.0 149:3.0 151:46.0…		116	148	177	155	165	149	145	163	168	112	113	138	134	135	174	203	184	171	95	185	204	203	175	213	190	161	180	172	153	161	174	213	196	228	157	196	195	114	156	176	224	139	151	170
218465	848226	128	218465	85:47.0 86:85.0 89:38.0 90:268.0 91:336.0 92:40.0 93:123.0 94:34.0 95:317.0 96:268.0 97:103.0 98:24.0 99:1.0 100:153.0 101:15.0 102:12.0 103:31.0 104:22.0 106:24.0 107:125.0 108:9.0 109:124.0 110:21.0 111:16.0 112:11.0 115:349.0 116:1375.0 117:217.0 118:61.0 119:1.0 120:13.0 121:62.0 123:34.0 124:29.0 125:11.0 126:41.0 128:1400.0 129:259.0 130:111.0 131:1328.0 132:205.0 133:64.0 134:65.0 137:9.0 …		213	314	313	204	372	158	340	160	274	301	160	309	211	172	656	166	170	658	153	394	332	188	416	389	479	345	322	366	337	323	225	364	386	374	276	347	325	308	418	233	236	320	342	205
218765	263849	267	218765	85:600.0 86:11421.0 88:256.0 90:9.0 92:31.0 95:68.0 96:590.0 97:76.0 98:434.0 99:394.0 100:6363.0 101:2565.0 102:3957.0 103:857.0 104:328.0 105:527.0 106:71.0 107:317.0 111:381.0 112:263.0 113:212.0 114:1310.0 115:1610.0 116:1794.0 117:5414.0 118:980.0 119:1269.0 120:10.0 121:66.0 122:10.0 124:5.0 125:362.0 126:1035.0 127:202.0 129:336.0 130:3719.0 131:5304.0 132:829.0 133:4388.0 134:170.0 135:38…		353	654	1372	1388	1018	824	1411	1765	843	736	620	751	1115	1633	1812	1232	1044	1280	1059	1370	708	821	1171	522	1053	940	992	1096	1237	549	805	547	744	1755	1215	1662	863	816	945	1049	1138	1565	570	519
219021	335520	228	219021	85:79.0 86:747.0 87:481.0 88:1478.0 89:535.0 90:80.0 91:1250.0 92:199.0 93:150.0 96:33.0 97:568.0 99:59.0 100:147.0 102:341.0 103:2026.0 104:444.0 105:491.0 106:61.0 107:301.0 108:726.0 109:97.0 110:17975.0 111:666.0 112:26.0 113:79.0 114:274.0 115:714.0 117:903.0 118:1210.0 119:707.0 120:693.0 121:171.0 122:85.0 124:159.0 125:26.0 126:110.0 127:316.0 129:160.0 130:884.0 131:4017.0 132:607.0 133:…		211	188	194	192	235	168	123	252	262	234	205	179	188	236	289	157	188	163	172	204	200	227	214	183	262	283	226	253	228	209	266	227	299	377	255	355	131	182	189	249	340	240	191	244
219169	565903	186	219169	85:392.0 86:364.0 87:160.0 88:111.0 89:4130.0 90:378.0 91:181.0 93:56.0 94:26.0 96:47.0 98:115.0 99:215.0 100:507.0 101:1076.0 102:740.0 103:2746.0 104:328.0 105:243.0 106:100.0 109:47.0 110:300.0 111:73.0 112:133.0 113:298.0 114:344.0 115:508.0 116:359.0 117:4901.0 118:602.0 119:469.0 126:187.0 128:661.0 129:1025.0 130:269.0 131:786.0 132:295.0 133:2479.0 134:387.0 135:169.0 136:56.0 137:8.0 139…		29	57	75	20	35	35	30	69	61	63	61	86	54	54	91	93	97	71	78	79	73	62	94	49	99	78	107	90	47	97	51	115	67	93	74	71	44	60	92	52	121	61	19	89
219510	201942	100	219510	85:2700.0 86:200.0 88:601.0 90:164.0 91:975.0 92:245.0 93:331.0 94:119.0 95:1853.0 96:288.0 97:1957.0 98:2843.0 99:446.0 100:9323.0 101:929.0 102:436.0 104:368.0 105:51.0 106:264.0 107:1905.0 108:328.0 109:772.0 110:1780.0 111:2865.0 112:898.0 113:787.0 114:435.0 115:396.0 116:1284.0 117:515.0 118:517.0 119:311.0 120:277.0 121:513.0 122:24.0 123:64.0 124:43.0 125:1348.0 126:182.0 127:583.0 130:23…		1583	918	1272	594	287	10877	1528	3129	4768	869	5382	475	1623	3392	1246	1875	2602	458	586	1614	634	1735	4273	780	291	1228	1073	499	397	1076	2047	1449	1254	2241	1882	727	1220	1232	3076	4114	2078	526	2061	313
220010	1027429	227	220010	85:56.0 89:26.0 90:29.0 91:52.0 93:36.0 95:125.0 96:11.0 97:99.0 98:202.0 99:69.0 100:15.0 101:9.0 104:10.0 105:9.0 107:26.0 108:5.0 109:87.0 110:9.0 111:75.0 112:35.0 117:31.0 121:33.0 123:126.0 124:8.0 125:64.0 126:2.0 129:82.0 130:31.0 135:26.0 137:325.0 138:38.0 139:87.0 140:34.0 141:15.0 153:90.0 154:33.0 155:2072.0 156:153.0 157:65.0 158:7.0 163:67.0 164:21.0 165:37.0 167:16.0 169:50.0 171:…		359	329	294	220	537	381	417	357	422	259	338	180	594	255	394	206	327	334	327	351	285	259	264	354	442	433	317	343	284	307	523	525	382	524	412	290	334	305	349	274	433	346	451	328
221574	354121	85	221574	85:4005.0 86:527.0 87:52.0 88:73.0 89:56.0 90:4.0 91:162.0 92:36.0 93:46.0 95:8.0 98:96.0 99:634.0 100:747.0 102:133.0 103:241.0 104:277.0 105:19.0 106:119.0 108:112.0 109:52.0 111:82.0 112:112.0 113:356.0 114:14.0 118:33.0 119:31.0 125:8.0 126:118.0 127:348.0 128:9.0 129:1.0 130:96.0 131:1.0 132:273.0 133:72.0 134:43.0 135:61.0 141:1.0 142:8.0 144:3.0 146:112.0 148:14.0 149:7.0 151:2.0 152:28.0 …		1155	1008	1270	970	1295	1253	1263	1064	777	734	793	1216	871	964	1026	939	864	1176	720	1384	1357	5910	5567	1285	5858	5640	1210	5590	3913	1080	1488	1449	1552	1437	1125	1253	1539	1362	1672	812	1580	691	1048	1066
222169	975088	144	222169	85:126.0 86:76.0 89:207.0 90:315.0 91:646.0 93:130.0 94:191.0 95:382.0 97:395.0 98:1885.0 99:66.0 100:141.0 101:97.0 108:218.0 111:44.0 112:111.0 113:1.0 115:1182.0 116:5333.0 117:456.0 118:104.0 120:99.0 121:117.0 122:334.0 124:78.0 125:530.0 127:293.0 128:4265.0 129:534.0 130:559.0 131:9972.0 132:1150.0 133:360.0 136:209.0 141:120.0 142:256.0 143:87.0 144:4510.0 145:719.0 146:10.0 150:15.0 152:…		176	609	6520	3412	1909	1117	252	207	319	328	359	1048	527	163	864	2622	1839	531	3512	2725	1592	948	1160	4912	9309	658	3431	1869	405	1425	1596	1085	6570	694	692	827	905	488	3872	393	83	544	1573	252
223492	384421	142	223492	89:16.0 90:61.0 92:418.0 93:46.0 94:11.0 96:62.0 99:53.0 102:1651.0 104:82.0 105:166.0 109:583.0 110:1186.0 111:141.0 113:640.0 115:1084.0 116:188.0 117:4393.0 119:67.0 120:163.0 124:773.0 125:5961.0 126:220.0 128:4043.0 129:411.0 130:2577.0 131:902.0 132:193.0 133:1498.0 135:674.0 136:844.0 137:101.0 139:36.0 140:1421.0 141:187.0 142:18059.0 143:509.0 144:423.0 146:1134.0 147:2148.0 148:725.0 14…		354	303	383	390	341	252	332	351	334	259	220	332	262	360	344	335	268	353	273	336	368	357	334	375	360	391	336	343	316	296	361	379	440	393	315	365	329	266	278	314	380	308	325	298
223497	844684	98	223497	85:411.0 86:439.0 87:252.0 89:1717.0 90:185.0 91:58.0 93:90.0 97:190.0 98:19606.0 99:1574.0 100:773.0 101:804.0 102:390.0 103:8403.0 104:971.0 105:114.0 109:32.0 110:37.0 111:31.0 113:431.0 114:545.0 115:535.0 116:221.0 117:3269.0 118:237.0 119:257.0 120:84.0 122:79.0 124:17.0 126:172.0 128:553.0 129:1925.0 130:404.0 131:838.0 132:312.0 133:2239.0 134:10.0 137:15.0 140:237.0 141:97.0 142:528.0 14…		728	378	337	304	163	518	207	490	255	304	105	316	107	518	692	285	733	182	81	522	435	534	589	446	585	396	804	690	273	140	302	474	354	166	201	359	224	423	626	216	414	188	211	215
223505	810335	246	223505	85:410.0 86:539.0 87:104.0 88:90.0 89:1966.0 90:67.0 91:122.0 94:67.0 95:442.0 97:23.0 98:553.0 99:201.0 100:577.0 101:245.0 102:214.0 103:7628.0 104:619.0 105:245.0 107:64.0 108:135.0 109:24.0 110:79.0 111:132.0 112:118.0 113:243.0 114:1755.0 115:281.0 116:1275.0 117:3626.0 118:188.0 119:25.0 121:38.0 122:5.0 123:164.0 126:224.0 127:116.0 128:1250.0 129:2004.0 130:595.0 131:1565.0 132:411.0 133:…		246	132	89	94	56	162	50	73	21	41	86	109	92	63	123	243	131	84	39	281	180	191	28	199	232	78	221	199	90	72	74	146	114	42	52	45	62	94	108	69	117	61	49	19
223521	1166398	283	223521	85:153.0 95:206.0 96:208.0 97:111.0 100:42.0 109:59.0 110:14.0 111:80.0 113:58.0 120:29.0 123:26.0 124:7.0 129:1826.0 135:169.0 142:104.0 143:7.0 155:103.0 157:9.0 162:2.0 163:39.0 165:39.0 166:82.0 176:55.0 177:123.0 179:32.0 180:19.0 183:67.0 191:134.0 193:166.0 194:128.0 195:105.0 196:1.0 197:113.0 198:30.0 199:5.0 204:1.0 207:451.0 208:420.0 209:67.0 222:134.0 231:4.0 235:39.0 237:50.0 238:3.…		272	563	563	204	409	222	583	346	396	301	594	410	778	332	559	361	357	425	544	630	538	539	378	595	581	690	569	611	571	367	341	450	680	674	254	415	376	696	423	354	535	371	379	419
223548	749189	294	223548	86:338.0 91:350.0 92:15.0 93:78.0 94:42.0 95:90.0 97:60.0 98:176.0 99:205.0 102:52.0 103:21.0 107:240.0 108:5.0 109:6.0 121:4.0 122:42.0 123:33.0 124:71.0 130:290.0 134:593.0 135:121.0 136:12.0 143:110.0 147:3414.0 148:161.0 151:12.0 156:22.0 160:1.0 165:110.0 177:46.0 178:10.0 179:46.0 184:235.0 185:77.0 193:63.0 199:11.0 204:64.0 205:23.0 207:8.0 209:36.0 217:56.0 229:1.0 237:1470.0 238:261.0 2…		121	248	327	161	145	63	318	172	132	139	37	127	105	135	205	179	183	201	122	129	118	118	210	131	153	98	153	90	88	128	146	263	142	255	163	80	143	153	169	218	118	183	239	139
223566	624258	156	223566	86:115.0 98:206.0 99:618.0 100:171.0 102:53.0 110:34.0 114:20.0 119:92.0 120:42.0 126:39.0 130:5.0 132:351.0 139:54.0 140:142.0 141:152.0 155:323.0 156:4867.0 157:474.0 158:91.0 168:5.0 170:119.0 174:304.0 184:30.0 188:3.0 194:8.0 207:30.0 209:38.0 212:42.0 214:50.0 217:432.0 218:22.0 222:16.0 233:12.0 238:2.0 241:11.0 242:39.0 243:102.0 244:7.0 245:23.0 246:15.0 251:1.0 253:17.0 260:55.0 288:8.0…		2343	1607	1898	2113	3997	2179	2567	3242	3236	2650	3455	1501	4021	1412	3778	1448	2942	2827	3774	2557	2180	3200	3298	2625	3765	3679	2147	2262	2804	2740	4980	5187	3323	5543	3157	4244	4148	2606	4091	3463	3636	3960	3396	2852
223597	1204498	297	223597	95:171.0 96:54.0 103:45.0 113:54.0 118:26.0 121:132.0 129:1581.0 130:88.0 142:10.0 162:17.0 165:14.0 166:4.0 177:26.0 178:51.0 187:8.0 192:44.0 193:207.0 194:99.0 195:12.0 197:76.0 207:906.0 208:257.0 209:213.0 211:32.0 218:11.0 222:7.0 224:1.0 235:17.0 238:10.0 239:140.0 240:63.0 241:1.0 247:37.0 249:122.0 251:25.0 252:42.0 255:4.0 257:30.0 258:2.0 263:2.0 264:1.0 265:185.0 266:2.0 267:176.0 268…		181	187	89	120	239	169	305	227	314	179	306	306	419	256	316	225	199	209	290	386	290	261	244	325	314	451	320	453	390	305	136	342	409	252	264	321	197	347	391	224	414	181	187	278
223618	689461	237	223618	86:208.0 89:17.0 98:69.0 100:222.0 101:4.0 106:34.0 112:139.0 114:13.0 116:7.0 117:261.0 118:78.0 124:29.0 125:550.0 128:27.0 129:199.0 132:8.0 138:9.0 139:72.0 144:13.0 150:152.0 152:31.0 160:44.0 166:15.0 172:64.0 174:75.0 180:1274.0 181:110.0 182:8.0 184:15.0 201:39.0 205:47.0 211:26.0 215:42.0 217:1248.0 218:376.0 219:126.0 237:2681.0 238:424.0 239:83.0 244:31.0 252:292.0 253:47.0 255:3.0 269…		72	25	69	19	121	95	23	102	845	27	54	76	54	53	604	79	2595	634	87	90	40	208	288	38	145	94	46	411	92	46	308	278	49	50	27	32	264	128	88	153	42	153	221	35
223629	792540	255	223629	85:202.0 86:98.0 89:692.0 95:17.0 98:767.0 99:134.0 100:346.0 101:275.0 103:4062.0 104:45.0 105:60.0 109:48.0 112:168.0 113:99.0 114:214.0 116:1130.0 117:1334.0 118:128.0 124:73.0 128:115.0 129:851.0 130:483.0 133:428.0 141:306.0 142:330.0 143:46.0 144:563.0 147:3972.0 148:506.0 149:1.0 153:146.0 154:49.0 155:52.0 157:87.0 158:330.0 160:273.0 163:1.0 165:4.0 167:91.0 168:35.0 170:9.0 172:178.0 17…		140	55	51	84	40	78	69	59	31	57	34	80	27	61	43	72	59	47	19	122	155	123	98	92	51	29	43	69	37	27	55	101	64	31	19	34	66	56	42	28	44	16	48	22
223647	687863	226	223647	85:343.0 86:247.0 88:91.0 89:231.0 90:73.0 91:55.0 93:196.0 94:8.0 97:215.0 98:119.0 99:406.0 100:684.0 101:238.0 102:20.0 106:5.0 107:248.0 109:151.0 110:134.0 111:90.0 113:165.0 115:1276.0 116:6266.0 117:2761.0 118:381.0 121:5.0 122:77.0 123:5.0 124:1332.0 125:41.0 126:167.0 128:1800.0 129:2865.0 130:547.0 131:10491.0 132:1691.0 133:448.0 134:1.0 140:15.0 141:8.0 142:227.0 143:75.0 144:1539.0 1…		83	80	82	66	27	51	65	50	56	50	49	101	60	74	145	69	38	86	61	47	73	51	41	126	69	48	67	51	78	88	74	89	112	59	44	91	57	81	88	65	93	57	57	60
223675	281046	145	223675	86:5927.0 87:80.0 89:132.0 90:460.0 91:1879.0 92:158.0 93:269.0 94:2.0 96:239.0 97:16.0 99:269.0 101:286.0 102:631.0 103:695.0 105:174.0 106:13.0 107:332.0 108:72.0 109:42.0 110:356.0 113:771.0 115:289.0 116:240.0 117:2247.0 118:58.0 119:314.0 120:6.0 128:551.0 129:755.0 131:884.0 132:241.0 133:3110.0 134:717.0 135:876.0 136:195.0 137:38.0 138:2.0 139:189.0 140:1942.0 141:897.0 142:471.0 143:1189…		10632	5849	6833	10145	2007	9458	6510	2193	1152	3098	3381	5610	3068	6444	8220	6902	7087	8068	4076	2890	3384	1268	2093	3501	2084	4194	8686	3702	3459	4024	6475	11918	3459	2543	2579	4504	5765	6489	8491	4095	5343	4454	5583	4280
223830	548046	275	223830	85:232.0 86:409.0 87:51.0 89:1291.0 90:69.0 93:19.0 98:267.0 99:154.0 100:1378.0 101:187.0 102:552.0 108:87.0 110:321.0 111:18.0 112:134.0 113:18.0 114:332.0 116:216.0 117:821.0 118:21.0 122:2.0 126:288.0 127:780.0 128:1171.0 129:1022.0 130:411.0 131:230.0 132:467.0 133:607.0 138:1.0 139:138.0 140:122.0 142:646.0 143:283.0 144:257.0 145:329.0 146:195.0 147:1677.0 150:11.0 153:52.0 155:843.0 156:5…		264	225	222	194	211	181	194	137	195	182	216	187	239	176	246	146	188	221	205	178	143	205	258	166	217	232	209	234	178	189	203	325	267	324	217	253	202	184	220	159	256	192	186	206
223871	827092	158	223871	86:1186.0 88:97.0 89:1963.0 90:155.0 91:41.0 94:120.0 95:128.0 96:235.0 98:217.0 99:224.0 100:457.0 101:828.0 102:284.0 103:9203.0 104:725.0 105:312.0 107:21.0 109:47.0 110:94.0 113:194.0 114:283.0 115:125.0 116:407.0 117:10364.0 118:945.0 119:283.0 121:22.0 126:22.0 128:643.0 129:1759.0 130:699.0 131:787.0 132:145.0 133:1635.0 134:21.0 139:199.0 140:38.0 141:139.0 142:2214.0 143:631.0 144:862.0 …		369	147	183	269	40	226	48	82	62	43	41	119	66	124	146	107	87	79	60	324	267	172	126	251	139	64	171	143	62	61	88	175	134	50	58	27	66	61	101	21	51	40	47	58
223973	1028825	243	223973	85:286.0 88:129.0 95:141.0 96:165.0 97:270.0 98:191.0 99:142.0 100:51.0 101:819.0 102:39.0 103:376.0 106:141.0 110:4.0 111:88.0 113:203.0 115:182.0 116:136.0 117:132.0 120:54.0 121:98.0 123:66.0 124:20.0 125:71.0 129:4677.0 130:713.0 131:483.0 132:39.0 133:151.0 134:194.0 137:97.0 138:36.0 139:6.0 145:638.0 146:320.0 147:353.0 151:9.0 153:22.0 155:181.0 156:9.0 159:27.0 164:5.0 166:20.0 167:25.0 …		381	912	736	663	1170	995	963	930	992	360	1015	522	1303	600	1190	844	846	956	1011	700	932	900	732	937	1265	1008	809	804	733	759	1171	1592	1040	1158	824	813	1102	908	950	636	895	800	1055	718
224670	444268	228	224670	85:272.0 92:44.0 94:300.0 95:34.0 97:34.0 98:12618.0 99:1212.0 100:318.0 101:212.0 102:587.0 104:180.0 105:179.0 107:1127.0 108:223.0 109:80.0 110:2182.0 113:15.0 114:264.0 115:266.0 116:74.0 118:490.0 119:107.0 120:274.0 121:9.0 122:34.0 123:407.0 124:453.0 125:5.0 126:53.0 127:46.0 128:90.0 130:632.0 131:154.0 132:44.0 134:1694.0 136:760.0 140:33.0 141:20.0 142:183.0 143:526.0 144:352.0 145:26.…		391	371	412	393	391	323	384	375	365	272	235	298	332	369	461	446	347	399	346	429	442	359	401	431	460	398	377	381	373	391	378	405	463	474	429	418	388	348	435	335	438	351	549	389
224859	568678	197	224859	86:219.0 89:362.0 90:191.0 91:298.0 93:32.0 94:45.0 97:23.0 100:312.0 102:7.0 104:66.0 107:110.0 108:127.0 109:5.0 110:1057.0 111:87.0 112:11.0 113:94.0 114:7.0 115:3.0 118:13.0 122:16.0 125:49.0 126:587.0 128:542.0 129:1430.0 130:12.0 133:3.0 137:2.0 138:43.0 139:46.0 141:1496.0 142:201.0 144:223.0 146:9.0 148:1.0 149:3.0 150:3.0 151:416.0 152:1266.0 153:1636.0 154:621.0 155:3862.0 156:1773.0 16…		124	153	178	268	249	152	245	106	143	84	181	220	172	102	172	186	140	173	154	360	156	171	131	160	252	165	171	196	117	166	249	169	220	158	132	179	253	237	269	135	154	93	157	82
225384	849622	338	225384	85:1838.0 86:1830.0 88:24.0 89:1652.0 90:3773.0 91:5627.0 92:758.0 93:2143.0 94:1443.0 95:2561.0 96:1947.0 97:3757.0 98:1669.0 99:1196.0 100:6118.0 101:1412.0 102:800.0 103:2809.0 105:845.0 106:28.0 107:250.0 108:1056.0 109:899.0 110:782.0 111:843.0 112:821.0 113:717.0 114:831.0 115:12018.0 116:45756.0 117:6371.0 118:2117.0 119:449.0 120:150.0 121:507.0 122:2713.0 123:819.0 124:690.0 125:221.0 12…		22	17	34	20	78	53	37	51	34	61	46	60	43	13	42	31	54	64	18	49	96	78	31	38	59	31	30	57	41	46	27	55	43	47	40	59	43	60	76	20	44	45	55	34
225393	878347	427	225393	88:323.0 91:90.0 101:93.0 104:21.0 105:359.0 106:27.0 109:53.0 115:5.0 118:64.0 121:7.0 128:462.0 129:30.0 133:193.0 134:311.0 139:1.0 141:20.0 142:23.0 145:54.0 150:18.0 153:21.0 155:23.0 156:69.0 157:143.0 158:44.0 159:136.0 161:362.0 163:417.0 165:395.0 166:46.0 170:31.0 172:5.0 173:49.0 174:16.0 175:528.0 177:806.0 178:138.0 179:110.0 180:4.0 183:4.0 188:11.0 189:260.0 190:69.0 191:264.0 193:…		24	34	35	24	45	168	258	14	43	21	114	206	346	40	24	51	58	46	31	284	45	67	15	33	43	19	23	30	22	65	60	15	51	28	19	26	34	184	77	21	39	35	19	41
225396	733154	202	225396	86:665.0 87:197.0 90:5.0 91:367.0 92:81.0 93:630.0 94:231.0 95:254.0 96:823.0 97:657.0 98:622.0 99:4.0 100:1075.0 101:111.0 102:216.0 103:346.0 104:16.0 105:379.0 107:1604.0 108:368.0 109:70.0 110:543.0 112:28.0 114:162.0 115:434.0 116:1045.0 117:64.0 118:36.0 121:205.0 122:1413.0 123:294.0 124:325.0 127:8.0 128:337.0 129:1050.0 130:2575.0 133:457.0 134:1024.0 136:1044.0 137:215.0 138:242.0 139:1…		1042	520	646	1962	294	943	544	209	292	2072	717	485	3924	455	946	495	455	905	1119	800	379	2236	2918	391	2037	1112	668	493	605	601	338	352	750	1395	466	581	285	767	791	341	1230	236	389	922
225398	825090	288	225398	86:154.0 87:356.0 88:2.0 93:218.0 94:67.0 98:1058.0 99:13.0 101:261.0 103:1156.0 107:461.0 108:1.0 109:6.0 110:286.0 114:100.0 115:3.0 124:14.0 127:1.0 129:1188.0 134:619.0 142:151.0 143:154.0 144:159.0 154:90.0 155:61.0 157:205.0 168:14.0 169:220.0 170:90.0 182:128.0 183:64.0 184:1683.0 185:317.0 186:320.0 189:380.0 191:130.0 197:34.0 200:387.0 201:45.0 204:4935.0 205:748.0 206:246.0 207:15.0 21…		464	41	63	132	73	228	91	186	23	22	41	96	56	202	131	145	52	34	33	108	59	92	148	53	88	31	55	332	68	25	21	67	45	24	38	30	28	73	51	58	32	34	29	46
225401	832342	204	225401	88:425.0 90:52.0 93:125.0 99:193.0 101:691.0 102:134.0 103:1871.0 104:118.0 105:39.0 106:16.0 107:40.0 108:7.0 109:75.0 111:61.0 112:65.0 113:265.0 114:193.0 115:1.0 116:146.0 117:7362.0 118:671.0 119:3.0 121:35.0 122:8.0 123:36.0 128:139.0 129:2177.0 130:3.0 131:198.0 133:704.0 135:3.0 136:10.0 140:22.0 142:859.0 143:352.0 144:42.0 145:22.0 146:6.0 147:6589.0 148:128.0 149:676.0 150:36.0 151:76.…		975	92	120	248	86	552	159	352	119	96	60	145	61	565	294	428	161	201	50	320	320	202	256	155	189	90	62	418	205	30	40	175	99	69	83	28	112	105	67	80	116	68	84	155
225405	463643	283	225405	88:230.0 93:215.0 94:242.0 98:242.0 100:1023.0 101:389.0 107:411.0 109:50.0 110:847.0 112:144.0 113:331.0 114:155.0 118:310.0 124:283.0 128:25.0 130:1620.0 136:71.0 140:231.0 142:105.0 143:29.0 144:29.0 146:287.0 154:460.0 158:139.0 160:88.0 166:19.0 167:99.0 168:524.0 169:92.0 170:36.0 171:82.0 172:415.0 173:13.0 175:175.0 181:4.0 182:130.0 185:284.0 186:128.0 187:256.0 188:81.0 195:17.0 196:12.…		442	246	190	427	776	624	302	671	899	457	660	129	406	169	505	103	563	320	508	267	359	1122	970	289	548	679	244	241	604	483	1667	1930	1387	1207	981	436	1501	474	441	856	594	761	670	861
225423	726848	383	225423	85:224.0 86:447.0 88:145.0 89:2.0 90:177.0 98:40.0 99:142.0 100:2961.0 101:196.0 103:716.0 104:5.0 105:3.0 107:230.0 109:57.0 111:12.0 113:542.0 114:159.0 115:181.0 116:152.0 117:6.0 124:30.0 127:1.0 128:36.0 129:161.0 130:593.0 131:581.0 133:344.0 134:6.0 140:247.0 141:81.0 142:255.0 144:277.0 147:2865.0 148:37.0 151:5.0 156:51.0 157:139.0 158:730.0 161:3.0 163:2.0 167:7.0 169:90.0 170:73.0 172:…		185	133	166	127	196	148	130	142	64	89	107	228	342	68	557	177	143	489	257	72	61	93	118	116	159	231	224	200	53	152	114	554	156	397	180	262	189	288	309	133	104	228	430	110
225427	1040697	156	225427	86:5941.0 87:611.0 88:535.0 93:167.0 94:192.0 98:81.0 99:252.0 100:2879.0 101:696.0 102:1144.0 103:343.0 105:56.0 108:82.0 109:154.0 112:593.0 113:458.0 114:419.0 115:169.0 116:592.0 117:25.0 120:41.0 121:153.0 122:88.0 126:54.0 128:559.0 129:440.0 130:882.0 131:852.0 132:23.0 133:599.0 137:50.0 138:10.0 140:568.0 141:188.0 142:1218.0 143:66.0 144:157.0 145:83.0 146:333.0 147:94.0 148:347.0 154:4…		467	47	858	263	824	726	753	1171	1229	267	353	436	719	481	1641	565	1400	721	1358	971	427	770	1282	1056	732	887	1008	967	693	492	2261	711	206	1088	1618	896	1099	743	1841	1473	1224	1476	1258	1134
225431	532403	218	225431	85:208.0 87:3.0 88:119.0 89:142.0 93:825.0 95:18.0 98:250.0 99:82.0 100:8091.0 101:460.0 103:5.0 105:1.0 107:4620.0 108:386.0 111:246.0 112:41.0 113:968.0 114:48.0 115:6031.0 116:1137.0 117:832.0 118:302.0 122:169.0 124:14.0 128:92.0 129:541.0 130:1364.0 131:1136.0 132:493.0 133:22.0 134:2132.0 138:171.0 139:21.0 140:9.0 143:479.0 144:172.0 146:1068.0 147:60.0 148:167.0 149:16.0 150:67.0 151:1.0 …		279	380	420	227	212	213	370	307	270	90	209	187	202	187	564	323	249	411	397	304	277	183	416	273	276	230	362	284	138	251	198	453	468	425	405	219	225	463	367	125	177	462	493	297
225446	383070	156	225446	86:1557.0 88:2353.0 89:481.0 91:363.0 92:100.0 93:217.0 98:115.0 100:638.0 102:537.0 103:403.0 104:871.0 105:75.0 107:9029.0 108:863.0 110:519.0 111:40.0 112:13.0 113:163.0 114:588.0 115:447.0 116:481.0 117:1612.0 118:1174.0 120:12.0 122:448.0 124:149.0 127:1577.0 130:5226.0 131:200.0 134:14022.0 135:23.0 137:315.0 138:90.0 139:62.0 140:490.0 141:33.0 145:70.0 146:819.0 147:5433.0 148:2717.0 149:…		957	552	709	863	371	628	712	623	755	798	1334	568	1159	947	978	885	1034	516	1248	340	777	1152	845	462	567	566	731	481	524	735	1127	1073	1202	718	1021	494	1078	705	851	616	545	581	602	803
225481	798091	204	225481	85:1017.0 86:358.0 87:998.0 88:359.0 89:3525.0 90:415.0 91:949.0 92:66.0 94:874.0 95:230.0 96:426.0 97:399.0 99:1589.0 100:4406.0 101:4239.0 102:1859.0 103:12562.0 104:1119.0 105:269.0 106:73.0 108:356.0 109:379.0 111:638.0 112:412.0 113:1764.0 114:764.0 115:1723.0 116:2128.0 117:8593.0 118:1034.0 119:491.0 120:198.0 122:146.0 123:47.0 124:205.0 125:167.0 126:14.0 128:2896.0 129:11396.0 130:1942.…		1805	235	312	603	155	946	159	837	148	88	81	518	36	1255	626	1075	301	392	46	502	583	729	653	350	491	163	178	1053	391	83	63	283	118	57	77	49	153	280	272	206	149	157	88	237
225486	521044	274	225486	85:1041.0 86:149.0 87:543.0 88:520.0 91:441.0 92:84.0 93:280.0 94:494.0 96:199.0 97:348.0 100:4558.0 101:86.0 102:111.0 103:2072.0 104:374.0 107:1177.0 109:921.0 112:5835.0 113:487.0 114:1418.0 115:2402.0 117:535.0 118:917.0 121:9.0 124:126.0 127:8.0 128:389.0 129:1456.0 130:1490.0 131:1287.0 132:548.0 133:1586.0 134:1417.0 135:527.0 137:2.0 138:162.0 139:105.0 140:340.0 141:325.0 142:1222.0 143:…		236	54	77	167	143	154	133	131	150	73	90	107	43	237	128	211	81	113	35	113	143	115	147	106	130	256	56	200	319	80	70	66	58	142	83	50	236	129	110	173	257	116	107	148
225539	798935	387	225539	85:876.0 86:298.0 88:454.0 89:4210.0 90:134.0 92:41.0 94:511.0 95:491.0 96:172.0 97:194.0 98:18165.0 99:2164.0 100:369.0 101:1894.0 102:413.0 103:21196.0 104:1528.0 105:1224.0 107:220.0 109:125.0 110:174.0 111:402.0 112:245.0 113:853.0 114:654.0 115:74.0 116:258.0 117:6897.0 118:685.0 119:556.0 122:229.0 123:131.0 124:276.0 125:847.0 126:417.0 128:873.0 129:4168.0 130:1585.0 131:1848.0 132:299.0 …		75	46	68	53	24	63	41	21	35	34	53	21	32	30	48	53	54	29	26	109	38	50	47	70	75	36	53	43	39	51	37	58	35	63	43	28	22	41	52	15	51	29	41	41
225555	685994	266	225555	87:1.0 91:196.0 92:187.0 93:814.0 99:33.0 104:49.0 107:1850.0 109:28.0 110:668.0 111:52.0 115:16.0 116:139.0 121:353.0 122:42.0 123:121.0 124:10.0 125:5.0 132:6.0 133:179.0 136:404.0 140:147.0 141:8.0 144:66.0 145:13.0 149:3673.0 150:435.0 151:20.0 153:1.0 155:26.0 156:755.0 160:159.0 163:15.0 164:1.0 165:246.0 167:9.0 168:19.0 169:35.0 171:24.0 173:23.0 174:132.0 177:545.0 178:145.0 179:181.0 18…		30	94	97	32	229	52	111	204	190	32	209	234	294	194	132	282	95	139	229	39	123	650	684	88	722	593	123	555	465	67	881	1309	153	190	121	61	866	180	166	737	88	657	785	112
226303	624879	217	226303	87:103.0 90:448.0 91:426.0 99:554.0 103:1390.0 105:362.0 108:27.0 109:48.0 110:369.0 111:377.0 113:66.0 114:380.0 116:218.0 117:1028.0 118:755.0 128:36.0 129:1184.0 130:2068.0 131:671.0 133:1072.0 134:510.0 136:198.0 138:62.0 139:80.0 142:121.0 143:842.0 147:3582.0 148:697.0 151:25.0 154:176.0 155:402.0 156:102.0 157:1138.0 158:189.0 159:12.0 170:215.0 174:105.0 177:4.0 182:14.0 183:852.0 184:137…		612	146	628	748	1277	451	282	744	1258	222	421	1856	259	908	460	1099	177	1208	153	392	456	444	439	391	495	449	186	512	759	339	142	180	306	575	335	246	307	415	419	1607	372	301	1189	694
226330	335994	249	226330	85:912.0 87:119.0 89:596.0 90:9.0 92:38.0 94:9.0 95:178.0 96:5.0 99:31.0 101:354.0 104:11.0 107:4564.0 108:384.0 110:3507.0 111:4.0 114:474.0 115:2408.0 116:1251.0 117:1492.0 120:227.0 121:35.0 122:110.0 123:24.0 124:15.0 126:44.0 127:811.0 130:4505.0 131:1140.0 132:561.0 133:220.0 134:5999.0 136:62.0 137:2.0 138:11.0 139:15.0 140:73.0 143:234.0 144:157.0 147:628.0 151:32.0 156:71.0 157:171.0 158…		158	170	102	90	239	159	225	200	241	196	129	97	96	295	433	68	300	95	161	178	114	161	237	172	107	176	138	106	177	123	243	114	247	335	202	338	228	109	89	295	192	292	176	165
226879	643910	165	226879	85:40.0 89:1681.0 90:45.0 91:1037.0 92:15.0 93:268.0 94:218.0 95:57.0 98:438.0 103:737.0 105:496.0 107:719.0 108:86.0 109:108.0 110:247.0 114:258.0 116:205.0 117:69.0 118:37.0 120:7.0 121:265.0 122:136.0 124:197.0 125:147.0 129:844.0 132:359.0 133:2261.0 134:1469.0 135:426.0 136:171.0 137:67.0 138:87.0 141:20.0 143:78.0 146:350.0 147:131.0 150:111.0 151:432.0 152:53.0 155:9.0 159:134.0 160:18.0 1…		21	53	78	54	322	44	81	239	274	41	33	82	94	88	1303	73	1106	1210	61	630	563	42	33	636	48	623	83	887	710	44	69	86	81	56	55	61	53	41	34	654	205	782	1014	106
227017	801098	98	227017	85:68.0 88:605.0 89:2386.0 90:37.0 92:38.0 94:90.0 95:289.0 96:156.0 97:334.0 98:9628.0 99:908.0 100:468.0 101:541.0 102:306.0 103:8786.0 104:533.0 105:346.0 108:307.0 109:120.0 111:84.0 112:66.0 113:79.0 114:240.0 116:134.0 117:2711.0 118:213.0 122:99.0 123:55.0 124:107.0 125:168.0 128:229.0 129:1216.0 131:557.0 133:1126.0 137:66.0 138:34.0 140:77.0 141:140.0 142:1126.0 143:553.0 144:435.0 145:6…		651	447	598	580	86	423	200	165	86	158	119	411	93	231	335	520	285	362	104	886	543	300	312	608	462	161	774	477	106	211	100	560	301	49	118	141	99	271	273	48	110	75	138	196
227352	927021	132	227352	85:89.0 86:554.0 89:5802.0 90:513.0 91:6510.0 92:665.0 93:270.0 95:49.0 97:43.0 98:204.0 99:336.0 100:858.0 101:1235.0 102:999.0 103:23328.0 104:3190.0 105:6018.0 106:566.0 111:150.0 112:153.0 113:307.0 114:377.0 115:804.0 116:635.0 117:10787.0 118:1182.0 119:1109.0 123:54.0 124:6.0 125:9.0 128:1104.0 129:3892.0 130:3107.0 131:2210.0 132:25672.0 133:6407.0 134:1501.0 135:452.0 140:126.0 141:212.0…		304	324	359	256	46	160	173	160	61	66	84	197	127	179	183	327	130	145	96	393	393	191	169	339	290	121	383	303	83	126	79	361	259	69	56	135	121	81	152	93	66	69	111	109
227677	983197	174	227677	85:371.0 86:3216.0 87:37.0 88:349.0 89:1967.0 90:144.0 91:296.0 94:722.0 95:417.0 96:2670.0 97:101.0 98:12.0 99:48.0 100:2346.0 101:322.0 102:1093.0 103:9272.0 104:1042.0 105:672.0 106:193.0 107:267.0 108:1.0 109:36.0 112:616.0 113:127.0 114:432.0 115:98.0 116:642.0 117:3118.0 118:468.0 119:108.0 120:5.0 122:177.0 123:255.0 124:382.0 125:24.0 126:257.0 128:1513.0 129:1924.0 130:731.0 131:649.0 13…		148	222	103	136	73	46	89	106	73	45	42	96	49	63	99	154	82	98	39	252	229	138	95	191	141	51	216	172	48	116	56	202	135	41	66	75	62	78	97	34	35	49	44	37
227691	674792	175	227691	85:1760.0 86:2382.0 87:2208.0 88:1186.0 89:12205.0 90:1504.0 91:1645.0 92:26.0 93:278.0 94:745.0 95:274.0 96:444.0 97:1193.0 98:355.0 99:1932.0 100:6686.0 101:7909.0 102:638.0 103:13926.0 104:1625.0 105:4982.0 106:701.0 107:1663.0 108:188.0 109:15.0 110:1679.0 111:825.0 112:461.0 113:570.0 114:2006.0 115:2234.0 116:3185.0 117:29655.0 118:3327.0 119:2627.0 120:59.0 121:196.0 123:9.0 124:225.0 125:…		281	305	349	287	320	224	390	254	319	233	167	339	294	270	358	288	334	575	264	347	357	231	296	325	288	386	390	331	349	402	278	358	388	447	337	336	338	379	489	249	352	271	443	410
228249	742893	174	228249	85:20.0 86:26286.0 87:1325.0 88:1086.0 89:2245.0 91:1.0 93:6.0 94:1.0 95:15.0 96:6.0 97:44.0 98:265.0 99:949.0 100:14639.0 101:3471.0 102:2590.0 103:8055.0 104:826.0 108:120.0 109:7.0 112:55.0 113:402.0 114:2.0 115:225.0 116:1519.0 117:9188.0 118:702.0 119:234.0 121:85.0 123:3.0 124:18.0 125:5.0 127:511.0 129:4148.0 130:2832.0 131:3318.0 132:439.0 133:4211.0 134:893.0 135:3.0 137:1.0 141:74.0 142…		125	148	107	86	410	152	136	246	327	264	320	132	287	79	259	83	269	165	231	145	140	310	246	115	262	392	168	174	248	216	552	427	304	470	296	336	450	244	309	316	276	315	304	237
228369	351239	127	228369	85:434.0 86:1218.0 88:411.0 89:1029.0 91:490.0 92:2792.0 93:2106.0 94:211.0 95:1960.0 96:11579.0 97:10763.0 98:2411.0 99:117759.0 100:5337.0 101:1451.0 104:445.0 105:146.0 106:732.0 107:3202.0 108:211.0 109:287.0 110:3334.0 111:282.0 112:1123.0 113:186.0 114:50.0 119:174.0 120:231.0 122:133.0 123:590.0 126:10636.0 127:423660.0 128:27329.0 129:1222.0 130:2110.0 132:221.0 134:581.0 135:362.0 136:91…		5587	5405	5681	5860	5738	4558	5466	5305	5122	4563	3912	5284	4944	5397	6354	5065	5178	5257	4841	5975	5432	5393	5465	6037	5892	6031	5283	5341	5545	5183	5105	6378	6644	8071	4906	6698	5526	4688	5922	4792	6565	5273	6019	5410
228377	874042	129	228377	85:3956.0 86:1088.0 87:2219.0 88:603.0 91:2852.0 92:272.0 93:1001.0 94:50.0 95:1127.0 96:57.0 97:760.0 98:1147.0 99:2213.0 100:123.0 101:6991.0 102:812.0 103:1133.0 107:780.0 109:182.0 110:634.0 111:780.0 112:105.0 113:988.0 114:83.0 115:5985.0 116:378.0 117:1041.0 118:324.0 124:17.0 126:163.0 128:324.0 129:71174.0 130:10564.0 131:11582.0 132:1119.0 134:172.0 140:251.0 142:46.0 144:159.0 145:3126…		191	181	1404	8318	178	263	1301	1682	218	191	332	264	605	676	847	1431	299	1657	1435	980	486	239	1617	330	1763	986	1053	871	319	302	191	282	167	4469	848	1965	249	255	212	151	790	966	255	249
228583	302763	216	228583	85:1599.0 86:924.0 87:910.0 88:112.0 89:11719.0 90:840.0 91:801.0 94:232.0 95:18.0 96:3.0 98:1381.0 99:549.0 100:3232.0 101:22.0 103:2239.0 104:298.0 106:92.0 107:1290.0 108:694.0 109:170.0 110:1346.0 111:57.0 112:207.0 113:2453.0 114:1635.0 115:360.0 116:280.0 118:304.0 126:1012.0 127:1031.0 128:964.0 129:1052.0 130:1569.0 134:603.0 136:216.0 140:1031.0 141:532.0 142:1054.0 143:375.0 149:351.0 1…		484	233	264	300	199	290	292	125	60	147	358	206	137	201	340	202	172	173	332	234	175	116	127	153	100	227	480	392	171	275	218	423	159	310	349	245	115	221	229	161	251	93	292	297
228605	619187	265	228605	85:28580.0 86:37677.0 87:24501.0 88:13406.0 89:16019.0 90:6484.0 91:6610.0 92:6323.0 93:37139.0 94:6068.0 95:24482.0 96:9816.0 97:17215.0 98:13251.0 99:41316.0 100:38549.0 101:37481.0 102:20694.0 103:78530.0 104:9742.0 105:11686.0 106:2724.0 107:17172.0 108:3986.0 109:3058.0 110:12559.0 111:15017.0 112:7211.0 113:10933.0 114:11906.0 115:13611.0 116:20894.0 117:43820.0 118:7329.0 119:11903.0 120:1…		598	914	286	1257	965	917	549	525	493	275	1095	102	261	1552	803	310	274	363	335	165	392	247	324	443	555	716	940	366	546	249	411	327	293	642	237	272	199	591	285	209	524	930	1347	142
228613	592999	141	228613	85:2884.0 86:855.0 88:303.0 89:85.0 90:410.0 92:26.0 94:57.0 95:138.0 96:86.0 97:37.0 99:3887.0 100:1106.0 101:534.0 104:12.0 105:89.0 107:1383.0 108:176.0 111:217.0 112:101.0 113:985.0 114:102.0 115:249.0 116:469.0 118:196.0 121:13.0 125:70.0 127:729.0 128:236.0 129:1799.0 134:1449.0 135:30.0 137:63.0 138:65.0 139:265.0 141:10784.0 142:1146.0 144:87.0 145:99.0 147:3186.0 150:333.0 151:240.0 152:…		49	108	116	220	93	80	121	98	95	88	118	168	153	124	102	203	153	173	157	136	128	165	129	149	292	138	78	186	141	170	203	121	174	113	122	177	156	191	306	123	194	77	238	181
228673	686840	266	228673	85:981.0 86:3432.0 88:729.0 89:6557.0 91:7559.0 92:1824.0 93:8675.0 94:691.0 95:687.0 96:986.0 97:363.0 99:567.0 100:5614.0 101:2130.0 102:708.0 103:566.0 104:872.0 105:1790.0 106:85.0 107:9940.0 108:1804.0 109:317.0 110:3794.0 111:1194.0 113:718.0 114:309.0 115:1385.0 116:1474.0 117:4001.0 118:1014.0 119:982.0 120:1239.0 121:2452.0 122:600.0 123:480.0 124:142.0 125:313.0 126:541.0 128:445.0 129:…		30	94	97	32	229	52	111	204	190	32	208	235	294	194	133	282	95	139	160	39	123	653	684	88	721	593	123	554	467	67	880	1309	168	190	121	61	865	180	166	736	88	656	784	112
228885	250227	85	228885	85:1605677.0 86:112946.0 87:371.0 89:45.0 91:31372.0 92:3864.0 93:17292.0 94:4162.0 95:74078.0 96:12936.0 97:54720.0 98:6557.0 99:1241.0 102:530.0 103:486.0 105:2586.0 109:18132.0 110:2550.0 111:6952.0 112:624.0 114:801.0 115:2131.0 116:18093.0 117:1346.0 119:46.0 120:178.0 121:349.0 123:2233.0 124:889.0 125:1161.0 128:114.0 129:55.0 131:8806.0 132:755.0 133:33.0 137:806.0 138:338.0 139:1010.0 14…		779	837	595	563	647	642	500	648	400	306	491	517	425	523	553	612	297	451	438	716	737	1425	1809	568	1541	1387	677	1565	846	545	542	845	798	596	588	667	619	551	706	531	706	303	517	635
229113	276337	85	229113	85:17342.0 86:1428.0 87:65.0 92:233.0 93:418.0 95:1046.0 97:306.0 104:123.0 106:132.0 107:406.0 108:393.0 109:633.0 111:24.0 113:147.0 116:12.0 118:601.0 119:16.0 123:72.0 124:116.0 125:32.0 126:64.0 127:125.0 130:1355.0 131:503.0 132:131.0 133:17.0 134:3340.0 139:53.0 140:289.0 142:1307.0 147:1338.0 148:249.0 149:216.0 151:54.0 154:377.0 155:681.0 160:15.0 163:7.0 164:2.0 168:227.0 169:35.0 174:…		3498	3290	3958	3386	3827	1761	3154	3450	2509	2477	1552	2688	3044	3241	3457	3321	2494	2966	3089	3940	3899	2950	4287	4499	4665	4794	3739	3802	3686	2997	2880	4520	3757	5359	2861	5204	1587	2643	2545	2329	5022	2778	3309	3074
231326	256434	85	231326	85:420921.0 86:23500.0 87:1624.0 88:1622.0 91:6500.0 92:681.0 93:3617.0 94:974.0 95:14045.0 96:1803.0 97:23643.0 99:826.0 100:2753.0 101:177.0 102:1427.0 103:141.0 105:85.0 106:401.0 107:6589.0 109:4323.0 110:5758.0 111:228.0 112:229.0 113:1086.0 114:1525.0 115:146.0 117:475.0 118:1195.0 119:6170.0 120:604.0 121:429.0 124:183.0 125:2583.0 126:878.0 129:136.0 130:5348.0 131:706.0 132:570.0 133:755…		547	407	466	572	503	482	495	522	372	293	317	370	256	517	416	483	215	361	287	491	604	833	1119	472	997	880	464	876	683	449	500	585	581	380	471	566	499	446	379	1058	472	790	455	525
231657	286430	187	231657	85:4137.0 86:2640.0 87:774.0 88:2861.0 89:2413.0 90:620.0 93:1415.0 94:1220.0 95:11260.0 96:1824.0 97:421.0 98:14633.0 99:2747.0 101:4297.0 102:630.0 105:5466.0 106:409.0 108:166.0 110:95.0 111:333.0 112:1569.0 113:631.0 114:410.0 115:818.0 116:7222.0 117:72887.0 118:6781.0 119:3190.0 121:24.0 122:11.0 123:18.0 124:630.0 125:234.0 126:558.0 127:924.0 128:771.0 129:22581.0 130:15088.0 131:26719.0 …		166	217	136	160	218	94	269	245	260	144	134	181	148	105	269	154	251	199	98	192	224	273	149	353	305	356	138	116	154	166	291	241	177	166	256	137	374	150	165	166	127	233	157	216
231947	451475	229	231947	85:3100.0 86:29333.0 87:3203.0 88:2126.0 89:3870.0 91:1011.0 92:141.0 93:798.0 95:5389.0 96:946.0 97:3313.0 98:4370.0 99:3168.0 100:30806.0 101:4953.0 102:4267.0 104:1607.0 105:2946.0 108:592.0 110:1641.0 111:697.0 112:1083.0 113:1698.0 114:2780.0 115:18037.0 116:5402.0 117:46500.0 118:4424.0 119:1635.0 120:1216.0 121:441.0 122:361.0 123:29.0 124:659.0 125:1093.0 126:2888.0 127:1753.0 128:28134.0…		169	126	134	179	125	147	201	161	168	230	173	237	310	174	132	193	162	97	207	225	189	338	69	138	244	204	135	222	248	129	232	148	150	300	182	140	277	186	187	108	192	121	148	223
232017	571888	197	232017	86:4216.0 87:1715.0 88:1389.0 89:8881.0 90:918.0 91:2248.0 92:357.0 93:1421.0 94:1263.0 95:313.0 96:4986.0 97:2461.0 99:914.0 100:5615.0 101:1873.0 102:27310.0 104:876.0 108:63.0 109:37.0 110:880.0 111:2783.0 112:1848.0 113:766.0 114:531.0 115:3032.0 116:1639.0 117:6873.0 118:1704.0 119:37.0 120:12.0 121:257.0 122:2128.0 123:494.0 124:569.0 125:2267.0 126:651.0 127:928.0 128:6250.0 129:874.0 130:…		189	197	253	363	297	197	271	168	123	92	186	227	326	133	213	208	148	183	191	403	198	233	172	215	347	213	210	220	145	217	299	238	288	185	174	231	312	274	346	171	174	127	262	121
233017	940382	204	233017	85:914.0 87:2.0 89:3.0 93:3.0 94:70.0 97:280.0 98:70.0 99:580.0 101:1689.0 103:854.0 104:3.0 108:67.0 109:2.0 111:547.0 112:76.0 113:289.0 115:244.0 116:788.0 117:1752.0 124:28.0 127:2.0 129:5375.0 130:896.0 131:605.0 133:7.0 140:39.0 141:168.0 142:114.0 143:1011.0 145:1.0 147:3295.0 148:544.0 149:33.0 153:8.0 155:1499.0 156:166.0 157:948.0 158:76.0 161:177.0 163:1.0 169:252.0 170:1.0 171:132.0 1…		825	67	117	82	87	517	96	380	140	47	36	188	59	435	406	570	173	168	34	267	190	351	468	183	449	90	101	755	236	35	29	148	58	48	96	32	71	136	162	161	105	70	69	197
233466	274740	85	233466	85:116028.0 86:5472.0 90:41.0 91:3555.0 92:640.0 93:2344.0 94:1114.0 95:9410.0 96:513.0 97:7343.0 98:17.0 99:1024.0 107:1053.0 108:529.0 109:3107.0 111:565.0 112:425.0 116:4473.0 117:2915.0 118:2009.0 121:30.0 122:273.0 123:582.0 124:1211.0 125:239.0 126:390.0 127:507.0 133:18.0 134:2537.0 137:3412.0 138:679.0 139:196.0 140:305.0 141:12.0 142:856.0 143:179.0 150:96.0 152:3881.0 153:472.0 154:539.…		3548	3344	3995	3315	3793	1761	3242	3330	2790	2534	1545	3106	3014	3391	3105	3243	2494	2968	3089	3071	3882	3107	4524	4304	4310	4719	3887	3818	3824	2997	2880	4520	3757	5359	2861	5204	2577	2550	3330	2247	5089	3051	3309	2926
235327	476936	155	235327	85:18.0 86:76.0 89:1799.0 90:10.0 91:1467.0 92:168.0 93:228.0 95:316.0 101:7376.0 102:250.0 103:286.0 105:420.0 106:456.0 107:530.0 109:1050.0 110:371.0 111:97.0 112:162.0 113:88.0 116:4810.0 117:5658.0 118:576.0 119:4.0 121:1544.0 122:183.0 123:2631.0 125:2546.0 127:414.0 129:1832.0 130:762.0 137:1518.0 138:1469.0 139:2373.0 140:638.0 141:536.0 142:69.0 143:1170.0 144:345.0 146:295.0 147:169.0 1…		258	794	769	333	160	555	346	2372	1481	76	172	197	227	540	189	783	198	213	346	168	153	596	943	4175	1340	1286	877	384	906	334	179	743	797	262	634	647	316	744	1743	148	257	126	199	553
238384	687003	156	238384	85:2.0 86:22.0 88:26.0 89:3.0 90:3.0 92:12.0 94:61.0 99:1.0 102:3.0 106:7.0 110:175.0 112:89.0 113:16.0 116:82.0 117:14.0 118:48.0 122:18.0 128:2.0 132:194.0 134:196.0 138:63.0 139:104.0 140:225.0 141:233.0 142:18.0 145:73.0 149:16.0 151:1.0 153:74.0 154:26.0 155:2.0 156:6715.0 157:777.0 158:192.0 159:24.0 167:9.0 168:93.0 173:4.0 175:5.0 180:8.0 181:72.0 183:12.0 185:11.0 186:13.0 187:13.0 189:9…		322	195	205	289	534	391	237	413	316	394	453	147	348	165	315	356	226	212	390	393	758	553	639	736	1002	478	313	501	493	282	721	489	299	591	457	412	480	362	513	354	406	488	457	282
239577	358777	85	239577	85:104734.0 86:8106.0 87:29.0 88:336.0 89:1699.0 90:105.0 91:164.0 92:245.0 96:88.0 97:1482.0 98:2946.0 99:16538.0 100:1637.0 101:886.0 102:114.0 103:366.0 106:67.0 107:1515.0 109:193.0 110:1679.0 111:1976.0 112:3501.0 113:9729.0 114:691.0 115:412.0 116:763.0 118:87.0 119:867.0 120:61.0 122:5.0 125:218.0 126:5024.0 127:9042.0 128:753.0 130:1615.0 131:948.0 132:734.0 133:817.0 134:277.0 137:2.0 14…		3433	3323	3143	3292	3107	2727	3201	2928	2846	2878	2145	2806	2801	2915	3645	2778	2865	3008	2693	3363	3209	3020	3275	3313	3504	3893	3170	3451	3196	2899	2992	3900	3677	4160	2775	3556	2993	2711	3562	2536	3561	2687	3481	2901
239599	551273	290	239599	85:6505.0 86:704.0 88:907.0 90:293.0 91:178.0 94:146.0 96:528.0 97:647.0 98:500.0 99:1617.0 100:2019.0 101:2411.0 102:170.0 103:2615.0 104:155.0 106:32.0 108:303.0 109:191.0 110:2124.0 111:659.0 112:799.0 113:1675.0 114:1167.0 115:1490.0 116:312.0 117:3669.0 118:70.0 119:60.0 121:97.0 122:253.0 125:19.0 126:786.0 127:845.0 128:1098.0 129:549.0 130:1351.0 131:7135.0 132:1333.0 133:1645.0 136:540.0…		178	1128	1252	234	1184	47	1188	225	1094	202	834	1167	326	1065	174	172	73	137	1177	280	110	270	180	1142	1198	1337	146	278	253	1015	911	1188	328	343	194	1253	1110	116	153	1049	1376	117	235	166
241087	739222	353	241087	86:1714.0 93:2740.0 94:3876.0 98:988.0 99:6683.0 100:6141.0 101:362.0 102:425.0 104:158.0 106:48839.0 107:15383.0 108:4053.0 113:61181.0 114:6241.0 115:1000.0 118:1469.0 120:12102.0 124:4089.0 126:453.0 132:727.0 133:1792.0 134:6222.0 136:114.0 140:1286.0 141:1252.0 142:3306.0 146:78.0 147:14888.0 148:4966.0 151:387.0 152:1342.0 153:1535.0 154:1488.0 155:1570.0 157:370.0 158:715.0 162:575.0 163:9…		130	415	19	59	545	60	223	130	340	495	417	109	137	96	107	28	27	38	185	151	39	26	50	120	50	182	176	84	307	328	233	534	172	237	86	450	121	185	183	223	114	441	264	156
241310	782338	373	241310	85:19122.0 86:6088.0 87:18352.0 88:5495.0 89:43110.0 90:4339.0 91:10523.0 92:1791.0 93:1311.0 94:3258.0 95:4112.0 96:5450.0 97:2870.0 98:4956.0 99:9390.0 100:9038.0 101:11585.0 102:4929.0 103:247151.0 104:23225.0 105:14276.0 106:1497.0 107:1610.0 108:3532.0 109:2376.0 110:2242.0 111:17704.0 112:6771.0 113:10095.0 114:10617.0 115:7056.0 116:16863.0 117:100052.0 118:12354.0 119:8161.0 120:2382.0 12…		71	87	52	86	26	84	50	55	59	57	31	65	65	67	74	76	65	56	17	120	120	87	71	108	62	49	88	63	55	54	32	71	87	30	34	47	16	47	28	33	84	36	48	46
241898	351800	341	241898	89:1559.0 90:203.0 91:257.0 92:261.0 93:46.0 94:177.0 95:1242.0 105:36.0 106:385.0 109:657.0 110:6191.0 111:6.0 117:1059.0 118:1295.0 120:269.0 122:195.0 123:34.0 124:17.0 126:703.0 127:98.0 130:1348.0 134:4847.0 138:89.0 144:172.0 145:102.0 146:1101.0 147:2171.0 148:291.0 149:41.0 151:23.0 155:420.0 160:471.0 161:150.0 163:1138.0 164:1401.0 171:57.0 172:59.0 175:287.0 178:29.0 179:539.0 183:76.0…		133	86	261	368	130	186	250	455	173	161	103	116	170	369	119	369	172	275	261	244	161	135	231	137	265	231	192	198	254	183	112	132	207	402	276	392	141	129	119	170	286	326	122	105
268445	225354	174	268445	86:119.0 87:128.0 88:2019.0 90:227.0 92:120.0 97:204.0 98:132.0 106:2.0 107:522.0 109:73.0 110:87.0 111:131.0 113:13.0 114:88.0 116:773.0 117:249.0 118:473.0 128:421.0 129:14.0 130:5721.0 131:1827.0 132:1306.0 134:242.0 136:135.0 138:40.0 141:25.0 143:247.0 144:146.0 146:1914.0 148:135.0 160:72.0 161:1293.0 162:31.0 163:24.0 166:16.0 173:204.0 174:4104.0 175:508.0 176:58.0 177:54.0 182:17.0 185:6…		931	722	921	1044	936	722	887	877	816	633	568	957	797	841	779	1011	582	1005	795	785	1185	709	885	1103	966	962	852	869	898	920	820	967	979	1053	727	1067	749	735	987	639	1041	637	845	787
268506	301113	216	268506	85:307.0 86:714.0 87:1040.0 98:1322.0 99:1481.0 100:1639.0 101:420.0 102:102.0 103:248.0 105:324.0 107:867.0 109:106.0 110:635.0 112:151.0 113:595.0 114:4046.0 115:696.0 116:315.0 117:343.0 118:496.0 119:50.0 120:30.0 121:16.0 126:610.0 128:238.0 129:212.0 130:432.0 131:2223.0 132:1397.0 133:1584.0 134:1717.0 135:201.0 136:161.0 139:264.0 140:166.0 142:53.0 143:168.0 144:202.0 146:141.0 147:53208…		220	273	1	86	298	85	281	291	255	177	312	159	339	267	473	213	201	240	307	301	188	123	311	262	250	169	319	269	271	210	246	423	68	310	268	365	169	185	239	232	256	310	441	230
270409	259999	184	270409	86:1472.0 88:2618.0 90:360.0 91:1737.0 92:6067.0 96:192.0 97:826.0 100:520.0 101:694.0 102:1682.0 103:125.0 104:218.0 105:196.0 107:200.0 110:264.0 111:221.0 113:93.0 114:66.0 117:190.0 118:517.0 125:22.0 126:406.0 129:722.0 130:709.0 132:197.0 133:61.0 134:201.0 135:81.0 137:81.0 138:521.0 139:80.0 140:20.0 143:191.0 144:103.0 145:43.0 147:4029.0 148:610.0 149:456.0 160:1206.0 161:127.0 165:106.…		1039	734	639	477	1489	3553	754	2449	2641	1489	1123	461	452	2329	1717	556	1861	474	656	612	533	1304	1750	1042	1069	1558	1133	1129	1714	707	1775	1008	1226	2000	1865	2895	1430	842	1360	2372	1536	1664	1196	956
271416	593932	197	271416	86:87.0 89:378.0 90:155.0 91:328.0 98:4.0 99:213.0 106:147.0 112:75.0 115:785.0 125:65.0 126:323.0 127:499.0 128:818.0 129:346.0 139:250.0 140:23.0 141:1495.0 142:31.0 150:60.0 151:384.0 152:1218.0 153:2268.0 154:836.0 155:4489.0 156:508.0 163:2.0 165:1058.0 166:204.0 167:298.0 168:93.0 169:597.0 170:132.0 178:1.0 179:120.0 181:199.0 182:50.0 189:10.0 197:5220.0 198:849.0 212:2109.0 213:300.0 214…		265	253	251	678	396	390	462	224	186	128	330	338	392	254	344	335	374	376	366	621	317	321	195	392	724	290	279	150	217	470	509	451	456	298	208	327	424	342	687	275	362	184	214	316
273952	227874	212	273952	85:4174.0 86:30605.0 87:27264.0 88:8965.0 89:2408.0 90:2911.0 91:9410.0 92:1076.0 93:1030.0 94:213.0 95:6505.0 96:949.0 98:405.0 99:477.0 100:1814.0 101:516.0 102:75.0 103:2234.0 104:3846.0 105:181397.0 106:18458.0 107:3357.0 108:473.0 109:610.0 110:25866.0 111:723.0 112:676.0 113:5569.0 114:10420.0 115:10455.0 116:1702.0 117:988.0 118:277.0 119:459.0 120:262.0 122:698.0 123:185.0 124:142.0 125:1…		349	276	472	426	198	436	475	292	273	244	375	397	349	532	430	435	465	425	422	310	639	483	117	217	416	393	362	435	404	616	440	451	475	184	273	378	461	365	416	369	333	283	194	497
276947	690730	204	276947	89:162.0 100:94.0 101:46.0 103:1275.0 107:19.0 109:104.0 116:304.0 117:1173.0 129:1431.0 130:59.0 131:420.0 132:54.0 142:376.0 143:677.0 144:697.0 145:88.0 147:683.0 149:142.0 152:4.0 153:31.0 155:44.0 157:412.0 158:81.0 159:23.0 160:210.0 163:19.0 168:43.0 169:132.0 173:23.0 184:119.0 186:56.0 189:609.0 190:26.0 191:154.0 199:38.0 201:16.0 203:8.0 204:3172.0 205:921.0 206:351.0 215:26.0 216:87.0…		452	93	181	609	203	440	227	322	99	41	73	371	87	469	276	611	110	258	110	403	497	296	325	421	344	258	210	646	254	60	74	275	194	194	126	67	208	151	331	164	139	117	116	286
280051	827717	204	280051	86:1.0 89:86.0 101:92.0 103:93.0 115:14.0 116:24.0 117:352.0 142:190.0 143:95.0 144:3.0 158:30.0 159:53.0 160:19.0 163:3.0 166:1.0 169:32.0 173:12.0 174:5.0 180:3.0 183:1.0 184:35.0 186:1.0 189:88.0 195:57.0 203:30.0 204:2951.0 205:465.0 206:193.0 208:6.0 209:108.0 214:3.0 216:39.0 217:824.0 218:188.0 219:27.0 230:10.0 231:1.0 232:1.0 235:1.0 243:27.0 244:18.0 246:16.0 247:21.0 248:10.0 249:1.0 2…		3600	353	463	1672	485	1542	359	1633	590	625	214	688	325	2513	901	1842	384	537	209	729	825	1921	2232	570	1519	602	222	1635	1493	194	209	554	341	529	520	144	634	394	517	384	596	296	159	633
280602	1105290	382	280602	85:1496.0 87:43.0 91:6054.0 92:1070.0 93:4502.0 94:852.0 95:6206.0 96:613.0 97:1606.0 99:250.0 101:283.0 103:109.0 104:254.0 105:5655.0 106:872.0 107:4648.0 108:951.0 109:2836.0 110:246.0 111:859.0 113:62.0 115:1209.0 116:502.0 117:1384.0 118:461.0 119:4084.0 120:1938.0 121:4167.0 122:688.0 123:1216.0 124:92.0 125:492.0 128:692.0 129:12659.0 130:1450.0 131:2030.0 132:555.0 133:2934.0 134:371.0 13…		23	21	31	27	35	38	34	44	28	44	63	111	63	41	53	28	28	24	73	60	39	31	15	74	37	44	29	30	28	54	60	73	63	70	54	64	49	51	98	26	53	9	23	37
281866	448379	191	281866	85:312.0 90:167.0 92:84.0 94:170.0 95:90.0 96:107.0 100:142.0 101:324.0 102:137.0 104:36.0 107:109.0 108:10.0 109:29.0 110:1523.0 119:282.0 122:10.0 127:287.0 128:915.0 130:425.0 131:369.0 144:33.0 147:403.0 148:508.0 149:142.0 150:1101.0 151:4.0 154:33.0 160:322.0 162:612.0 163:350.0 164:341.0 169:1.0 172:388.0 174:27.0 175:71.0 176:3902.0 177:232.0 183:19.0 184:101.0 185:51.0 191:11149.0 192:98…		1091	870	1117	1179	768	698	706	642	448	282	556	846	641	631	683	1069	519	1038	871	948	1278	905	971	1169	1138	1067	960	1011	500	1012	706	1176	1370	485	879	540	694	782	828	437	1105	519	997	928
281951	246515	187	281951	85:187.0 86:478.0 87:1192.0 88:2814.0 89:6639.0 90:485.0 91:2127.0 92:361.0 93:161.0 96:148.0 97:29.0 98:1061.0 99:751.0 100:846.0 101:1669.0 102:337.0 103:56040.0 104:5483.0 105:5845.0 106:696.0 108:80.0 109:306.0 110:1382.0 111:3273.0 112:2935.0 113:363.0 114:51.0 115:805.0 116:14.0 117:2564.0 118:40.0 120:50.0 126:153.0 127:257.0 128:5.0 129:852.0 130:2762.0 131:568.0 132:606.0 133:419.0 134:3…		232	156	211	197	213	178	248	278	276	220	223	262	232	241	266	249	217	239	218	271	287	320	522	247	438	452	259	384	411	254	236	284	305	349	199	293	258	219	278	220	291	203	237	216
284946	1026244	488	284946	85:2174.0 87:1590.0 88:114.0 89:245.0 90:139.0 91:2760.0 92:47.0 93:812.0 94:165.0 95:2033.0 96:598.0 97:1318.0 99:879.0 100:22.0 101:2855.0 102:486.0 103:23798.0 104:2907.0 105:7345.0 106:380.0 107:928.0 109:2683.0 110:274.0 111:3342.0 112:99.0 113:1311.0 114:789.0 115:1328.0 116:876.0 117:3717.0 118:2769.0 119:2373.0 120:483.0 121:722.0 122:582.0 123:934.0 124:723.0 125:334.0 127:269.0 128:1412…		156	153	144	163	105	120	121	59	36	104	64	86	127	90	317	91	213	267	95	205	159	157	94	144	109	182	29	117	146	147	181	347	152	141	98	138	185	32	113	256	136	181	230	185
288822	221570	259	288822	85:79.0 88:349.0 89:3627.0 90:75.0 91:728.0 92:19.0 93:92.0 96:119.0 98:341.0 100:1384.0 101:953.0 102:122.0 104:4132.0 105:278.0 106:52.0 107:15327.0 108:655.0 109:463.0 110:3937.0 112:209.0 113:57.0 115:438.0 117:1764.0 119:1377.0 120:234.0 121:363.0 123:13.0 124:31.0 126:399.0 127:1806.0 128:80.0 130:810.0 131:1086.0 132:637.0 134:3001.0 136:1029.0 137:126.0 138:75.0 139:125.0 140:29.0 141:316…		659	335	749	640	299	374	230	731	276	127	273	436	239	591	445	817	395	686	360	523	870	380	483	788	682	458	726	663	288	473	258	649	580	211	329	354	293	263	251	267	391	231	360	430
289052	515010	186	289052	87:83.0 88:32.0 89:1241.0 96:413.0 98:1196.0 99:2552.0 100:14571.0 101:1761.0 102:1104.0 105:81.0 106:103.0 108:76.0 110:471.0 115:12330.0 116:1831.0 117:747.0 124:281.0 128:5319.0 131:334.0 134:390.0 141:30.0 142:35112.0 143:5379.0 144:1727.0 145:42.0 146:14.0 147:3850.0 148:1219.0 149:502.0 150:93.0 152:4.0 155:1313.0 158:23.0 159:50.0 161:12.0 170:622.0 171:173.0 172:198.0 185:184.0 186:23524.…		905	198	322	813	664	647	309	607	752	868	376	465	395	665	677	777	316	531	240	307	369	447	548	404	312	977	313	1241	1831	278	475	402	312	1131	411	540	674	530	816	717	758	670	554	653
295066	269400	130	295066	85:3739.0 86:4808.0 87:1394.0 88:1513.0 89:12720.0 90:1557.0 91:2140.0 92:536.0 93:258.0 94:91.0 95:41.0 96:354.0 97:351.0 98:141.0 99:1367.0 100:172795.0 101:12122.0 102:6029.0 103:1349.0 104:2226.0 105:823.0 106:133.0 107:33177.0 108:2553.0 109:866.0 110:16623.0 111:322.0 113:318.0 114:637.0 115:2700.0 116:3882.0 117:677.0 118:2842.0 119:4957.0 120:397.0 121:435.0 125:262.0 126:2129.0 127:8430.…		4199	15251	19079	19141	18091	20744	19544	21406	6855	11689	6465	19602	18673	5793	4511	19172	3806	3980	16253	20736	26596	2496	14132	21270	23308	19388	18618	4762	18558	22102	4401	21909	7353	23245	19993	20629	21439	17643	23696	22767	20480	18692	21337	20901
299159	588963	241	299159	85:793.0 86:1635.0 89:925.0 90:105.0 91:1481.0 92:742.0 93:93.0 94:186.0 95:2305.0 96:17515.0 97:2248.0 98:3920.0 99:1345.0 100:3756.0 101:1473.0 102:527.0 103:2190.0 104:1054.0 106:125.0 108:347.0 109:351.0 111:129.0 112:423.0 113:5266.0 114:894.0 116:702.0 117:309.0 118:1012.0 119:184.0 120:3659.0 121:402.0 122:754.0 123:4004.0 124:6086.0 125:748.0 126:973.0 128:336.0 129:1224.0 131:86.0 132:14…		106	102	46	42	131	75	62	57	106	86	65	60	47	114	115	49	63	14	61	43	41	70	81	100	61	197	50	120	76	69	101	88	66	180	37	131	75	67	58	71	134	95	78	75
299707	224499	174	299707	85:1371.0 86:1025.0 89:9501.0 90:1001.0 91:4060.0 92:1562.0 94:259.0 95:1137.0 96:762.0 98:652.0 99:1148.0 100:1864.0 101:1301.0 102:483.0 108:64.0 109:1438.0 113:694.0 114:1460.0 115:277.0 116:568.0 117:156.0 122:54.0 123:454.0 124:71.0 125:122.0 127:79.0 128:1049.0 129:1289.0 133:345.0 136:1049.0 137:133.0 138:176.0 139:65.0 140:996.0 141:147.0 142:564.0 143:252.0 144:907.0 145:2344.0 151:522.0…		957	745	921	1043	970	655	887	877	816	652	568	961	797	530	817	1018	624	1017	822	1069	1188	709	885	1101	964	964	851	870	901	920	815	985	980	1015	727	1068	749	735	987	639	1040	618	880	809
3-aminoisobutyric acid	452732	174	267806	85:15921.0 86:422033.0 87:46834.0 88:18182.0 89:5690.0 90:1528.0 91:815.0 92:96.0 93:131.0 94:280.0 95:1999.0 96:1350.0 97:1767.0 98:2805.0 99:11568.0 100:229163.0 101:31830.0 102:28268.0 103:12809.0 104:2959.0 105:3562.0 106:623.0 107:3066.0 108:467.0 109:248.0 110:2100.0 111:558.0 112:5452.0 113:18941.0 114:24218.0 115:16536.0 116:15974.0 117:31578.0 118:6479.0 119:12353.0 120:1918.0 121:924.0 …	C05145	1206	724	263	568	392	837	371	601	1720	1247	228	292	300	540	1212	338	2721	347	402	153	1318	914	1430	773	1510	893	788	1109	1238	1604	203	1200	2020	1756	1346	899	377	145	224	1851	662	919	1011	1477
3-hydroxybutanoic acid	278651	191	267654	85:4685.0 86:2140.0 87:2432.0 88:1906.0 89:1713.0 90:818.0 94:6509.0 95:1977.0 96:343.0 97:582.0 98:972.0 99:6058.0 100:13.0 101:5789.0 102:1585.0 103:41828.0 104:3656.0 105:3410.0 107:3911.0 109:2903.0 110:448.0 112:53.0 113:1224.0 114:63.0 115:15601.0 116:2310.0 117:9114.0 118:1452.0 119:2230.0 120:226.0 122:65.0 123:84.0 126:19.0 128:242.0 129:2576.0 130:19249.0 131:10624.0 132:2367.0 133:2390…	C01089	3819	1940	2587	3762	3522	2961	4132	6994	4921	3097	1901	16792	3640	4871	1574	5204	1921	3500	3103	4079	5165	2758	1481	4568	747	1481	2289	3210	6007	2579	2219	2207	4926	19088	12866	2060	2359	1502	406	951	6346	3305	3696	7837
300195	810444	85	300195	85:12456.0 86:787.0 89:138.0 91:44.0 94:26.0 95:122.0 96:92.0 97:1157.0 98:804.0 99:4515.0 100:494.0 104:18.0 106:172.0 110:90.0 111:779.0 112:510.0 113:2894.0 114:193.0 116:9.0 123:3.0 124:34.0 125:518.0 126:841.0 127:1282.0 128:173.0 129:104.0 130:91.0 138:31.0 139:230.0 140:282.0 141:1136.0 142:97.0 154:6.0 155:504.0 156:22.0 157:13.0 160:140.0 168:24.0 169:454.0 170:19.0 174:3.0 176:13.0 177:…		211	214	288	479	408	274	525	402	310	207	314	392	543	326	398	354	323	358	235	688	312	503	1946	289	1544	1914	1195	1182	371	369	461	225	314	444	1073	446	518	387	311	307	1840	252	308	260
300348	643923	97	300348	85:13089.0 86:55535.0 87:10740.0 88:5111.0 90:462.0 91:682.0 92:1263.0 93:2966.0 94:5040.0 95:338431.0 96:1082835.0 97:335440.0 98:27186.0 99:8299.0 100:496109.0 101:51896.0 102:25277.0 105:7678.0 106:2556.0 107:4560.0 108:4032.0 109:5294.0 110:5665.0 111:2817.0 112:10153.0 113:3229.0 114:4942.0 115:11420.0 116:6608.0 118:3648.0 119:2183.0 120:1423.0 121:2284.0 122:3390.0 123:5111.0 124:9757.0 12…		159	289	504	235	256	216	298	285	314	706	234	246	310	261	337	434	580	319	391	380	435	172	181	349	224	201	241	181	205	234	132	560	163	407	350	265	261	296	343	179	282	177	175	351
301325	982872	310	301325	88:46.0 89:552.0 90:74.0 91:4.0 92:47.0 94:68.0 96:288.0 98:58.0 100:2.0 101:261.0 103:4245.0 104:416.0 105:12.0 106:59.0 108:95.0 109:18.0 111:53.0 113:69.0 114:1.0 117:2152.0 118:188.0 119:98.0 120:2561.0 121:261.0 122:18.0 126:72.0 129:1084.0 130:242.0 132:30.0 133:991.0 134:234.0 135:182.0 137:74.0 141:54.0 142:19.0 143:242.0 145:201.0 146:49.0 147:6141.0 148:1468.0 149:547.0 150:47.0 151:62.…		323	317	557	289	145	274	228	300	184	214	91	251	103	247	416	274	260	462	165	376	237	268	415	374	396	208	487	290	210	280	198	329	383	108	217	301	172	319	325	134	141	145	168	309
301536	219175	134	301536	85:610.0 86:3527.0 87:835.0 88:3881.0 89:789.0 90:189.0 91:2678.0 92:392.0 93:303.0 95:46.0 96:220.0 97:302.0 100:3033.0 101:36.0 102:235.0 103:388.0 104:1045.0 106:807.0 107:21967.0 108:1569.0 109:658.0 110:7275.0 111:523.0 112:165.0 113:38.0 114:282.0 115:240.0 117:35.0 118:3301.0 119:523.0 120:309.0 123:5.0 125:7.0 126:770.0 127:2288.0 128:145.0 130:17145.0 131:4511.0 132:1112.0 133:327.0 134:…		8277	17758	25745	26480	21250	7062	21468	30577	36411	14151	7086	19674	19981	27760	6694	27523	22435	21004	20518	10552	24266	24149	31524	24221	11970	8618	23432	23240	22194	26128	7838	9596	10971	8803	23975	11052	21472	21442	12344	32289	7954	23678	7658	24703
304346	474819	141	304346	85:192.0 86:671.0 94:28.0 96:295.0 97:496.0 99:69.0 100:525.0 101:78.0 104:1.0 107:85.0 109:1.0 110:1317.0 111:1295.0 112:106.0 113:41.0 114:109.0 116:519.0 119:8.0 126:299.0 128:1025.0 129:19.0 130:341.0 134:793.0 139:41.0 140:34.0 141:9971.0 142:840.0 144:18.0 145:5.0 153:6.0 158:107.0 159:40.0 161:30.0 162:2.0 170:41.0 171:181.0 172:157.0 173:28.0 174:75.0 177:45.0 184:147.0 185:16.0 186:125.0…		246	354	296	219	298	258	293	274	348	211	230	294	286	381	356	293	323	252	228	301	473	338	323	316	326	379	291	303	304	343	343	342	333	388	371	419	385	212	293	320	421	326	274	266
306159	275286	129	306159	85:1230.0 95:90.0 99:688.0 100:64.0 101:123.0 103:1036.0 108:49.0 109:72.0 111:6.0 112:22.0 114:10.0 116:243.0 118:156.0 120:14.0 122:4.0 124:14.0 129:5324.0 130:797.0 131:122.0 132:142.0 133:74.0 136:49.0 138:6.0 142:118.0 143:121.0 146:74.0 147:316.0 148:127.0 152:24.0 165:39.0 176:4.0 179:136.0 184:203.0 186:20.0 191:106.0 213:36.0 216:11.0 217:19.0 224:18.0 232:135.0 234:11.0 241:2.0 258:1.0 …		645	567	495	308	739	494	462	1085	1020	1001	316	281	553	908	1188	377	879	425	454	406	556	650	812	592	653	788	486	619	1070	482	843	790	628	2613	780	1887	919	642	825	989	852	1354	944	593
307909	698816	218	307909	85:11.0 87:44.0 88:12.0 89:22763.0 90:1820.0 91:449.0 92:4.0 96:19.0 98:8.0 99:178.0 100:1499.0 101:589.0 102:775.0 103:6105.0 104:462.0 105:478.0 106:6.0 107:6.0 108:6.0 111:28.0 112:11.0 113:27.0 114:266.0 115:69.0 116:446.0 117:1647.0 118:92.0 120:6.0 123:1.0 124:5.0 125:11.0 126:10.0 127:24.0 128:8.0 129:3907.0 130:1487.0 131:981.0 132:646.0 133:1959.0 134:200.0 135:24.0 136:7.0 137:4.0 138:1…		194	296	351	222	218	224	346	328	413	438	273	382	320	392	518	330	266	339	244	351	305	374	404	367	318	413	410	312	371	253	423	411	419	1002	425	594	341	511	667	402	498	476	300	335
309532	291982	129	309532	85:337.0 88:1727.0 89:1883.0 95:61.0 97:67.0 98:55.0 99:2659.0 101:1350.0 102:292.0 103:4809.0 104:379.0 105:327.0 111:840.0 112:63.0 113:292.0 114:399.0 115:540.0 116:1230.0 117:36.0 124:30.0 128:553.0 129:30705.0 130:3298.0 131:1704.0 132:235.0 133:579.0 134:1498.0 142:733.0 143:473.0 144:91.0 145:798.0 147:10104.0 148:240.0 150:82.0 156:5.0 159:1.0 160:21.0 165:88.0 173:96.0 178:60.0 184:373.0…		445	371	324	271	519	289	278	697	790	767	221	245	423	568	745	191	571	259	341	311	318	509	557	380	416	581	310	358	763	328	626	530	372	1972	606	1375	655	431	624	733	677	955	640	438
309540	741287	117	309540	85:862.0 86:114.0 88:37.0 89:965.0 91:108.0 93:722.0 95:2787.0 96:258.0 97:2929.0 98:1690.0 99:1030.0 100:67.0 101:110.0 105:1168.0 107:543.0 108:2.0 109:930.0 110:136.0 111:1011.0 112:273.0 113:11.0 114:25.0 115:117.0 116:1879.0 117:37278.0 118:3193.0 119:1398.0 121:471.0 123:267.0 124:61.0 125:135.0 128:12.0 129:15249.0 130:1728.0 131:5718.0 132:13172.0 133:2127.0 134:353.0 135:140.0 138:71.0 1…		314	239	314	425	395	274	296	437	331	321	314	497	362	214	391	392	335	356	368	353	419	304	343	307	391	500	427	408	295	315	322	285	333	496	451	381	517	393	270	299	598	239	456	374
309628	982888	325	309628	85:195.0 86:47.0 87:253.0 88:70.0 89:53.0 91:1284.0 93:244.0 96:455.0 97:365.0 99:685.0 101:277.0 102:361.0 103:7055.0 104:775.0 105:410.0 107:252.0 109:33.0 111:295.0 113:412.0 115:731.0 116:217.0 117:550.0 121:584.0 122:111.0 123:689.0 124:110.0 125:351.0 126:34.0 128:659.0 129:827.0 131:600.0 132:120.0 133:1194.0 134:84.0 135:546.0 137:445.0 138:141.0 139:340.0 141:751.0 142:315.0 143:2774.0 1…		76	424	432	107	270	22	415	138	295	51	449	701	47	354	68	74	55	59	335	96	88	109	50	481	409	840	88	56	49	628	421	580	100	125	126	549	498	100	39	544	630	63	59	94
309632	329059	277	309632	86:244.0 87:1995.0 88:1636.0 89:1566.0 92:529.0 93:1.0 94:31.0 95:356.0 97:55.0 98:56.0 99:154.0 101:4753.0 102:708.0 103:5038.0 104:109.0 105:31.0 106:331.0 107:879.0 108:125.0 109:369.0 110:1964.0 111:371.0 112:49.0 113:650.0 114:5978.0 115:812.0 116:8076.0 117:16830.0 118:1738.0 119:47.0 123:326.0 125:1.0 129:53.0 130:261.0 131:608.0 133:1226.0 134:994.0 135:1.0 136:281.0 138:60.0 139:132.0 14…		1112	848	1066	752	761	822	971	945	971	682	505	755	971	965	1301	995	767	870	833	1130	909	619	952	1168	1204	1109	1073	1115	778	800	761	1174	871	1190	979	1148	789	693	1045	820	1161	998	1096	1014
309642	227707	173	309642	85:2112.0 86:2692.0 87:3442.0 88:8635.0 89:4668.0 90:1118.0 91:984.0 92:108.0 93:600.0 95:1099.0 96:173.0 97:2311.0 98:2706.0 99:7026.0 100:544.0 101:10715.0 102:2112.0 103:7522.0 104:950.0 105:5433.0 106:414.0 107:326.0 108:86.0 110:781.0 111:133.0 113:1257.0 114:296.0 115:3235.0 116:24992.0 117:147321.0 118:15786.0 119:7780.0 120:368.0 126:71.0 128:382.0 129:32801.0 130:1978.0 131:68922.0 132:4…		546	730	465	470	472	406	931	1343	962	532	338	493	116	242	665	838	1059	550	373	521	1173	1245	532	1605	1203	930	481	352	668	496	1478	1084	417	425	896	393	1401	382	477	426	440	749	417	1152
309730	525387	149	309730	85:579.0 91:194.0 92:365.0 93:5353.0 94:256.0 104:3518.0 105:4481.0 106:939.0 107:74.0 110:53.0 116:157.0 121:3940.0 122:1756.0 123:63.0 132:636.0 134:70.0 149:42214.0 150:5087.0 151:517.0 156:988.0 157:186.0 164:33.0 176:4565.0 177:7225.0 178:1348.0 179:46.0 184:256.0 194:30.0 221:102.0 222:377.0 228:1.0 254:5.0 295:197.0 299:14.0 301:21.0 310:30.0 336:9.0 402:22.0 447:12.0 465:2.0 500:6.0		421	335	2972	4299	1509	482	1737	1038	619	1626	721	878	1411	812	1403	3352	800	3722	2831	2484	942	1391	671	471	611	678	558	498	937	507	1396	579	683	1985	661	1099	1254	1392	652	1427	1079	2699	659	468
310667	262986	184	310667	86:904.0 88:3460.0 89:412.0 90:50.0 91:1246.0 92:3920.0 94:320.0 95:274.0 96:522.0 97:3885.0 98:1422.0 100:313.0 101:4130.0 102:986.0 104:191.0 106:120.0 108:259.0 109:308.0 110:685.0 111:202.0 112:42.0 113:136.0 114:201.0 115:5306.0 116:120.0 120:98.0 121:93.0 122:68.0 123:51.0 124:383.0 125:14.0 126:454.0 127:3801.0 128:46.0 129:1670.0 130:1244.0 133:2.0 134:1087.0 136:35.0 138:263.0 139:76.0 1…		1041	425	1238	478	1489	3553	757	1502	513	1391	1123	285	452	2329	2642	556	1861	409	639	612	533	1304	3391	876	1073	1530	716	1129	1669	707	2011	1008	1226	3592	1865	3062	1430	946	1256	2372	1625	1664	1196	956
310706	732450	202	310706	85:19.0 99:82.0 100:735.0 101:1371.0 102:625.0 103:401.0 107:154.0 110:82.0 112:8.0 114:42.0 117:301.0 127:194.0 128:100.0 129:551.0 130:226.0 131:320.0 132:205.0 135:70.0 137:10.0 140:191.0 142:136.0 143:188.0 144:115.0 145:171.0 147:3739.0 148:56.0 149:82.0 150:20.0 155:2.0 156:261.0 158:130.0 163:51.0 168:56.0 171:14.0 172:50.0 181:7.0 184:137.0 185:67.0 188:2.0 189:98.0 190:91.0 202:7479.0 20…		1042	546	653	1961	294	943	544	209	292	2071	717	485	3923	454	949	494	455	1009	1118	800	378	2235	2918	391	2037	1111	672	492	605	601	338	318	752	1395	466	548	285	769	798	341	1245	236	373	922
319168	336739	157	319168	85:2776.0 86:2924.0 87:569.0 88:621.0 89:418.0 90:290.0 92:46.0 95:4.0 97:18.0 98:8549.0 99:3160.0 100:4995.0 103:28.0 104:402.0 105:35.0 106:1.0 113:1522.0 114:710.0 118:219.0 120:5147.0 121:979.0 122:176.0 124:1.0 125:7.0 127:24.0 128:6355.0 129:52.0 130:76.0 131:22.0 132:20.0 134:3218.0 139:45.0 141:10.0 142:78.0 143:1148.0 146:7.0 149:12.0 151:181.0 155:2.0 156:29.0 157:44961.0 158:5233.0 159…		1072	1880	1045	1092	1114	2577	1640	1141	2139	841	1882	1093	1356	1264	2575	1311	1954	939	1447	990	1216	1673	1090	1019	1165	1126	1209	978	930	1997	1942	1895	1802	1253	2087	906	2059	1129	1366	2311	1318	1468	1913	1537
321685	843904	217	321685	85:511.0 86:616.0 87:363.0 88:118.0 89:752.0 90:40.0 91:424.0 95:121.0 96:118.0 97:9.0 98:260.0 99:884.0 100:902.0 101:1251.0 102:551.0 103:5121.0 104:450.0 105:203.0 107:58.0 108:250.0 110:45.0 111:318.0 112:333.0 113:1122.0 114:362.0 115:435.0 116:475.0 117:1125.0 118:217.0 119:74.0 123:20.0 124:77.0 125:31.0 126:256.0 127:584.0 128:762.0 129:4247.0 130:689.0 131:1089.0 132:18.0 133:2816.0 134:…		333	338	407	354	328	290	420	247	294	177	492	331	694	231	524	313	257	518	497	338	324	270	290	435	374	476	443	337	350	373	434	720	343	571	296	427	373	471	426	308	429	495	683	372
321692	434434	114	321692	85:459.0 86:12.0 87:82.0 89:31.0 91:182.0 92:34.0 93:9.0 96:18.0 97:477.0 98:94.0 99:316.0 101:768.0 102:85.0 103:515.0 104:196.0 105:112.0 107:233.0 108:72.0 110:1348.0 111:27.0 113:88.0 114:9450.0 115:921.0 116:650.0 117:1971.0 118:104.0 120:11.0 125:7.0 127:454.0 129:297.0 130:1092.0 131:558.0 132:118.0 133:110.0 134:474.0 136:346.0 139:130.0 140:18.0 142:10.0 143:704.0 144:255.0 145:129.0 146…		612	634	559	691	618	457	604	516	466	463	335	525	506	501	618	471	340	446	438	799	551	537	584	644	668	664	636	527	520	494	613	710	628	855	529	743	412	530	640	451	739	555	660	419
322652	594784	116	322652	86:39.0 87:716.0 88:636.0 89:367.0 91:78.0 99:90.0 100:49.0 101:2076.0 102:156.0 103:2933.0 104:270.0 105:69.0 107:11.0 108:42.0 110:1.0 115:88.0 116:3300.0 117:5963.0 118:733.0 119:180.0 120:29.0 121:2.0 126:75.0 128:171.0 129:34.0 130:295.0 131:32.0 133:20.0 134:134.0 138:6.0 141:180.0 145:142.0 146:50.0 147:598.0 149:2.0 151:60.0 152:203.0 153:288.0 154:118.0 155:745.0 161:680.0 162:34.0 164:5…		542	556	763	308	656	644	733	504	642	448	769	353	619	682	485	346	496	51	649	492	686	767	731	662	894	838	541	763	875	522	733	469	1111	418	656	909	854	347	636	626	684	522	497	715
328652	471208	116	328652	85:2290.0 86:224.0 87:598.0 88:879.0 89:299.0 90:36.0 94:3.0 97:37.0 98:15.0 99:434.0 101:1750.0 102:253.0 103:3323.0 104:339.0 105:207.0 107:75.0 111:18.0 112:45.0 113:246.0 115:119.0 116:3791.0 117:5955.0 118:781.0 119:299.0 125:27.0 127:399.0 133:188.0 134:207.0 140:35.0 141:759.0 142:86.0 145:169.0 147:360.0 149:82.0 150:23.0 155:71.0 160:24.0 161:851.0 162:97.0 169:16.0 179:25.0 184:102.0 20…		883	943	1214	1127	1113	869	1246	739	834	792	922	755	1156	893	769	864	871	862	1074	655	1203	990	1103	349	1243	1298	1039	607	991	955	1042	1030	1501	1012	852	1202	1442	799	1097	687	1267	907	1147	889
339455	319899	156	339455	85:58.0 88:217.0 89:49.0 91:8.0 94:37.0 96:145.0 97:47.0 98:30.0 100:1141.0 101:6.0 102:93.0 103:436.0 104:62.0 106:2.0 107:526.0 111:34.0 112:87.0 113:18.0 114:7.0 115:286.0 116:128.0 117:231.0 118:148.0 121:9.0 122:1.0 125:5.0 128:58.0 129:1027.0 130:573.0 133:61.0 134:267.0 135:3.0 136:39.0 139:22.0 143:303.0 144:124.0 147:1427.0 149:421.0 151:1.0 152:98.0 156:6503.0 157:858.0 158:2639.0 159:1…		400	21	337	261	466	505	397	424	512	350	355	382	412	476	443	412	385	312	354	456	324	507	443	343	474	734	286	583	544	440	721	764	415	556	434	498	589	272	481	392	550	364	359	473
340645	390582	124	340645	85:1713.0 86:860.0 88:394.0 89:1.0 91:2.0 92:23.0 97:246.0 99:311.0 100:107.0 101:181.0 102:1493.0 103:167.0 106:91.0 107:490.0 108:2.0 110:149.0 113:241.0 117:1996.0 118:193.0 119:97.0 124:3465.0 125:169.0 126:92.0 128:1.0 129:236.0 130:575.0 131:345.0 132:13.0 133:80.0 134:551.0 135:63.0 140:1.0 141:478.0 142:18.0 143:157.0 144:63.0 145:30.0 146:192.0 149:289.0 166:3.0 170:2.0 171:109.0 172:31.…		405	366	374	237	190	264	306	334	296	302	290	215	264	322	413	315	362	135	335	303	325	447	226	455	394	321	319	384	83	316	344	483	274	518	381	437	345	359	348	308	391	301	419	322
349887	685244	204	349887	85:156.0 86:388.0 87:55.0 89:395.0 90:210.0 91:77.0 92:5.0 93:65.0 100:1040.0 101:590.0 102:1016.0 103:2307.0 104:356.0 105:224.0 106:5.0 107:158.0 109:94.0 110:249.0 112:10.0 113:234.0 114:203.0 116:162.0 117:2153.0 118:971.0 119:148.0 125:62.0 126:28.0 128:143.0 129:2256.0 130:842.0 131:706.0 132:489.0 133:1515.0 134:680.0 136:95.0 138:36.0 139:107.0 140:83.0 141:28.0 142:420.0 143:519.0 144:54…		284	113	168	294	239	272	242	178	129	102	71	330	138	197	346	234	171	248	111	337	166	171	149	165	144	198	161	199	184	154	121	532	175	136	133	147	151	152	291	205	103	115	231	189
353747	432853	218	353747	85:198.0 86:242.0 97:14.0 98:170.0 100:1466.0 101:406.0 102:62.0 103:26.0 104:267.0 107:91.0 110:302.0 114:29.0 115:69.0 116:207.0 117:384.0 128:25.0 129:68.0 130:82.0 131:230.0 132:59.0 133:204.0 134:245.0 144:8.0 146:292.0 147:666.0 148:285.0 160:17.0 161:1.0 162:1834.0 163:300.0 164:104.0 166:5.0 167:3.0 183:10.0 184:136.0 188:46.0 189:340.0 190:36.0 191:103.0 192:29.0 199:30.0 202:41.0 203:13…		467	253	228	783	227	757	238	249	356	401	541	231	632	286	337	359	372	173	540	274	259	613	157	270	299	150	266	123	168	284	306	345	378	336	264	289	270	359	169	304	232	269	261	198
356938	895137	247	356938	85:704.0 86:17.0 88:21.0 89:108.0 91:875.0 93:68.0 94:2.0 95:23.0 96:80.0 99:210.0 103:85.0 105:616.0 106:37.0 107:156.0 112:30.0 114:17.0 115:383.0 116:138.0 117:268.0 118:66.0 119:852.0 120:26.0 121:198.0 122:8.0 123:7.0 124:17.0 125:54.0 126:32.0 127:10.0 128:381.0 129:378.0 131:451.0 132:1.0 133:750.0 135:236.0 136:17.0 139:51.0 141:302.0 142:101.0 143:221.0 144:68.0 145:399.0 146:105.0 147:2…		146	143	210	170	112	142	118	179	106	145	76	123	175	106	207	234	147	151	112	148	189	138	95	169	181	203	160	150	140	176	120	188	226	211	153	147	140	85	132	125	182	120	175	150
356985	542812	102	356985	85:496.0 86:1746.0 87:746.0 88:3145.0 89:668.0 90:446.0 91:5.0 95:8.0 97:109.0 98:233.0 99:184.0 100:844.0 101:290.0 102:51963.0 103:4555.0 104:1962.0 105:20.0 106:108.0 107:81.0 109:13.0 111:10.0 112:8.0 113:72.0 114:542.0 115:176.0 116:426.0 118:11.0 123:17.0 126:258.0 127:37.0 128:276.0 133:24.0 142:84.0 144:152.0 147:205.0 148:653.0 154:9.0 158:191.0 159:44.0 164:2.0 170:17.0 172:32.0 175:46.…		474	632	964	603	287	750	390	736	435	448	309	397	472	720	650	1052	573	677	526	417	901	613	588	629	589	611	493	685	533	631	351	504	630	549	769	383	384	412	443	606	537	411	728	634
362005	525136	156	362005	85:3752.0 86:3135.0 87:1400.0 88:364.0 89:173.0 90:76.0 92:52.0 93:44.0 94:53.0 95:37.0 96:112.0 97:255.0 98:1280.0 99:1058.0 100:4312.0 101:1317.0 102:1107.0 103:1617.0 104:393.0 105:686.0 106:8.0 107:225.0 108:146.0 110:635.0 111:195.0 112:2728.0 113:1308.0 114:1570.0 115:696.0 116:15319.0 117:2279.0 118:971.0 119:282.0 120:6.0 121:1566.0 122:116.0 123:28.0 124:198.0 126:261.0 127:95.0 128:775.…		842	532	714	1009	1439	713	921	1133	1316	955	1373	687	1433	615	1300	239	1204	1152	1495	1483	1345	1721	1889	1477	3932	1983	1038	1290	1417	1130	1667	1742	1021	1607	1179	1450	1420	1048	1574	1383	1188	1356	1348	835
362056	841774	129	362056	85:34.0 86:157.0 87:223.0 100:364.0 101:295.0 102:58.0 111:872.0 112:721.0 113:178.0 123:6.0 125:7.0 128:263.0 129:3571.0 130:239.0 140:1.0 142:1.0 146:34.0 147:502.0 153:13.0 155:28.0 156:100.0 157:79.0 160:24.0 172:10.0 174:677.0 175:64.0 184:2.0 188:7.0 195:9.0 202:5.0 209:34.0 211:24.0 241:35.0 244:24.0 253:2.0 259:37.0 271:105.0 299:75.0 324:1.0 330:22.0 338:1.0 393:3.0 490:4.0		747	205	271	436	844	2783	751	266	224	260	3622	26970	509	2750	52434	11949	2169	4274	25528	267	395	914	224	177	200	248	220	223	228	324	836	260	324	320	182	258	973	303	247	329	4251	289	355	622
362075	778435	204	362075	85:1565.0 86:3857.0 87:596.0 88:1210.0 89:1115.0 90:412.0 91:98.0 92:185.0 93:75.0 94:326.0 95:437.0 96:280.0 97:162.0 98:584.0 99:482.0 100:5478.0 101:2538.0 102:2461.0 103:2663.0 104:388.0 105:74.0 106:805.0 107:200.0 108:48.0 109:178.0 110:379.0 111:218.0 112:533.0 113:267.0 114:2123.0 115:2879.0 116:54131.0 117:6644.0 118:3234.0 119:433.0 120:70.0 121:104.0 122:54.0 123:106.0 124:126.0 125:26…		4118	2035	746	2358	1938	2240	2926	2486	1835	1743	916	1263	1976	4100	3338	3294	1533	1836	1679	1446	1802	2545	2665	1836	1910	2458	2518	2745	1863	1432	1755	2227	2195	3685	1528	2429	1646	399	2502	1899	1745	2408	2350	1537
381922	316331	199	381922	85:504.0 93:65.0 95:760.0 96:330.0 98:236.0 99:532.0 102:85.0 106:2.0 107:94.0 109:2418.0 110:160.0 111:174.0 112:23.0 113:542.0 114:41.0 118:2.0 120:3.0 122:127.0 123:140.0 124:1260.0 125:1305.0 126:167.0 127:50.0 128:2292.0 129:99.0 137:41.0 139:102.0 155:498.0 156:38.0 157:642.0 161:80.0 169:311.0 170:433.0 171:1092.0 172:123.0 178:88.0 179:6.0 180:1.0 181:8.0 183:565.0 184:82.0 185:29.0 193:7…		2287	1667	2252	2056	2611	2666	2739	2655	2142	1642	2169	2087	2004	2713	2629	2088	2168	1813	1590	2999	2562	2553	2434	2159	2327	2265	2147	2483	2172	2391	2115	2289	2589	2684	2067	2925	2634	1855	2612	2054	2790	1877	2155	2172
4-hydroxyproline	481319	140	227980	91:147.0 92:30.0 93:85.0 97:12.0 98:1289.0 99:239.0 100:1497.0 101:156.0 102:37.0 104:110.0 105:70.0 109:45.0 110:249.0 111:118.0 112:34.0 113:229.0 117:42.0 124:163.0 129:180.0 131:210.0 135:74.0 139:7.0 140:7933.0 141:850.0 142:727.0 143:72.0 150:9.0 155:269.0 156:211.0 157:5.0 158:135.0 159:8.0 170:33.0 171:157.0 179:23.0 181:34.0 184:43.0 187:20.0 188:192.0 200:166.0 202:131.0 207:2.0 209:36.…	C01015	2765	4161	102	2387	3050	5417	2781	3800	3138	32	2838	2908	29	3965	2346	3492	1790	78	2641	46	1527	54	15	1438	105	2750	75	2058	2672	3175	2621	50	5021	122	3592	2124	2793	74	76	1260	55	24	43	18
400671 carbohydrate	599923	204	400671	85:410.0 86:94.0 87:911.0 88:77.0 89:5382.0 90:311.0 91:434.0 92:102.0 94:206.0 96:246.0 97:320.0 98:442.0 99:1436.0 101:3728.0 102:151.0 103:10860.0 104:455.0 107:188.0 109:165.0 110:94.0 111:379.0 112:40.0 113:1363.0 116:6296.0 117:11667.0 118:1720.0 119:1844.0 121:60.0 122:23.0 123:40.0 125:67.0 126:1067.0 127:1728.0 129:11303.0 130:2680.0 131:5744.0 132:416.0 133:24573.0 134:3553.0 135:1682.0…		841	538	901	805	68	1094	595	1010	440	69	226	595	564	694	1034	726	1294	769	664	143	461	686	1529	595	751	468	737	860	540	459	79	659	851	812	1094	579	355	580	174	565	819	473	726	824
402237	302264	89	402237	85:2637.0 86:1767.0 87:297.0 89:13214.0 90:1027.0 91:782.0 93:210.0 97:199.0 98:709.0 99:1262.0 100:672.0 101:97.0 103:1.0 104:5.0 105:144.0 106:1.0 110:3056.0 111:110.0 112:344.0 113:4243.0 114:2662.0 115:2018.0 116:113.0 117:317.0 120:1.0 123:22.0 126:594.0 127:300.0 128:525.0 129:1855.0 130:73.0 131:1353.0 132:8.0 136:1.0 140:756.0 141:501.0 142:229.0 143:38.0 144:48.0 151:1.0 153:5.0 154:95.0…		2476	1501	1674	2647	1241	1985	1229	1333	856	792	1063	1091	884	1504	1655	1462	1439	1665	1273	1384	1519	1066	972	1689	1061	1167	2176	1722	1253	1408	1246	2101	1103	1013	874	1698	1044	1700	1840	1112	1187	1283	1723	959
408701	551257	409	408701	85:108.0 88:58.0 89:973.0 90:239.0 91:32.0 93:85.0 94:37.0 95:197.0 96:3760.0 97:222.0 99:113.0 100:396.0 101:581.0 103:277.0 106:120.0 107:716.0 108:370.0 109:191.0 110:3164.0 111:126.0 112:93.0 114:28.0 116:187.0 117:809.0 118:62.0 119:163.0 120:220.0 121:4.0 122:81.0 123:20.0 128:911.0 129:514.0 130:3335.0 131:412.0 132:139.0 133:777.0 134:319.0 135:30.0 136:80.0 138:83.0 142:15.0 143:36.0 144…		248	241	278	244	185	165	234	131	197	208	204	242	207	217	272	201	159	248	224	285	283	276	190	221	268	304	200	213	191	263	229	301	319	321	247	320	268	157	168	148	127	240	264	192
408731	397310	97	408731	85:1205.0 86:491.0 87:1740.0 88:107.0 89:51.0 90:17.0 92:6.0 95:774.0 96:449.0 97:13904.0 98:1185.0 99:467.0 100:163.0 103:246.0 104:5.0 106:5.0 108:56.0 109:2986.0 110:450.0 111:2737.0 112:292.0 113:1060.0 114:814.0 115:10737.0 116:786.0 118:39.0 125:5.0 127:6891.0 128:2047.0 129:3476.0 130:179.0 131:347.0 133:3.0 141:3.0 144:10.0 145:9046.0 146:811.0 148:21.0 149:2.0 150:1.0 157:37.0 161:2.0 16…		612	588	631	700	605	448	527	545	564	510	478	565	590	544	549	616	615	645	578	644	772	579	591	691	662	710	567	614	592	624	522	746	646	724	637	748	537	366	645	493	624	513	639	662
419631	685378	149	419631	86:26.0 87:19.0 93:561.0 103:148.0 104:735.0 105:466.0 108:13.0 118:47.0 121:473.0 122:186.0 123:104.0 125:28.0 134:137.0 143:155.0 149:12358.0 150:1037.0 151:11.0 167:29.0 174:25.0 180:4.0 182:16.0 184:6.0 185:22.0 186:31.0 188:34.0 189:14.0 205:383.0 206:28.0 207:469.0 208:111.0 209:24.0 221:1025.0 222:184.0 223:449.0 225:9.0 227:5.0 234:18.0 238:2.0 246:18.0 248:26.0 249:37.0 252:8.0 258:53.0 …		958	929	1314	1347	1316	1336	1379	781	874	816	876	1273	1445	835	1295	1615	1333	1109	1226	1955	1092	1425	950	1318	1341	1083	1630	859	672	915	1524	1243	1268	1620	935	1037	1564	1465	2253	1020	1071	726	1231	626
425836	274944	117	425836	86:147.0 87:482.0 95:3.0 99:4217.0 100:19735.0 101:1146.0 102:638.0 103:10.0 104:76.0 106:1139.0 110:311.0 114:185.0 115:115.0 116:105.0 117:35721.0 118:3254.0 119:1030.0 120:1.0 121:105.0 126:41.0 127:837.0 129:92.0 130:140.0 132:15.0 135:2.0 143:4.0 144:5.0 145:3.0 146:81.0 156:279.0 157:2.0 158:7.0 161:1.0 170:97.0 171:235.0 174:166.0 177:13.0 178:7.0 179:2.0 184:233.0 186:7.0 189:7.0 190:39.0…		7843	6873	5320	8042	9384	1870	4768	4716	5117	6272	5222	7841	6117	5263	4486	4617	3230	7246	6845	7878	4790	2513	3622	8141	4520	6799	5325	6413	6339	5637	5509	10439	7144	14226	4008	9591	5881	4861	6312	5101	10967	5216	5438	5821
428311	471511	85	428311	85:6447.0 86:345.0 87:14.0 89:34.0 93:50.0 97:98.0 98:19.0 99:1945.0 101:272.0 103:1234.0 104:25.0 105:4.0 107:93.0 110:119.0 111:308.0 112:235.0 113:952.0 114:64.0 116:410.0 117:879.0 118:117.0 125:52.0 126:185.0 127:525.0 128:24.0 129:232.0 131:19.0 133:138.0 134:231.0 135:8.0 141:75.0 145:47.0 146:26.0 147:1676.0 148:120.0 149:233.0 154:28.0 155:258.0 161:59.0 168:20.0 169:110.0 184:35.0 189:3…		681	607	942	628	843	868	683	777	540	535	428	854	607	580	701	460	673	771	534	975	786	2915	2575	887	1104	2276	763	1142	1980	676	1112	920	941	664	734	572	898	832	1040	622	1048	568	771	718
438057	808905	98	438057	86:241.0 88:45.0 89:1213.0 95:39.0 96:87.0 97:25.0 98:4657.0 99:675.0 100:165.0 101:225.0 103:4492.0 104:269.0 105:166.0 107:15.0 111:87.0 114:75.0 117:1590.0 118:84.0 119:140.0 125:91.0 128:32.0 129:879.0 130:229.0 131:209.0 133:405.0 140:11.0 141:48.0 142:562.0 143:399.0 144:287.0 147:2945.0 148:204.0 149:192.0 153:25.0 154:5.0 156:728.0 157:483.0 158:369.0 159:75.0 160:250.0 165:47.0 167:62.0 …		1476	832	943	1016	170	873	339	461	160	381	140	652	145	594	729	748	669	547	169	1375	1076	632	545	968	815	348	1490	921	212	413	189	930	598	96	163	349	231	536	495	177	190	117	169	303
443309	483255	131	443309	100:368.0 107:101.0 115:214.0 128:101.0 130:118.0 131:12177.0 132:1423.0 133:436.0 176:74.0 200:126.0 202:15.0 218:368.0 220:15.0 246:406.0 247:60.0		606	904	798	594	749	1132	835	901	1134	704	1056	775	786	792	815	811	901	761	813	432	542	1184	788	543	500	933	858	759	780	530	1120	1139	1222	761	936	918	1068	772	1208	931	615	857	800	812
445906	290888	145	445906	85:25.0 86:285.0 87:217.0 88:9861.0 89:792.0 90:211.0 91:68.0 93:244.0 100:406.0 102:349.0 103:92.0 107:245.0 108:154.0 109:144.0 110:67.0 113:11.0 115:969.0 116:134.0 117:299.0 129:1.0 130:1331.0 145:6356.0 146:663.0 147:583.0 157:77.0 160:432.0 161:9.0 184:501.0 193:38.0 209:163.0 269:5.0 420:3.0		363	467	251	456	309	1020	468	394	712	308	871	228	333	392	902	365	929	274	201	131	441	892	316	385	477	454	340	248	347	590	783	578	861	333	930	363	689	412	536	953	390	397	683	435
446628	189724	113	446628	85:476.0 87:124.0 88:62.0 97:111.0 98:133.0 99:20.0 101:96.0 102:43.0 103:7202.0 104:628.0 105:259.0 106:151.0 107:47.0 109:49.0 110:75.0 113:5229.0 114:621.0 115:199.0 117:34.0 119:33.0 120:13.0 121:13.0 122:6.0 126:248.0 127:1352.0 128:801.0 129:16.0 131:103.0 133:88.0 147:5683.0 148:921.0 149:350.0 150:66.0 153:1.0 157:26.0 161:140.0 162:1.0 171:22.0 186:9.0 195:14.0 198:5.0 218:4.0 231:5.0 28…		4001	4332	2320	4043	3617	720	2333	80	780	2677	546	1892	3397	275	3525	1340	196	1895	3241	4485	190	445	3191	5527	6369	4073	3994	5323	3914	269	2367	4232	4511	5742	724	3710	595	2324	4055	394	5861	2689	3444	825
446955	705213	217	446955	85:996.0 86:126.0 89:503.0 91:17.0 95:29.0 96:279.0 97:319.0 98:43.0 99:470.0 100:409.0 101:781.0 102:68.0 103:10138.0 104:841.0 105:273.0 109:58.0 111:553.0 112:167.0 113:251.0 115:168.0 117:3429.0 118:97.0 119:267.0 124:90.0 125:217.0 127:62.0 128:77.0 129:841.0 131:703.0 132:165.0 133:1962.0 134:341.0 135:181.0 138:27.0 139:30.0 141:104.0 143:1402.0 144:141.0 145:180.0 147:14637.0 148:2204.0 1…		262	458	465	273	511	237	403	443	365	329	160	478	794	440	413	510	300	129	599	541	180	68	861	474	652	502	622	700	413	334	389	759	514	513	325	190	449	580	504	299	381	48	309	282
455340	1030001	299	455340	85:601.0 86:5.0 88:89.0 89:6.0 93:44.0 95:532.0 97:263.0 98:297.0 99:508.0 100:144.0 101:1415.0 103:344.0 104:22.0 107:58.0 109:168.0 110:15.0 111:77.0 113:278.0 115:363.0 116:413.0 117:319.0 120:34.0 121:175.0 122:44.0 123:287.0 125:1.0 128:31.0 129:6834.0 130:1329.0 131:977.0 132:134.0 133:1529.0 135:385.0 136:8.0 137:276.0 138:17.0 145:895.0 146:813.0 151:160.0 153:87.0 154:1.0 155:282.0 158:9…		799	429	939	746	1317	1080	279	1058	1171	182	1135	546	1504	183	1330	50	1052	1059	1236	799	1047	1013	841	1103	1483	1129	810	891	873	109	959	244	867	507	876	886	1187	994	1076	535	1076	934	972	837
455829	789147	217	455829	85:638.0 86:235.0 87:10.0 89:952.0 96:88.0 98:21.0 99:145.0 100:112.0 101:340.0 102:51.0 103:4955.0 104:308.0 105:208.0 108:36.0 111:192.0 112:12.0 113:112.0 114:172.0 119:19.0 122:16.0 123:408.0 128:155.0 129:478.0 130:18.0 131:502.0 133:636.0 134:22.0 135:17.0 136:14.0 139:8.0 140:29.0 141:25.0 142:786.0 143:275.0 144:386.0 147:3435.0 148:396.0 149:85.0 150:19.0 151:304.0 152:48.0 153:1.0 154:6…		984	739	791	861	192	570	344	484	231	296	134	799	116	555	711	748	674	533	193	1139	1031	594	524	939	710	294	1144	711	279	311	213	719	526	150	197	347	141	483	465	153	219	145	243	280
455836	783247	217	455836	85:965.0 86:386.0 87:853.0 88:248.0 89:2059.0 90:157.0 98:114.0 99:268.0 100:202.0 101:660.0 102:166.0 103:10169.0 104:1203.0 105:324.0 106:19.0 107:152.0 108:40.0 109:194.0 110:228.0 111:1048.0 112:176.0 113:433.0 114:483.0 116:468.0 117:3363.0 118:397.0 119:286.0 121:71.0 122:17.0 123:287.0 124:3.0 125:43.0 126:3.0 127:14.0 128:201.0 129:1552.0 130:108.0 131:549.0 132:16.0 133:1649.0 134:232.0 …		477	284	393	517	71	322	211	271	130	139	52	323	65	329	353	361	334	233	70	558	482	317	243	426	287	118	446	319	153	148	84	295	242	81	90	153	94	191	196	66	240	111	85	161
460930	421670	148	460930	85:1007.0 86:830.0 87:1680.0 88:1549.0 89:39172.0 90:3520.0 91:17282.0 92:1267.0 93:616.0 94:134.0 95:27.0 97:370.0 98:159.0 99:847.0 100:6475.0 101:32584.0 102:12384.0 103:47355.0 104:5639.0 105:7668.0 106:758.0 107:435.0 109:15.0 110:76.0 111:207.0 112:74.0 113:478.0 114:584.0 115:2811.0 116:33839.0 117:20660.0 118:6480.0 119:4955.0 120:654.0 121:231.0 122:2.0 123:59.0 126:793.0 127:216.0 128:1…		159	472	540	401	429	196	211	506	457	153	614	397	572	296	371	474	287	365	235	486	243	318	494	287	751	437	709	578	368	572	590	447	441	330	211	372	256	592	587	451	394	441	489	336
474826	846935	98	474826	85:775.0 86:1473.0 87:994.0 88:594.0 89:7859.0 90:798.0 91:517.0 92:136.0 93:189.0 94:322.0 95:308.0 96:1174.0 97:927.0 98:48530.0 99:3878.0 100:1871.0 101:2389.0 102:1395.0 103:28809.0 104:2914.0 105:1610.0 106:60.0 107:72.0 108:202.0 109:90.0 110:296.0 111:365.0 112:328.0 113:1041.0 114:1546.0 115:1017.0 116:993.0 117:12591.0 118:1433.0 119:1258.0 120:197.0 121:124.0 122:75.0 123:162.0 124:271.…		728	377	337	300	163	517	207	490	255	304	105	316	107	518	692	285	732	182	81	522	435	534	588	484	585	396	804	728	272	140	302	474	354	166	201	359	224	423	624	216	414	188	211	215
483342	706083	91	483342	85:160.0 86:39.0 87:60.0 89:371.0 90:53.0 91:6062.0 92:470.0 93:113.0 95:283.0 97:191.0 98:86.0 99:89.0 100:173.0 102:437.0 105:1030.0 106:31.0 107:1829.0 108:998.0 109:153.0 110:32.0 111:14.0 112:23.0 113:26.0 115:229.0 117:327.0 118:64.0 119:2920.0 120:329.0 121:379.0 122:20.0 124:145.0 125:28.0 129:194.0 130:35.0 131:72.0 133:187.0 134:4080.0 135:2513.0 136:150.0 152:154.0 153:14.0 154:1.0 155…		1018	309	676	752	996	1043	369	637	601	814	348	485	1270	761	701	1107	1147	1539	841	730	622	464	422	673	1241	987	667	391	329	996	496	1301	710	651	711	643	637	249	437	427	932	400	474	719
486016	1248995	311	486016	85:334.0 91:126.0 93:169.0 94:157.0 95:1281.0 96:532.0 97:477.0 98:273.0 99:176.0 100:38.0 101:79.0 103:667.0 104:112.0 109:440.0 110:114.0 111:154.0 112:35.0 113:270.0 114:27.0 115:58.0 116:70.0 121:81.0 122:12.0 123:145.0 124:64.0 125:40.0 127:298.0 128:73.0 129:5144.0 130:629.0 131:23.0 135:22.0 137:49.0 138:32.0 139:12.0 142:388.0 143:74.0 152:5.0 155:468.0 156:76.0 157:157.0 163:18.0 165:12.…		5123	6590	5725	2315	6529	3731	6052	4058	5866	3870	5152	5122	7251	4422	5211	4686	2786	650	3595	7127	5412	4583	4404	5635	5713	6937	4911	6249	5454	4633	5641	10558	9852	8734	5248	5835	6221	6306	6207	4084	8597	4860	4841	5692
5-aminovaleric acid lactame	275813	170	240643	94:208.0 95:773.0 104:220.0 106:399.0 107:697.0 127:97.0 134:9948.0 135:315.0 136:426.0 137:2035.0 139:737.0 154:3611.0 156:24668.0 157:2929.0 170:8853.0 171:6188.0 184:806.0 185:208.0 186:939.0 187:113.0 197:25.0 199:1265.0 227:1.0 241:19.0 291:5.0 294:3.0 296:38.0 297:4.0 298:2.0 300:74.0 305:4.0 310:8.0 324:6.0 361:13.0 362:3.0 363:8.0 364:22.0 365:2.0 395:14.0 408:2.0 409:4.0 410:21.0 412:2.0…	n/a	81	68	99	54	9	216	84	33	27	19	38	40	80	22	40	41	178	38	17	53	66	61	56	66	30	51	41	37	45	42	243	102	34	21	26	5	189	49	58	21	43	21	37	54
5-hydroxynorvaline NIST	494838	142	200384	85:486.0 86:383.0 87:466.0 88:225.0 89:221.0 90:105.0 91:83.0 92:9.0 93:68.0 94:22.0 95:67.0 96:168.0 97:144.0 98:507.0 99:485.0 100:3529.0 101:1027.0 102:417.0 103:1130.0 104:117.0 105:237.0 106:53.0 107:41.0 108:21.0 109:68.0 110:155.0 111:69.0 112:192.0 113:142.0 114:428.0 115:1305.0 116:431.0 117:441.0 118:132.0 119:271.0 120:42.0 121:33.0 122:14.0 123:47.0 124:114.0 125:31.0 126:260.0 127:10…	n/a	123	103	61	163	160	176	69	220	219	119	155	161	163	92	115	106	93	67	186	108	78	144	126	53	92	86	127	64	89	80	87	93	121	131	162	76	64	118	119	53	79	120	93	102
5-methoxytryptamine	863982	174	200896	85:60.0 86:6421.0 87:564.0 88:251.0 89:60.0 92:64.0 95:4.0 96:2.0 97:2.0 99:16.0 100:2946.0 101:522.0 102:429.0 103:211.0 104:23.0 105:8.0 106:3.0 107:5.0 113:36.0 114:51.0 115:178.0 116:177.0 117:520.0 118:78.0 119:25.0 121:2.0 126:2.0 127:24.0 128:71.0 129:122.0 130:1040.0 131:531.0 132:165.0 133:139.0 134:36.0 141:4.0 142:44.0 143:61.0 144:121.0 145:61.0 146:609.0 147:978.0 148:105.0 149:51.0 …	C05659	84	877	87	153	387	279	225	125	105	49	365	75	442	500	264	68	84	47	152	98	210	163	119	103	213	213	238	279	116	376	71	234	440	190	63	120	220	94	131	148	64	417	108	87
508772	585256	205	508772	85:320.0 86:75.0 88:23.0 89:874.0 90:128.0 91:28.0 92:13.0 93:40.0 95:75.0 96:140.0 97:264.0 98:23.0 99:285.0 100:280.0 101:240.0 102:143.0 103:730.0 104:97.0 105:228.0 107:7.0 108:8.0 110:65.0 111:47.0 112:7.0 114:285.0 115:607.0 116:124.0 117:2338.0 118:202.0 119:75.0 122:34.0 125:23.0 126:202.0 127:121.0 128:42.0 129:561.0 130:346.0 131:120.0 132:44.0 133:562.0 134:189.0 137:23.0 139:12.0 142:…		442	458	496	606	353	360	408	363	399	253	333	519	335	412	504	507	436	509	340	532	559	376	422	526	584	529	487	425	402	427	320	510	560	462	415	414	375	440	453	362	461	345	486	411
537868	189308	113	537868	85:374.0 86:139.0 87:31.0 88:109.0 92:36.0 96:122.0 98:203.0 99:109.0 101:56.0 103:173.0 104:42.0 105:149.0 107:81.0 108:39.0 113:6258.0 114:708.0 115:209.0 116:1.0 124:16.0 127:97.0 128:947.0 129:79.0 131:154.0 133:9.0 135:78.0 144:52.0 145:4.0 146:44.0 148:37.0 151:11.0 158:10.0 160:8.0 184:96.0 191:52.0 196:2.0 199:29.0 219:13.0 228:1.0 233:5.0 249:1.0 258:1.0 268:14.0 285:18.0 309:2.0 359:4.0…		3979	2582	2320	4047	3619	718	2336	481	780	2691	505	1892	3395	105	3531	1340	224	1895	3249	4485	189	445	3190	5528	6369	4073	3987	5325	3915	487	1656	4232	4503	2287	724	3710	595	2324	4055	559	5886	2689	3445	1028
541593	467542	191	541593	85:79.0 87:244.0 89:143.0 92:37.0 93:50.0 94:85.0 95:29.0 96:352.0 99:182.0 101:406.0 102:74.0 103:2958.0 104:271.0 105:28.0 107:84.0 108:115.0 109:126.0 110:450.0 111:42.0 112:31.0 113:363.0 114:43.0 115:292.0 116:134.0 117:74.0 118:37.0 119:273.0 123:4.0 124:19.0 125:69.0 126:73.0 127:310.0 128:314.0 129:592.0 130:93.0 131:1259.0 132:238.0 133:1708.0 134:348.0 137:60.0 138:86.0 139:85.0 140:241…		8166	54833	69211	7274	43556	1963	59269	5642	42821	8362	50831	68954	13727	57690	8280	6075	1339	8266	54756	18919	3032	15535	8738	78192	76741	68165	6617	13625	13290	55566	54620	66441	16848	15508	8557	67315	61267	6740	3660	54490	67426	7173	8283	7911
607692	855957	187	607692	85:123.0 87:23.0 91:636.0 93:59.0 95:821.0 97:1397.0 98:138.0 99:45.0 101:204.0 103:1439.0 104:29.0 105:54.0 107:3.0 109:421.0 110:22.0 111:337.0 113:26.0 115:74.0 117:1448.0 118:81.0 119:33.0 123:185.0 125:21.0 127:47.0 129:1576.0 130:216.0 131:4520.0 132:826.0 133:326.0 137:93.0 142:20.0 143:88.0 145:297.0 147:197.0 149:485.0 150:65.0 151:1.0 159:32.0 161:9.0 163:228.0 164:2.0 165:32.0 171:7.0 …		285	248	238	255	348	239	241	242	229	205	160	292	262	198	339	256	230	308	223	305	302	515	435	325	576	566	249	510	400	264	249	396	342	308	236	292	288	260	297	192	258	227	367	283
621347	704664	204	621347	85:75.0 98:5.0 99:66.0 101:213.0 103:815.0 104:59.0 107:62.0 110:9.0 111:5.0 113:68.0 114:30.0 116:5.0 117:713.0 123:9.0 129:1271.0 130:317.0 131:203.0 132:6.0 133:346.0 134:83.0 141:6.0 143:397.0 147:2168.0 148:157.0 149:153.0 156:2.0 157:43.0 169:44.0 177:19.0 189:316.0 190:50.0 191:571.0 192:27.0 194:9.0 203:101.0 204:6480.0 205:1211.0 206:509.0 207:100.0 217:880.0 218:299.0 219:150.0 221:101.…		121	199	220	138	213	160	240	201	135	41	327	156	305	210	240	189	122	111	268	271	267	402	460	250	366	314	222	356	258	163	236	387	248	249	182	146	212	243	345	215	190	95	199	184
626960	483915	205	626960	91:1179.0 93:142.0 95:474.0 96:104.0 98:129.0 101:155.0 104:346.0 105:1007.0 106:99.0 108:42.0 109:27.0 110:94.0 114:97.0 115:673.0 116:93.0 118:152.0 119:261.0 121:615.0 135:225.0 137:66.0 141:297.0 142:123.0 143:225.0 145:1020.0 146:146.0 151:42.0 159:55.0 161:513.0 163:154.0 164:56.0 175:28.0 177:614.0 179:164.0 184:184.0 185:80.0 186:45.0 189:350.0 190:97.0 203:124.0 205:4643.0 206:499.0 209:…		136	125	256	192	175	178	215	248	226	192	129	108	181	280	271	216	259	179	158	214	200	295	206	156	189	213	182	176	186	159	167	191	212	214	231	248	192	123	245	251	210	202	181	179
629270	844751	85	629270	85:1872.0 86:158.0 88:65.0 93:71.0 97:118.0 99:628.0 107:38.0 111:158.0 113:273.0 114:39.0 121:59.0 126:97.0 128:33.0 139:25.0 140:28.0 141:45.0 155:126.0 168:37.0 169:64.0 204:18.0 214:14.0 218:45.0 228:14.0 393:20.0 405:14.0 449:19.0		285	206	595	858	480	213	878	497	261	242	258	431	669	453	489	603	279	620	512	706	424	714	4913	321	3964	4721	3250	3136	406	423	471	380	426	684	2755	561	744	558	354	278	5050	396	345	383
629905	609571	284	629905	85:27651.0 86:37332.0 87:5267.0 88:2427.0 90:291.0 91:765.0 92:274.0 93:486.0 94:1362.0 95:477.0 96:21878.0 97:2014.0 98:6890.0 99:146189.0 100:168821.0 101:23742.0 102:13750.0 103:1379.0 104:541.0 105:434.0 106:834.0 108:105.0 109:269.0 110:2015.0 111:2550.0 112:3916.0 113:39120.0 114:13703.0 115:15158.0 116:5140.0 117:2358.0 118:565.0 119:241.0 120:409.0 121:58.0 122:68.0 123:167.0 124:3743.0 1…		180	173	27	32	138	499	520	775	33	31	315	66	34	208	1170	896	32	330	235	27	161	174	19	1100	508	908	616	27	302	142	743	22	330	13	662	632	147	28	389	22	283	423	156	17
629906	636549	356	629906	85:4077.0 86:9799.0 87:954.0 91:643.0 93:160.0 95:147.0 96:7902.0 97:1014.0 98:368.0 99:12972.0 100:52936.0 101:1954.0 102:5874.0 106:206.0 108:143.0 110:769.0 111:469.0 112:407.0 113:6211.0 114:1066.0 115:3522.0 116:3739.0 119:425.0 120:379.0 121:283.0 122:128.0 123:135.0 124:2664.0 125:418.0 127:3720.0 128:624.0 130:11854.0 131:2872.0 132:2279.0 135:290.0 138:374.0 139:2741.0 140:1693.0 141:818…		68	55	21	25	40	210	136	159	24	15	87	36	22	106	362	346	23	95	64	43	83	87	28	280	284	327	295	25	79	78	99	21	95	23	292	102	62	51	48	20	217	36	72	64
640860	222455	190	640860	85:849.0 86:1243.0 87:709.0 88:439.0 90:268.0 91:202.0 92:132.0 93:140.0 97:76.0 99:175.0 100:26889.0 101:2022.0 102:935.0 103:121.0 104:250.0 113:221.0 114:73.0 115:1693.0 117:850.0 119:153.0 124:19.0 125:41.0 126:90.0 131:4437.0 133:322.0 138:22.0 139:35.0 140:28.0 144:53.0 146:322.0 147:36810.0 148:5999.0 149:2713.0 150:252.0 151:105.0 152:44.0 155:27.0 156:13.0 160:75.0 164:23.0 167:49.0 168:…		2882	21303	1205	12157	1995	1274	777	2897	1457	1793	774	1651	840	2816	3383	1386	1525	620	1005	21314	1626	484	1849	1768	2138	7072	2531	3447	2134	1531	1583	1359	1713	16118	1638	4421	1535	2164	1520	1563	3094	1417	1391	1689
650088	496537	260	650088	85:467.0 87:94.0 92:52.0 95:53.0 97:86.0 98:6869.0 100:2926.0 101:223.0 102:124.0 103:177.0 105:88.0 109:56.0 113:131.0 115:186.0 117:269.0 118:38.0 129:136.0 132:87.0 133:862.0 135:101.0 142:288.0 143:104.0 145:111.0 146:53.0 147:7053.0 148:664.0 154:34.0 157:117.0 172:157.0 173:65.0 174:207.0 175:88.0 184:75.0 188:88.0 189:11.0 190:162.0 244:141.0 245:27.0 260:3272.0 261:646.0 262:300.0 263:518…		233	65	112	191	168	342	238	217	179	78	71	151	97	416	190	392	130	154	48	135	194	197	162	124	168	345	58	322	296	127	108	77	58	109	116	76	306	133	300	189	334	183	91	184
650666	1018598	311	650666	95:77.0 96:285.0 97:6.0 100:71.0 103:37.0 104:17.0 109:89.0 111:4.0 114:16.0 123:1.0 125:64.0 129:1270.0 130:66.0 133:69.0 135:3.0 137:22.0 142:83.0 143:9.0 155:104.0 156:33.0 157:37.0 158:5.0 162:43.0 163:120.0 165:17.0 166:48.0 170:27.0 171:20.0 176:55.0 177:92.0 179:128.0 191:206.0 192:1.0 193:152.0 194:123.0 195:40.0 196:10.0 197:33.0 200:16.0 205:75.0 206:58.0 207:136.0 208:224.0 209:48.0 21…		619	447	418	43	481	277	744	365	472	468	242	406	547	335	514	249	594	295	279	552	446	57	408	535	633	378	328	673	18	455	547	526	23	234	620	485	391	474	342	468	626	230	485	483
653386	434991	114	653386	86:263.0 91:101.0 99:94.0 100:179.0 101:7.0 104:108.0 107:117.0 108:19.0 110:20.0 114:2754.0 115:88.0 116:26.0 117:87.0 118:42.0 128:20.0 130:75.0 131:254.0 132:26.0 134:111.0 136:34.0 139:51.0 144:7.0 146:61.0 160:51.0 171:47.0 174:231.0 175:31.0 176:5.0 182:2.0 184:57.0 189:11.0 193:36.0 243:15.0 245:9.0 248:171.0 249:24.0 290:8.0 314:18.0 340:6.0 372:12.0 381:4.0 384:8.0 395:10.0 400:1.0 424:5…		613	634	559	694	618	457	614	513	466	446	335	525	506	501	618	470	383	460	438	799	577	537	584	644	668	737	636	527	520	494	623	731	630	865	528	742	412	530	640	451	736	555	660	419
693644	1166847	129	693644	85:48.0 93:112.0 94:54.0 98:68.0 99:67.0 104:60.0 109:152.0 110:34.0 113:24.0 115:59.0 123:29.0 125:48.0 126:79.0 129:1540.0 130:84.0 135:52.0 151:21.0 155:18.0 189:27.0 236:8.0 252:15.0 283:651.0 303:14.0 358:13.0 370:17.0 438:19.0		551	1057	993	401	859	408	1174	734	812	579	1344	741	1803	662	1075	734	677	839	1100	1371	1115	1097	819	1076	1142	1318	964	1130	1077	740	651	1210	1238	1286	818	940	744	1214	1325	675	1120	455	855	878
724471	390893	85	724471	85:1818.0 86:26.0 92:84.0 93:91.0 99:75.0 100:147.0 111:54.0 112:25.0 113:423.0 114:31.0 115:278.0 119:35.0 124:7.0 126:91.0 127:144.0 128:119.0 132:13.0 133:185.0 135:44.0 141:330.0 142:54.0 143:428.0 147:1798.0 149:187.0 157:61.0 161:10.0 212:24.0 215:26.0 223:37.0 227:19.0 229:16.0 235:29.0 246:217.0 251:20.0 254:7.0 319:21.0 327:21.0 337:15.0 357:31.0 358:14.0 362:17.0 449:10.0		492	498	582	428	565	546	559	451	411	363	446	546	376	416	439	414	374	526	379	598	623	899	849	565	827	823	498	717	700	494	667	649	782	613	652	368	628	648	689	327	749	366	525	505
727817	251920	116	727817	85:280.0 86:799.0 87:170.0 88:763.0 99:184.0 101:2063.0 102:113.0 107:1069.0 115:384.0 116:2022.0 119:114.0 126:70.0 127:204.0 129:79.0 140:80.0 144:143.0 146:290.0 149:81.0 179:64.0 206:35.0 211:20.0 220:17.0 249:31.0 251:63.0 261:26.0 277:30.0 278:46.0 281:43.0 288:25.0 295:16.0 297:17.0 298:34.0 303:27.0 314:15.0 319:30.0 332:21.0 334:15.0 351:28.0 373:38.0 374:16.0 379:36.0 415:28.0 425:7.0 4…		491	629	372	400	788	535	522	672	427	438	913	594	716	1166	746	620	285	595	443	501	994	922	413	682	728	763	709	521	738	981	575	918	743	674	777	391	627	666	746	752	830	219	828	781
775885	212084	173	775885	85:592.0 87:2618.0 89:4564.0 91:548.0 97:13237.0 98:1136.0 99:1298.0 100:248.0 101:2465.0 102:201.0 103:8000.0 104:825.0 105:147.0 110:645.0 111:25.0 113:233.0 114:83.0 115:2289.0 116:136.0 124:106.0 129:538.0 131:150.0 136:70.0 137:27.0 139:16.0 142:63.0 143:57.0 144:77.0 145:99.0 146:42.0 158:40.0 159:18.0 162:22.0 171:553.0 173:9372.0 174:2769.0 175:521.0 176:35.0 178:38.0 181:22.0 183:35.0 18…		12255	7347	12704	13258	11185	9079	9922	12870	9812	6908	7741	12597	8701	11815	10188	12462	8528	12106	8753	13604	14886	8122	13165	13945	12444	12373	11501	11251	9953	10945	8813	11868	11996	13585	8315	14120	8708	7954	9676	8099	13596	7597	9623	10191
775915	240030	219	775915	85:1524.0 86:491.0 94:31.0 103:115.0 106:43.0 115:79.0 119:81.0 121:52.0 126:57.0 133:385.0 138:46.0 145:30.0 148:197.0 153:39.0 163:73.0 170:20.0 173:27.0 177:134.0 178:55.0 179:48.0 180:15.0 188:20.0 191:195.0 192:51.0 193:251.0 201:39.0 203:123.0 204:39.0 206:29.0 207:1407.0 208:245.0 209:114.0 216:14.0 219:686.0 220:166.0 221:115.0 231:23.0 237:17.0 249:37.0 272:32.0 273:16.0 276:32.0 278:18.…		663	458	638	738	688	600	483	657	577	400	467	652	516	79	640	636	509	630	530	536	473	566	712	678	616	660	575	588	501	579	530	640	659	771	453	697	633	499	578	501	691	464	650	599
775976	517868	86	775976	85:174.0 86:1742.0 88:1922.0 90:117.0 92:121.0 94:94.0 97:674.0 105:68.0 107:49.0 110:168.0 111:53.0 114:53.0 115:161.0 117:139.0 121:30.0 124:16.0 127:168.0 130:74.0 132:61.0 141:294.0 144:32.0 146:48.0 154:17.0 160:14.0 171:22.0 174:280.0 176:40.0 177:690.0 190:55.0 191:102.0 192:59.0 193:47.0 259:21.0 260:127.0 277:110.0 289:15.0 309:20.0 314:13.0 351:21.0 397:17.0 400:27.0 411:12.0 465:12.0		270	225	215	310	369	456	296	462	462	232	212	305	337	399	576	410	412	429	357	301	229	355	515	291	549	493	596	462	218	263	390	250	349	336	488	154	501	226	474	376	585	479	479	435
776004	554037	110	776004	86:48.0 87:87.0 96:951.0 98:41.0 102:116.0 103:134.0 108:29.0 110:673.0 114:26.0 118:35.0 120:22.0 123:17.0 137:71.0 144:31.0 152:54.0 159:34.0 160:19.0 164:63.0 189:57.0 193:120.0 202:68.0 204:55.0 211:35.0 213:18.0 215:34.0 216:20.0 217:101.0 219:11.0 223:31.0 224:21.0 225:21.0 231:56.0 233:18.0 240:32.0 245:68.0 252:21.0 253:18.0 258:25.0 261:16.0 264:17.0 270:23.0 275:51.0 284:29.0 286:20.0 2…		355	269	350	436	411	401	693	330	394	286	469	503	560	306	401	419	320	218	241	579	549	438	203	478	475	454	363	433	401	545	398	166	510	207	383	319	287	136	440	412	336	300	540	405
776547	487141	96	776547	96:8415.0 100:991.0 105:168.0 117:367.0 132:213.0 145:107.0 155:14.0 158:133.0 168:83.0 190:62.0 196:153.0 240:37.0 242:21.0 254:174.0 289:14.0		1644	1917	1945	2085	2039	1705	1928	1816	2024	1622	1491	1828	1860	1870	2267	1940	1814	1826	1719	1966	2283	1923	2018	2196	2373	2267	2044	2030	1982	1928	1992	2299	2594	2764	1977	2412	2010	1599	2109	1802	2504	1891	2096	1923
776553	315550	189	776553	89:97.0 90:126.0 92:106.0 94:125.0 99:401.0 100:238.0 101:1628.0 102:295.0 103:2198.0 104:231.0 109:204.0 117:389.0 118:94.0 124:184.0 125:429.0 126:80.0 129:136.0 131:397.0 133:874.0 140:27.0 141:19.0 147:1093.0 148:282.0 149:266.0 150:104.0 162:21.0 165:25.0 168:19.0 170:201.0 172:139.0 175:51.0 178:25.0 181:15.0 189:1750.0 191:169.0 193:19.0 205:31.0 210:22.0 211:29.0 213:48.0 218:23.0 220:31.…		1196	1070	1039	942	934	814	885	1114	82	809	667	813	744	1090	1239	1078	1128	620	819	919	1286	1020	1143	1241	1220	1184	1092	1208	1110	1112	913	1406	1428	1296	1046	1237	958	772	950	967	1270	998	766	1137
777809	877961	85	777809	85:1868.0 89:69.0 92:65.0 94:37.0 95:161.0 97:302.0 98:142.0 99:541.0 100:95.0 107:54.0 108:48.0 111:134.0 112:100.0 113:288.0 117:142.0 126:96.0 135:116.0 139:33.0 141:145.0 152:29.0 155:58.0 161:28.0 164:38.0 169:58.0 172:23.0 176:33.0 177:73.0 182:41.0 188:20.0 190:21.0 198:19.0 200:17.0 229:24.0 241:21.0 244:21.0 253:22.0 265:25.0 279:24.0 297:18.0 298:17.0 306:14.0 315:37.0 355:19.0 361:23.0…		381	295	638	783	450	222	985	665	348	363	248	295	724	529	508	748	433	754	589	790	407	608	4471	218	4081	4503	3343	3266	563	334	470	391	621	650	3367	625	563	488	346	364	4946	387	287	340
780676	329458	277	780676	92:294.0 123:60.0 128:279.0 136:172.0 145:69.0 152:44.0 162:56.0 181:36.0 182:37.0 183:94.0 196:25.0 197:37.0 202:19.0 203:20.0 208:30.0 211:31.0 217:52.0 219:15.0 227:37.0 228:220.0 229:24.0 248:17.0 254:17.0 255:25.0 257:694.0 261:11.0 266:31.0 277:949.0 278:133.0 279:28.0 295:31.0 330:44.0 351:30.0		1106	848	1066	783	761	822	971	938	971	671	505	755	971	965	1279	995	767	884	833	1130	910	619	952	1168	1204	1109	1068	1110	778	800	760	1173	871	1160	979	1148	789	693	1030	820	1161	998	1097	1014
781707	1029797	211	781707	85:940.0 88:48.0 95:199.0 96:146.0 97:318.0 98:530.0 99:601.0 100:164.0 103:442.0 107:205.0 109:458.0 111:284.0 113:475.0 117:594.0 121:243.0 122:11.0 129:9760.0 130:1091.0 131:1264.0 132:420.0 133:1792.0 134:244.0 135:754.0 137:418.0 140:16.0 143:61.0 145:833.0 146:988.0 148:205.0 151:31.0 152:27.0 153:119.0 156:49.0 159:89.0 165:110.0 167:111.0 168:69.0 172:40.0 175:129.0 176:49.0 177:21.0 179:…		1333	1179	975	801	1272	1079	1111	1157	1263	915	1106	637	1695	769	1348	1084	1091	1214	1396	370	1220	1105	954	1123	1713	1190	802	984	921	1032	1459	2010	1349	814	911	968	1477	1135	1158	811	1196	510	1372	855
783616	214930	115	783616	85:99.0 99:93.0 115:4439.0 116:100.0 130:415.0 137:11.0 154:33.0 155:48.0 163:80.0 177:914.0 178:169.0 179:84.0 205:140.0 206:53.0 212:22.0 214:13.0 230:22.0 279:31.0 280:31.0 289:23.0 322:29.0 373:16.0 378:14.0 385:12.0 403:28.0 423:36.0 439:25.0 495:7.0		6395	4496	7099	6341	5404	4600	4470	6341	4313	3375	10908	6705	3722	6788	4918	6699	10331	9174	1900	5925	7383	4648	7267	8507	6155	5620	5663	11660	4620	5212	4167	5514	6446	5076	6468	8001	9764	3893	5028	12500	7519	10747	2349	4849
790143	404686	151	790143	86:70.0 91:173.0 92:78.0 95:78.0 100:282.0 102:197.0 110:37.0 111:20.0 116:90.0 137:22.0 151:1133.0 152:87.0 167:129.0 182:47.0 195:93.0 196:41.0 197:34.0 210:70.0 222:20.0 224:535.0 225:52.0 231:15.0 235:13.0 238:56.0 239:25.0 243:13.0 255:21.0 257:20.0 276:15.0 277:19.0 285:18.0 293:17.0 335:17.0 362:16.0 371:17.0 380:15.0 389:17.0 391:13.0 393:22.0 396:15.0 398:23.0 402:17.0 411:25.0 414:21.0 …		282	235	502	484	525	419	560	448	384	307	389	292	369	444	485	561	413	548	567	429	364	462	689	273	434	471	450	477	481	311	425	270	480	499	564	377	410	343	395	349	574	305	394	368
806065	209885	173	806065	85:180.0 86:113.0 87:1213.0 88:238.0 89:1441.0 90:81.0 91:161.0 92:6.0 93:67.0 95:78.0 96:12.0 97:4838.0 98:452.0 99:405.0 100:64.0 101:925.0 102:204.0 103:2539.0 104:241.0 108:19.0 110:242.0 113:1.0 115:1041.0 116:130.0 117:519.0 118:73.0 122:5.0 125:119.0 126:55.0 127:133.0 128:7.0 129:145.0 130:138.0 131:184.0 136:36.0 138:18.0 144:24.0 146:3.0 147:268.0 153:6.0 154:2.0 160:2.0 171:212.0 173:4…		12368	7349	12752	13207	11140	9080	9922	12878	9807	6909	7738	12649	8663	11813	10177	12518	8527	12179	9449	13645	14887	8115	13125	13996	12515	12321	11596	11304	9970	10944	8813	11879	11990	13528	8313	14045	8707	7952	9672	8096	13513	7576	9581	10189
815932	352487	85	815932	85:11332.0 86:577.0 97:209.0 98:294.0 99:2371.0 100:56.0 101:43.0 102:47.0 110:75.0 111:451.0 112:543.0 113:1487.0 125:122.0 126:473.0 127:1236.0 130:235.0 131:203.0 140:22.0 143:69.0 144:22.0 149:81.0 154:85.0 155:399.0 156:121.0 169:155.0 170:90.0 204:19.0 212:67.0 257:19.0 262:23.0 265:20.0 269:21.0 270:25.0 272:25.0 296:18.0 303:19.0 314:39.0 344:16.0 346:18.0 356:15.0 373:73.0 430:18.0 454:1…		1155	1028	1234	970	1295	1229	1301	1064	794	774	793	1122	871	988	1123	894	864	1176	822	1384	1357	6036	5447	1432	5621	5416	1269	5426	3912	1080	1488	1570	1552	1437	1172	1253	1653	1367	1636	812	1580	737	1124	1066
823068	324789	278	823068	153:29.0 160:432.0 161:100.0 213:20.0 223:20.0 278:464.0 279:85.0 281:46.0 322:23.0 388:22.0 410:19.0 448:17.0		265	230	176	125	248	255	122	353	257	226	113	151	145	321	436	185	294	106	149	99	225	359	367	252	306	285	253	316	273	232	293	331	258	368	311	284	244	156	233	331	326	336	251	194
827800	314939	189	827800	85:220.0 87:177.0 90:75.0 93:42.0 101:1089.0 103:708.0 107:55.0 112:44.0 115:98.0 117:373.0 120:32.0 127:395.0 133:728.0 135:169.0 148:529.0 150:65.0 152:24.0 155:35.0 157:40.0 170:30.0 171:29.0 173:23.0 175:33.0 178:20.0 189:1225.0 190:245.0 191:118.0 192:31.0 213:18.0 230:14.0 279:16.0 280:19.0 368:13.0 381:19.0 400:17.0 409:17.0 443:29.0 458:15.0 462:15.0		1210	1069	1056	941	934	814	886	1111	1044	809	665	820	744	1117	1250	1077	1130	620	663	919	1314	1020	1156	1241	1225	1183	1100	1208	1113	1111	911	1405	1426	1334	1079	1237	961	772	952	968	1270	998	811	1139
868881	1199517	91	868881	90:22.0 91:847.0 92:69.0 93:49.0 94:29.0 96:59.0 102:56.0 104:76.0 105:317.0 107:148.0 115:407.0 116:159.0 117:356.0 119:154.0 121:34.0 128:152.0 129:220.0 132:108.0 133:91.0 134:64.0 137:18.0 142:40.0 147:472.0 149:78.0 153:27.0 159:158.0 161:56.0 169:26.0 173:27.0 175:196.0 177:18.0 178:36.0 179:50.0 189:26.0 190:14.0 191:455.0 222:20.0 223:33.0 225:28.0 226:26.0 251:22.0 253:103.0 263:13.0 271…		545	113	379	393	406	392	483	366	410	307	235	391	319	406	400	429	357	375	282	483	627	408	378	376	518	445	398	341	343	427	289	565	540	628	460	356	354	406	467	271	524	364	297	325
878431	511474	185	878431	85:114.0 86:88.0 89:2437.0 90:208.0 91:185.0 94:27.0 100:258.0 102:30.0 105:60.0 108:63.0 109:53.0 111:34.0 112:66.0 113:139.0 115:214.0 116:71.0 117:71.0 121:22.0 124:24.0 127:603.0 129:381.0 131:136.0 133:112.0 139:196.0 140:67.0 141:31.0 147:917.0 149:63.0 153:119.0 154:180.0 155:75.0 170:28.0 180:29.0 183:37.0 185:6506.0 186:883.0 187:283.0 199:36.0 202:33.0 206:16.0 232:29.0 245:23.0 259:182…		1314	563	500	1309	1137	1154	594	605	659	226	259	601	335	490	780	601	556	779	304	178	124	1080	1095	189	1161	698	535	587	419	543	545	759	2160	1709	1947	536	544	434	588	257	435	276	417	351
920091	345561	86	920091	85:3494.0 86:349830.0 87:24684.0 88:14584.0 93:76.0 94:143.0 98:1906.0 99:3121.0 100:329459.0 101:15151.0 102:17770.0 108:323.0 112:625.0 113:5111.0 114:31141.0 115:6096.0 116:8410.0 119:1690.0 120:184.0 121:830.0 123:609.0 124:434.0 126:501.0 128:344.0 130:37054.0 131:18659.0 132:8571.0 133:24132.0 134:3552.0 135:213.0 137:843.0 138:128.0 140:30.0 141:282.0 142:868.0 143:818.0 144:7582.0 145:117…		3939	6768	3867	2917	4087	5925	4948	4020	4780	5483	3988	3632	3046	5482	7753	3917	5356	3504	3783	3129	3018	3858	3854	3082	3555	4938	4913	3867	4200	4124	5476	6537	6261	5187	2359	3944	5459	4804	6981	5302	3541	5440	6280	2648
925326	377676	315	925326	87:210.0 88:156.0 91:208.0 93:4826.0 94:82.0 95:218.0 96:89.0 97:10.0 101:372.0 102:210.0 103:843.0 104:26.0 113:44.0 115:345.0 117:474.0 119:385.0 121:257.0 123:162.0 130:553.0 131:1004.0 132:176.0 133:2159.0 135:926.0 136:136.0 137:139.0 147:3798.0 148:106.0 149:885.0 150:23.0 151:92.0 163:67.0 167:671.0 169:101.0 190:150.0 193:13.0 205:98.0 207:650.0 209:174.0 210:62.0 221:784.0 222:83.0 223:2…		690	1443	2208	1356	1289	403	1233	774	342	987	1179	1187	645	1422	1077	1201	546	569	2264	1245	538	138	563	2653	2814	1211	1142	698	542	1729	1878	2102	1492	1073	487	1761	1935	400	912	1285	1837	448	834	595
925385	651285	201	925385	85:2328.0 99:2098.0 116:4327.0 122:85.0 124:183.0 125:624.0 133:20900.0 137:125.0 138:176.0 139:462.0 140:338.0 141:591.0 142:2334.0 143:9757.0 144:860.0 145:4968.0 147:198697.0 149:11648.0 150:867.0 152:743.0 153:460.0 154:1973.0 155:1148.0 156:1261.0 157:20518.0 158:5241.0 164:661.0 166:418.0 167:205.0 169:2584.0 171:1339.0 172:20058.0 173:3007.0 174:1018.0 175:2800.0 178:1019.0 179:216.0 180:2…		53529	48727	61724	65929	59421	64731	81848	47827	51938	41336	52209	83920	83257	49629	58982	60166	55812	65728	51723	95869	66269	63293	54129	65753	56245	59705	56648	50576	49976	54180	61442	62260	67811	74337	54425	56679	57795	76491	103805	49118	61854	49218	69485	59765
acetophenone NIST	238719	105	211899	89:112.0 91:60.0 102:191.0 105:6347.0 106:446.0 112:1.0 113:11.0 114:6.0 117:4.0 120:1676.0 121:117.0 124:6.0 126:3.0 139:41.0 148:16.0 154:13.0 155:4.0 158:3.0 170:69.0 173:2.0 177:2.0 179:3.0 188:5.0 191:6.0 192:4.0 193:5.0 194:2.0 198:27.0 201:3.0 204:1.0 206:1.0 224:4.0 228:13.0 241:1.0 244:16.0 251:1.0 253:6.0 256:12.0 258:1.0 261:3.0 264:1.0 265:7.0 266:3.0 270:1.0 273:2.0 275:1.0 289:6.0 2…	C07113	1437	583	1698	1992	1569	1465	975	1446	1649	1431	1127	1832	1481	1311	1234	2062	644	2085	1156	1555	2788	1282	2000	2574	1945	1352	1180	1608	1553	1689	916	1233	1179	1121	595	1204	1330	1170	1202	973	1337	514	1312	1644
aconitic acid	589666	229	616467	85:309.0 86:123.0 87:315.0 88:41.0 89:256.0 93:219.0 94:29.0 95:687.0 96:637.0 97:1607.0 98:275.0 99:271.0 100:135.0 102:6.0 103:200.0 105:14.0 106:44.0 107:341.0 109:23.0 111:247.0 112:143.0 113:368.0 115:140.0 116:470.0 117:699.0 118:7.0 119:344.0 121:108.0 123:67.0 124:5.0 125:116.0 128:148.0 129:35.0 131:814.0 132:53.0 133:3693.0 134:1344.0 135:454.0 136:88.0 139:550.0 140:62.0 141:801.0 142:…		182	369	30	125	117	36	71	138	65	119	76	65	156	59	155	165	22	40	168	82	159	113	129	169	119	126	120	188	70	42	54	196	186	140	45	46	47	91	101	30	180	127	42	168
adenosine	917818	236	211944	85:270.0 86:49.0 87:193.0 88:302.0 89:849.0 90:85.0 91:13.0 92:11.0 93:18.0 94:3.0 97:56.0 98:18.0 99:218.0 100:54.0 101:801.0 102:178.0 103:2593.0 104:193.0 105:98.0 106:5.0 107:1.0 108:11.0 109:55.0 110:5.0 111:177.0 113:134.0 114:11.0 115:302.0 116:249.0 117:923.0 118:52.0 119:119.0 120:3.0 124:1.0 126:3.0 127:73.0 128:2.0 129:1315.0 130:175.0 131:386.0 132:16.0 133:1076.0 134:110.0 135:82.0 1…	C00212	28	115	41	27	44	49	48	26	12	26	47	55	260	41	59	33	57	63	91	112	91	64	17	56	18	182	12	35	44	140	29	75	145	58	32	26	78	40	40	64	35	44	20	16
adenosine-5-phosphate	1038945	169	362124	90:9.0 95:11.0 96:118.0 111:23.0 112:44.0 114:9.0 121:215.0 122:17.0 123:64.0 125:16.0 129:50.0 133:46.0 136:54.0 137:18.0 140:49.0 141:43.0 142:27.0 147:102.0 149:99.0 150:27.0 151:126.0 153:28.0 155:44.0 156:36.0 157:18.0 163:47.0 165:190.0 169:1531.0 170:260.0 171:128.0 173:79.0 175:61.0 177:44.0 178:84.0 179:11.0 180:14.0 181:28.0 183:1.0 185:48.0 191:15.0 192:419.0 193:217.0 194:79.0 195:17.…	C00020	14	419	42	30	40	47	68	31	21	21	26	61	201	20	46	14	37	40	54	82	74	25	35	28	43	39	23	135	27	265	17	174	229	14	50	34	189	18	31	35	35	36	69	21
alanine	246015	116	241385	85:7160.0 86:66621.0 87:19398.0 88:17953.0 89:6025.0 90:422.0 91:428.0 92:393.0 93:1514.0 94:42607.0 95:3907.0 96:289.0 97:620.0 98:5042.0 99:3787.0 100:129231.0 101:34843.0 102:37944.0 103:104324.0 104:10070.0 105:11024.0 106:477.0 109:88.0 112:3400.0 113:106.0 114:21712.0 115:26128.0 116:2516836.0 117:304316.0 118:100850.0 119:17937.0 120:1789.0 121:763.0 125:36.0 127:31.0 128:36562.0 129:6101.…	C00041	160621	181018	166437	159460	145971	233113	172248	157448	183944	157677	264857	111663	221794	243581	212465	212845	176174	117760	258186	141226	159793	219411	198250	123864	150493	149066	160338	158734	164332	178242	212426	255448	187568	118401	136533	133924	189175	185464	212125	188151	111825	190954	249153	117425
alpha ketoglutaric acid	507734	198	200425	85:391.0 86:157.0 87:197.0 88:83.0 89:3128.0 90:249.0 91:359.0 92:18.0 93:33.0 94:2.0 95:43.0 96:9.0 97:842.0 98:144.0 99:219.0 100:122.0 101:471.0 102:91.0 103:908.0 104:48.0 105:69.0 108:3.0 109:9.0 110:31.0 111:395.0 112:805.0 113:115.0 114:22.0 115:301.0 116:23.0 119:30.0 124:1.0 125:68.0 126:385.0 127:113.0 128:97.0 129:209.0 130:28.0 131:109.0 132:19.0 133:322.0 134:31.0 135:11.0 137:1.0 13…	C00026	176	95	74	354	101	97	79	89	94	31	65	87	180	109	116	59	131	103	145	146	114	191	97	155	76	102	79	95	190	118	122	162	133	67	23	193	125	207	91	92	21	87	117	48
alpha-terpineol	260892	267	506977	86:221.0 88:87.0 92:81.0 100:49.0 103:152.0 106:77.0 108:70.0 110:75.0 116:24.0 117:16.0 126:92.0 130:132.0 132:40.0 136:14.0 139:589.0 143:95.0 148:225.0 149:177.0 154:83.0 155:11.0 160:52.0 162:83.0 163:18.0 165:15.0 174:4.0 176:20.0 179:78.0 183:2.0 184:118.0 185:22.0 191:114.0 193:86.0 194:65.0 199:13.0 205:65.0 207:4.0 214:1.0 218:37.0 223:35.0 226:3.0 237:21.0 249:187.0 251:241.0 252:8.0 25…		698	890	1372	1248	1018	824	984	1405	873	639	610	751	501	860	1138	940	702	1060	686	572	1499	970	2601	1526	9770	764	784	697	39097	2310	805	1818	1524	1776	625	1473	473	816	915	586	1196	1025	1293	1006
aminomalonic acid	455266	218	240264	86:10873.0 87:1358.0 88:545.0 91:23.0 97:4.0 98:955.0 99:243.0 100:5490.0 101:1270.0 102:689.0 103:1074.0 104:3.0 105:2.0 107:266.0 110:2586.0 111:253.0 114:390.0 115:245.0 116:833.0 117:2473.0 118:364.0 119:19.0 123:127.0 127:1.0 129:573.0 130:2372.0 131:3778.0 132:933.0 133:5230.0 134:635.0 135:17.0 136:543.0 137:149.0 138:98.0 140:22.0 141:32.0 142:30.0 143:37.0 144:1088.0 145:355.0 146:466.0 …	C00872	3310	1403	1266	2062	1538	2513	795	2054	1341	1974	1796	1328	1804	1951	2415	1974	1121	1218	2421	1097	1398	2772	3434	1433	3898	1786	1448	2477	1690	1632	1306	2873	2967	1793	1952	1309	1696	930	1005	692	1807	788	898	1445
arabinose	546892	217	202065	85:160.0 86:252.0 87:292.0 88:166.0 89:2168.0 90:172.0 92:26.0 94:21.0 98:58.0 99:73.0 100:685.0 101:880.0 102:422.0 103:18038.0 104:1788.0 105:1402.0 106:81.0 108:1.0 109:1.0 111:16.0 112:21.0 113:153.0 114:341.0 115:413.0 116:237.0 117:1997.0 118:201.0 119:257.0 126:57.0 127:32.0 128:88.0 129:1766.0 130:344.0 131:864.0 132:155.0 133:2237.0 134:282.0 135:165.0 137:1.0 140:28.0 142:93.0 143:446.0…	C00259	275	257	104	253	228	271	234	208	80	257	135	217	221	234	251	220	182	238	83	49	240	222	97	219	189	283	222	256	180	103	181	297	305	346	144	186	42	189	259	149	270	177	203	168
arabitol	572238	307	279988	86:270.0 89:613.0 90:132.0 93:104.0 99:2.0 100:357.0 101:482.0 103:5005.0 104:225.0 105:21.0 107:102.0 109:33.0 110:223.0 113:175.0 114:108.0 115:263.0 116:112.0 117:2163.0 118:209.0 119:21.0 128:157.0 129:2083.0 130:676.0 131:754.0 133:1014.0 134:562.0 139:41.0 141:156.0 143:248.0 146:43.0 147:4116.0 148:354.0 149:29.0 151:33.0 152:191.0 153:190.0 154:100.0 155:730.0 156:203.0 157:205.0 160:76.0…	C01904	109	44	75	112	164	99	94	117	72	70	55	71	123	67	169	45	131	76	79	106	86	92	11	67	114	136	103	110	106	135	107	149	179	142	116	64	115	64	94	99	83	74	8	66
arachidic acid	856203	117	201822	85:46.0 89:5.0 91:3.0 92:1.0 95:36.0 97:26.0 98:40.0 99:11.0 100:6.0 101:3.0 103:1.0 107:4.0 108:5.0 109:10.0 111:46.0 112:6.0 113:3.0 116:52.0 117:721.0 118:35.0 119:2.0 120:4.0 125:2.0 127:2.0 129:340.0 130:17.0 131:102.0 132:283.0 133:22.0 140:1.0 143:11.0 145:165.0 146:2.0 148:3.0 149:4.0 152:6.0 155:3.0 157:6.0 159:1.0 163:5.0 165:3.0 166:4.0 167:2.0 171:5.0 172:5.0 173:1.0 175:3.0 176:8.0 1…	C06425	1449	803	722	732	754	1002	675	987	751	817	828	1178	797	859	1513	1293	643	1078	689	935	1150	751	197	819	1011	879	823	670	705	793	846	1082	1144	1121	610	987	866	731	1086	903	1509	747	958	898
arachidonic acid	835751	91	221544	85:103.0 86:58.0 89:43.0 91:3717.0 92:800.0 93:1794.0 94:692.0 95:565.0 96:72.0 97:63.0 99:35.0 101:2.0 103:141.0 104:139.0 105:1354.0 106:995.0 107:533.0 108:496.0 109:183.0 110:23.0 113:1.0 114:14.0 115:171.0 116:201.0 117:1990.0 118:216.0 119:981.0 120:531.0 121:214.0 122:66.0 123:31.0 128:63.0 129:1007.0 130:234.0 131:590.0 132:159.0 133:390.0 134:79.0 135:85.0 136:10.0 138:2.0 141:73.0 142:2…	n/a	278	466	652	484	754	330	878	805	702	333	438	940	442	545	731	801	248	592	466	569	429	324	395	539	620	904	881	679	610	574	709	579	542	1197	889	921	763	907	895	1037	1046	977	1113	727
asparagine	554276	116	372854	85:105.0 86:206.0 87:97.0 88:152.0 89:91.0 90:101.0 96:73.0 98:326.0 99:217.0 100:1727.0 101:250.0 102:233.0 103:303.0 107:127.0 108:139.0 113:83.0 114:291.0 115:349.0 116:5080.0 117:557.0 118:209.0 119:15.0 125:84.0 128:227.0 129:82.0 130:629.0 131:885.0 132:2193.0 133:574.0 138:4.0 139:15.0 141:1373.0 142:339.0 143:199.0 144:238.0 146:176.0 147:1605.0 148:362.0 149:301.0 154:2.0 155:18.0 157:55…	C00152	5726	4261	4757	5370	2590	5469	2879	3357	3157	3842	3452	3654	4097	2390	4959	4271	3014	3656	4023	4205	3053	3793	5497	3929	4315	3618	3830	4300	2828	3126	3297	5771	7382	4821	4644	2927	3412	3042	2993	2377	3760	2721	3959	4150
aspartic acid	478092	232	227949	85:2063.0 86:5075.0 87:2324.0 88:1379.0 89:1552.0 90:66.0 91:612.0 94:23.0 97:10.0 98:4313.0 99:3117.0 100:120984.0 101:14861.0 102:6717.0 103:6663.0 104:839.0 105:1167.0 106:77.0 107:388.0 109:48.0 110:186.0 111:58.0 112:352.0 113:625.0 114:2006.0 115:9369.0 116:3590.0 117:26224.0 118:3189.0 119:4914.0 120:554.0 121:200.0 122:14.0 124:126.0 125:10.0 126:348.0 127:226.0 128:4903.0 129:2251.0 130:…	C00049	565	934	200	676	569	465	210	183	313	402	536	186	163	496	494	609	316	288	371	267	459	459	379	770	627	167	840	199	171	648	456	569	471	224	131	447	162	491	207	146	600	626	624	113
behenic acid	919675	132	203290	85:443.0 86:84.0 87:239.0 88:45.0 89:113.0 90:5.0 91:86.0 92:19.0 93:75.0 94:6.0 95:310.0 96:111.0 97:661.0 98:211.0 99:150.0 100:28.0 101:378.0 102:25.0 103:1615.0 104:96.0 105:114.0 106:5.0 107:39.0 109:98.0 110:13.0 111:239.0 112:35.0 113:56.0 114:9.0 115:109.0 116:344.0 117:3631.0 118:306.0 119:133.0 121:48.0 122:2.0 123:33.0 124:12.0 125:74.0 126:7.0 127:25.0 129:1845.0 130:580.0 131:757.0 1…	C08281	163	90	166	158	81	217	113	103	141	115	90	115	162	90	221	157	162	93	89	90	205	227	146	174	168	132	126	124	125	124	145	202	174	192	166	47	76	79	131	122	104	117	165	124
benzoic acid	338714	179	386128	85:701.0 86:636.0 87:586.0 88:414.0 89:113.0 91:38.0 92:14.0 97:60.0 99:7702.0 100:4008.0 101:494.0 102:282.0 103:277.0 105:16938.0 106:1164.0 107:167.0 108:19.0 110:1059.0 111:159.0 112:3.0 113:62.0 114:261.0 115:23.0 118:138.0 121:321.0 127:69.0 128:38.0 130:1601.0 134:748.0 135:11258.0 136:1602.0 137:152.0 141:175.0 147:3066.0 155:444.0 157:826.0 158:83.0 163:15.0 165:93.0 171:12118.0 172:2584…	C00180	1821	1689	1846	1795	2147	1544	1799	1893	1790	1667	1269	1716	1088	1816	1909	1848	1498	2043	1559	2006	1827	1814	1835	2000	1925	2095	1505	1739	1594	1697	1832	2133	2068	2088	1782	1939	1892	1282	1733	1418	2063	1428	1828	1747
benzylalcohol	281338	165	199595	85:357.0 87:50.0 88:47.0 89:1593.0 90:520.0 91:28457.0 92:2227.0 93:157.0 94:13.0 95:68.0 96:4.0 99:32.0 100:222.0 101:20.0 102:83.0 103:217.0 104:169.0 105:999.0 106:272.0 107:115.0 108:21.0 109:33.0 110:71.0 112:56.0 113:55.0 114:7.0 115:180.0 116:126.0 117:808.0 118:256.0 119:240.0 120:26.0 121:169.0 122:3.0 123:5.0 127:1.0 128:11.0 129:14.0 130:113.0 131:156.0 132:572.0 133:197.0 134:90.0 135…	C00556	1761	1127	452	371	1066	1314	1172	1241	715	372	1173	1262	321	2077	1053	1129	1069	680	443	250	277	1474	1058	238	1584	1185	458	805	1070	493	537	432	921	528	566	1265	393	180	516	413	988	338	341	756
beta-alanine	435375	248	233412	86:21789.0 87:7246.0 88:5778.0 89:4138.0 90:624.0 91:11715.0 92:587.0 93:1760.0 97:3377.0 98:1347.0 99:5303.0 100:17860.0 101:5739.0 102:5352.0 103:7699.0 104:22951.0 105:3353.0 106:134.0 107:3441.0 108:294.0 109:5375.0 110:4964.0 113:3606.0 114:774.0 115:3726.0 116:5435.0 117:9899.0 118:5074.0 119:2195.0 120:1029.0 121:86.0 123:906.0 124:2343.0 125:467.0 127:802.0 128:3624.0 129:2296.0 130:10682…	C00099	446	961	640	516	839	683	488	605	511	1843	461	377	202	614	772	506	645	373	321	237	210	233	234	153	260	412	434	322	353	510	555	842	708	416	319	574	380	322	525	259	299	325	489	338
beta-sitosterol	1129771	129	237277	85:23842.0 86:1413.0 87:769.0 88:267.0 89:3303.0 90:430.0 91:39583.0 92:6514.0 93:35628.0 94:6817.0 95:52260.0 96:4126.0 97:12636.0 98:1227.0 99:5742.0 100:389.0 101:3728.0 102:343.0 103:3037.0 104:2007.0 105:40526.0 106:8170.0 107:37144.0 108:7571.0 109:23797.0 110:3632.0 111:9643.0 112:821.0 113:2109.0 114:291.0 115:5950.0 116:3358.0 117:13206.0 118:4660.0 119:35347.0 120:18123.0 121:33025.0 12…	C01753	34	47	59	56	222	67	99	56	55	259	389	324	864	88	75	225	38	30	628	440	85	96	42	298	59	124	67	248	97	94	103	141	76	160	208	338	30	33	77	24	297	67	50	279
butane-2,3-diol NIST	204284	117	225839	85:654.0 86:65.0 87:19667.0 88:8625.0 89:2818.0 90:1236.0 91:2300.0 92:18.0 94:823.0 98:1095.0 99:980.0 100:4736.0 101:19228.0 102:13705.0 103:12357.0 104:5503.0 105:2866.0 106:1070.0 107:1107.0 108:589.0 113:1977.0 114:387.0 115:14035.0 116:11875.0 117:477933.0 118:52514.0 119:22296.0 120:1816.0 121:172.0 123:13.0 124:30.0 128:700.0 129:8244.0 130:1715.0 131:21042.0 132:4655.0 133:43294.0 135:35…	C03044	1477	330	578	1174	1130	1253	668	1026	1716	1317	225	604	599	1178	560	956	904	782	724	617	781	390	1361	574	432	2030	671	1232	2231	1148	224	3568	1029	1263	983	1147	442	533	1339	831	598	623	673	1097
capric acid	451122	117	213517	85:16.0 86:49.0 89:92.0 90:2.0 92:9.0 93:4.0 95:59.0 97:1.0 98:26.0 99:2.0 100:5.0 102:2.0 103:186.0 104:8.0 105:10.0 107:1.0 111:8.0 112:4.0 114:2.0 116:30.0 117:1634.0 118:88.0 120:2.0 121:2.0 124:4.0 126:4.0 129:500.0 130:17.0 131:266.0 132:333.0 133:45.0 141:1.0 142:8.0 145:113.0 146:2.0 147:6.0 152:1.0 156:1.0 163:8.0 165:2.0 167:5.0 172:19.0 173:53.0 174:15.0 180:1.0 183:2.0 184:2.0 185:2.0…	C01571	526	391	438	693	1047	467	882	621	730	877	817	806	1333	596	700	949	743	592	977	914	725	1311	668	615	933	786	434	1018	968	591	983	538	546	1103	593	761	1088	546	623	694	927	609	757	744
caprylic acid	343899	201	331346	85:1274.0 86:1172.0 89:83.0 90:215.0 93:310.0 94:5.0 95:175.0 97:664.0 98:797.0 99:1037.0 101:1302.0 105:1152.0 108:557.0 109:1592.0 110:689.0 111:168.0 116:2328.0 117:51908.0 118:4374.0 125:247.0 126:446.0 127:70.0 129:18046.0 130:3371.0 131:13510.0 132:12750.0 141:121.0 143:914.0 144:259.0 145:4621.0 146:269.0 155:123.0 156:14.0 157:1800.0 159:1034.0 160:40.0 170:26.0 171:236.0 172:69.0 173:123…	C06423	309	250	251	317	272	202	393	320	292	299	246	295	302	262	408	309	332	270	294	293	394	289	328	513	393	528	295	324	296	265	385	400	367	417	334	362	442	263	306	245	361	313	300	325
cellobiotol	956355	204	200508	85:53.0 86:3.0 87:100.0 88:30.0 89:359.0 90:8.0 91:10.0 93:6.0 95:4.0 96:29.0 97:95.0 99:59.0 101:342.0 102:34.0 103:2999.0 104:232.0 105:125.0 106:19.0 109:5.0 110:4.0 111:33.0 112:3.0 113:57.0 114:2.0 115:79.0 116:132.0 117:2197.0 118:187.0 119:131.0 120:4.0 121:3.0 125:1.0 127:13.0 129:1539.0 130:103.0 131:332.0 132:28.0 133:646.0 134:130.0 135:90.0 137:1.0 138:2.0 139:24.0 141:15.0 142:25.0 1…	n/a	135	466	48	91	256	83	132	105	96	58	247	66	191	270	262	66	70	49	63	43	50	43	65	60	68	197	141	133	45	145	70	57	57	58	37	74	64	66	59	61	47	266	96	32
cholesterol	1077630	129	199589	85:8465.0 86:846.0 87:1313.0 88:613.0 89:4318.0 90:691.0 91:59552.0 92:10176.0 93:46448.0 94:8829.0 95:64063.0 96:5451.0 97:14066.0 98:1361.0 99:3371.0 100:452.0 101:6226.0 102:1060.0 103:6277.0 104:3411.0 105:54128.0 106:11341.0 107:43357.0 108:8473.0 109:27627.0 110:3794.0 111:8653.0 112:846.0 113:2424.0 114:500.0 115:9215.0 116:5267.0 117:19274.0 118:6237.0 119:40814.0 120:19347.0 121:36184.0 …	C00187	183886	238242	272220	191146	304253	146662	301767	272586	263075	200197	315699	288555	356795	216244	304192	239127	233755	296943	284362	361803	335541	248600	214773	338641	269254	281587	254363	262806	271193	290067	283240	343183	355076	370574	248780	304534	286252	329769	387399	282349	294287	281338	359427	283804
citric acid	617723	273	217681	85:11849.0 86:3882.0 87:13315.0 88:8829.0 89:9225.0 90:1874.0 91:2232.0 92:1136.0 93:4831.0 94:1547.0 95:14834.0 96:4829.0 97:21062.0 98:6250.0 99:62898.0 100:7149.0 101:20904.0 102:6631.0 103:29103.0 104:4989.0 105:9456.0 106:1375.0 107:1197.0 108:829.0 109:1327.0 110:1094.0 111:28097.0 112:3652.0 113:11622.0 114:4648.0 115:65491.0 116:28239.0 117:52741.0 118:7136.0 119:15407.0 120:2129.0 121:21…	C00158	12888	11126	11849	15726	13110	10386	9498	15740	14434	8659	8622	13772	12390	12908	10803	15359	7121	8195	10579	11778	10986	13380	10752	12432	15626	12704	12381	17928	11538	9966	7414	9139	13797	11233	9841	11140	6660	9430	11803	8097	20005	8277	11234	15642
citrulline	622791	157	202827	85:5785.0 86:3437.0 87:1383.0 88:687.0 89:1344.0 90:2942.0 91:3822.0 92:2189.0 93:1059.0 94:279.0 95:1146.0 96:898.0 97:1215.0 98:4312.0 99:13283.0 100:18020.0 101:3340.0 102:1825.0 103:3981.0 104:499.0 105:679.0 106:228.0 107:450.0 108:171.0 109:165.0 110:787.0 111:858.0 112:1878.0 113:2656.0 114:4007.0 115:7818.0 116:1968.0 118:21.0 119:563.0 120:165.0 121:426.0 122:449.0 123:97.0 124:888.0 125…	C00327	427	264	625	847	588	356	242	407	467	307	228	371	479	322	334	402	434	431	399	489	461	404	666	468	444	485	368	646	422	313	306	432	478	736	416	253	456	455	449	571	373	247	523	446
conduritol beta expoxide minor	704785	318	367981	85:119.0 94:244.0 95:653.0 96:2410.0 97:1061.0 98:1391.0 99:377.0 103:2818.0 104:515.0 105:7.0 106:160.0 108:119.0 109:523.0 110:3023.0 111:397.0 112:167.0 116:406.0 117:11638.0 118:2342.0 119:1222.0 121:9.0 123:771.0 124:395.0 129:6490.0 130:7305.0 131:1564.0 132:938.0 133:1968.0 134:3592.0 137:319.0 138:76.0 141:218.0 143:931.0 145:1443.0 147:9814.0 148:1367.0 149:165.0 151:234.0 152:467.0 153:…	n/a	131	240	219	172	254	18	218	166	200	184	285	242	386	237	241	187	108	199	304	252	243	405	508	220	449	306	256	424	240	145	264	397	250	271	206	180	256	259	291	144	160	96	279	133
creatinine	502434	115	199603	85:33.0 86:125.0 87:4.0 88:21.0 89:2.0 91:138.0 92:33.0 93:3.0 94:1.0 97:3.0 98:24.0 99:272.0 100:2703.0 101:266.0 102:90.0 105:11.0 106:2.0 107:5.0 108:1.0 110:49.0 111:11.0 112:6.0 113:112.0 114:433.0 115:6116.0 116:644.0 117:253.0 118:19.0 126:17.0 127:33.0 128:99.0 129:15.0 130:216.0 131:176.0 132:41.0 133:31.0 134:28.0 136:8.0 138:4.0 141:45.0 142:65.0 143:2431.0 144:263.0 145:68.0 146:17.0 …	C00791	13077	7937	9698	11731	9863	9138	8906	11149	8448	6175	5561	8287	8034	7443	13110	9975	8884	11258	8306	13278	13435	6798	7903	13533	7118	12497	12790	13962	10667	9118	10890	17162	15472	12043	12355	8431	9955	10847	12015	6692	10298	9212	12471	9674
cysteine	497030	220	617503	85:37.0 86:181.0 89:98.0 90:57.0 91:109.0 99:18.0 100:4562.0 101:514.0 107:133.0 110:11.0 112:23.0 114:181.0 115:304.0 116:1240.0 118:30.0 125:3.0 130:241.0 132:1447.0 133:229.0 134:193.0 144:26.0 146:367.0 147:805.0 158:12.0 160:18.0 174:60.0 188:3.0 194:23.0 203:73.0 204:370.0 205:84.0 206:32.0 218:5496.0 219:1126.0 220:6304.0 221:1228.0 222:822.0 223:56.0 224:3.0 232:154.0 254:85.0 269:5.0 292…		1409	3746	2490	2021	1528	2738	2006	2865	2106	823	2623	1339	1609	2213	4778	1921	3546	2217	2035	1325	1861	3498	3154	1239	1273	1388	2297	1691	1505	1872	1784	2700	4373	1909	2785	1523	1699	902	2450	2692	1022	3107	3628	1657
cysteine-glycine	715639	220	227594	86:555.0 88:246.0 91:545.0 98:58.0 100:2576.0 101:711.0 102:497.0 106:180.0 111:45.0 114:75.0 115:246.0 116:1217.0 117:850.0 118:37.0 120:19.0 127:7.0 128:7.0 129:276.0 130:700.0 132:1267.0 134:167.0 140:83.0 141:169.0 142:388.0 146:312.0 147:12.0 148:19.0 150:92.0 153:52.0 156:295.0 157:461.0 158:395.0 159:8.0 163:43.0 172:300.0 173:15.0 174:274.0 179:36.0 181:1.0 184:22.0 185:152.0 198:46.0 204…	C01419	153	221	129	265	205	89	125	150	134	56	103	162	120	123	460	119	312	263	146	245	156	183	179	143	160	85	275	113	158	151	128	156	230	277	157	135	120	164	267	156	135	161	316	110
cystine	804722	218	579005	86:230.0 87:37.0 90:28.0 91:98.0 93:1.0 98:93.0 100:2975.0 101:396.0 102:244.0 103:95.0 105:28.0 108:25.0 109:108.0 114:320.0 115:574.0 116:470.0 118:51.0 120:77.0 129:237.0 130:50.0 131:221.0 132:836.0 133:315.0 144:140.0 146:6115.0 147:2905.0 148:2965.0 149:322.0 150:184.0 153:5.0 159:16.0 160:80.0 163:21.0 172:140.0 173:13.0 174:70.0 176:1.0 177:13.0 178:120.0 180:33.0 188:182.0 189:18.0 190:1…		3712	7260	9980	2907	4087	3297	6301	5558	4010	2121	3589	4261	4052	3260	7172	4172	5092	6475	5162	3459	3924	3869	4382	4370	4791	3594	8134	4663	2272	3454	2770	4522	7814	5706	5659	3147	2314	6037	6026	4548	4763	5784	6125	3597
cytidine-5'-diphosphate	861380	217	203807	85:43.0 86:41.0 87:58.0 88:3.0 89:197.0 90:17.0 92:18.0 93:2.0 95:18.0 96:22.0 97:63.0 99:390.0 100:98.0 101:229.0 102:37.0 103:1297.0 104:91.0 105:32.0 107:3.0 110:3.0 111:25.0 112:24.0 113:147.0 114:9.0 115:260.0 116:62.0 117:176.0 119:5.0 121:4.0 124:10.0 125:11.0 126:51.0 127:43.0 128:5.0 129:487.0 130:65.0 131:180.0 132:3.0 133:431.0 134:54.0 135:9.0 136:1.0 137:11.0 138:22.0 140:44.0 141:16…	C00112	43	121	84	67	109	54	116	78	37	21	138	68	121	121	99	77	95	84	52	103	86	50	59	83	114	235	163	84	104	114	116	126	154	195	63	129	88	112	89	107	149	115	137	88
dodecanol	508488	243	218955	85:848.0 86:96.0 87:260.0 88:204.0 89:2162.0 90:175.0 91:343.0 94:34.0 95:202.0 97:2317.0 98:257.0 99:368.0 100:84.0 101:1119.0 102:69.0 103:2233.0 104:130.0 105:39.0 107:2.0 109:13.0 110:1185.0 111:1111.0 112:146.0 113:110.0 114:323.0 115:439.0 116:10.0 117:95.0 118:230.0 119:2.0 120:1.0 121:2.0 123:4.0 125:109.0 128:17.0 129:491.0 130:34.0 132:6.0 133:12.0 134:68.0 136:3.0 140:30.0 142:6.0 143:…	C02277	185	177	208	188	228	154	227	247	251	200	127	177	201	220	287	221	288	221	174	238	247	251	326	222	369	320	335	319	259	213	179	219	239	320	354	324	246	187	201	261	351	236	236	207
erythritol	473277	205	479886	85:6887.0 86:2649.0 87:14268.0 88:10549.0 89:45578.0 90:4271.0 91:2162.0 92:597.0 93:272.0 94:495.0 95:529.0 96:656.0 97:948.0 98:749.0 99:7277.0 100:1497.0 101:65773.0 102:9304.0 103:267460.0 104:26003.0 105:15153.0 106:1291.0 107:1069.0 108:246.0 109:318.0 110:385.0 111:3236.0 112:518.0 113:5872.0 114:1108.0 115:20205.0 116:62503.0 117:204916.0 118:23235.0 119:17539.0 120:1880.0 121:930.0 122:1…		431	306	558	491	528	452	448	311	431	186	403	382	298	404	557	394	463	504	534	435	384	419	413	481	406	640	470	621	477	484	595	664	728	618	487	507	511	375	597	416	246	364	475	424
ethanolamine	344330	174	368025	85:7.0 86:15886.0 88:4561.0 89:750.0 91:395.0 93:758.0 94:282.0 98:2903.0 100:10335.0 102:719.0 103:194.0 105:497.0 106:2109.0 108:2514.0 109:1410.0 113:301.0 114:1650.0 115:108.0 116:289.0 118:2096.0 119:135.0 121:519.0 129:495.0 130:6969.0 133:925.0 134:41.0 137:2688.0 138:456.0 139:615.0 143:441.0 144:493.0 145:1585.0 149:251.0 151:1442.0 152:195.0 153:391.0 161:241.0 164:444.0 165:312.0 166:1…		4368	5874	5407	3663	5589	4805	5614	4593	5313	4318	3193	5229	3444	8440	7638	5690	4977	4170	3287	3530	3132	3585	4770	4162	4822	7414	6820	5546	4770	4665	6923	7613	6767	7665	4581	4817	6561	4928	7039	4908	7668	5400	6539	5499
fructose	644460	307	386192	86:5.0 89:1059.0 90:19.0 101:244.0 103:5801.0 104:282.0 110:490.0 114:486.0 116:190.0 117:324.0 129:557.0 133:509.0 135:951.0 137:1104.0 143:69.0 147:1563.0 157:15.0 163:20.0 172:101.0 173:185.0 174:38.0 175:41.0 180:130.0 187:3.0 189:147.0 190:12.0 191:117.0 201:44.0 202:42.0 204:356.0 205:164.0 206:2.0 217:2924.0 218:481.0 219:202.0 226:17.0 244:6.0 260:1.0 262:155.0 277:187.0 278:96.0 288:27.0…	C00095	1101	596	770	634	792	642	673	553	788	671	485	576	662	585	779	592	744	1401	673	741	633	315	697	770	659	1104	842	611	689	838	1007	831	891	955	699	1165	802	1217	1542	575	893	800	951	1172
fucose	584612	117	205106	85:35.0 86:38.0 89:484.0 90:12.0 91:42.0 92:19.0 93:42.0 99:1.0 100:115.0 101:27.0 102:31.0 103:424.0 104:16.0 105:62.0 106:21.0 107:9.0 113:2.0 115:44.0 116:12.0 117:4625.0 118:363.0 119:149.0 120:2.0 124:1.0 126:23.0 127:58.0 129:205.0 130:139.0 131:393.0 132:19.0 133:248.0 134:82.0 135:11.0 137:1.0 138:7.0 140:5.0 142:6.0 147:740.0 148:170.0 149:69.0 150:2.0 152:2.0 154:4.0 158:7.0 159:7.0 160…	C01019	387	574	587	410	296	268	615	320	313	259	295	569	315	444	430	492	381	448	309	493	354	416	424	446	453	463	384	527	405	326	358	462	471	429	381	348	375	353	388	311	407	387	499	379
fumaric acid	390988	245	199198	86:137.0 87:847.0 88:59.0 89:12.0 91:3.0 92:46.0 94:3.0 96:13.0 97:11.0 98:108.0 99:48.0 101:132.0 103:6.0 105:15.0 106:12.0 107:6.0 108:15.0 109:11.0 110:20.0 113:71.0 114:4.0 115:416.0 116:20.0 117:28.0 118:40.0 119:20.0 121:2.0 124:1.0 126:5.0 127:112.0 128:83.0 129:11.0 130:58.0 131:37.0 132:15.0 133:600.0 134:87.0 135:46.0 141:33.0 142:42.0 143:1017.0 144:69.0 145:33.0 146:7.0 147:2997.0 148…	C00122	331	198	192	238	239	260	177	232	206	181	230	230	233	182	257	292	163	223	231	202	148	217	180	186	225	201	193	196	215	199	264	335	294	290	248	262	179	208	131	171	262	193	260	194
galactose-6-phosphate	828457	387	200536	85:42.0 86:17.0 87:25.0 88:7.0 89:228.0 90:39.0 91:19.0 92:12.0 93:18.0 94:13.0 95:19.0 96:11.0 97:166.0 98:18.0 99:55.0 100:65.0 101:148.0 102:19.0 103:805.0 104:62.0 105:99.0 106:21.0 107:15.0 108:30.0 109:12.0 110:48.0 111:14.0 112:8.0 113:70.0 114:109.0 115:34.0 116:59.0 117:330.0 118:28.0 119:51.0 120:3.0 121:16.0 122:12.0 123:13.0 124:3.0 125:2.0 126:14.0 127:61.0 128:19.0 129:701.0 130:100…	C00446	53	14	34	42	29	73	30	33	27	23	12	32	58	38	28	34	37	14	20	44	41	37	44	43	38	15	14	41	23	56	50	36	23	31	30	8	26	44	37	19	10	27	13	16
gamma-tocopherol	1026222	223	202089	85:38.0 87:1.0 88:3.0 90:2.0 91:84.0 92:6.0 93:9.0 95:56.0 96:10.0 97:5.0 100:8.0 101:15.0 102:2.0 103:10.0 104:31.0 105:86.0 106:15.0 107:6.0 108:2.0 109:49.0 113:15.0 114:1.0 115:6.0 116:18.0 117:6.0 118:3.0 119:21.0 120:16.0 121:20.0 123:12.0 124:4.0 127:14.0 128:16.0 129:310.0 131:17.0 132:12.0 134:14.0 135:2.0 136:8.0 137:2.0 141:19.0 142:39.0 143:18.0 144:1.0 145:69.0 146:11.0 148:8.0 149:1…	C02483	807	739	853	889	439	674	740	322	174	512	358	508	548	444	1617	452	1158	1452	409	964	692	483	416	659	507	776	171	493	578	697	1058	1609	825	733	454	705	1056	112	321	1101	804	784	1035	829
gluconic acid	693140	333	211990	85:147.0 86:29.0 87:286.0 88:169.0 89:1308.0 90:102.0 91:62.0 92:5.0 93:16.0 94:2.0 95:55.0 97:203.0 98:21.0 99:231.0 100:43.0 101:856.0 102:1031.0 103:7085.0 104:680.0 105:353.0 106:22.0 107:72.0 108:5.0 109:8.0 111:89.0 113:194.0 114:12.0 115:293.0 116:322.0 117:4027.0 118:375.0 119:377.0 120:28.0 121:15.0 123:4.0 125:40.0 126:7.0 127:81.0 128:68.0 129:2804.0 130:775.0 131:1609.0 132:220.0 133:…	C00257	95	135	218	66	89	85	55	139	122	35	91	136	127	157	195	112	156	99	115	178	145	146	144	162	181	148	140	124	88	97	85	138	195	284	110	132	105	101	132	97	168	115	128	176
glucose	657634	160	270055	85:487.0 86:788.0 87:442.0 88:970.0 89:33820.0 90:1191.0 91:2305.0 92:51.0 93:2409.0 94:26.0 95:157.0 96:7.0 97:251.0 98:169.0 99:1139.0 100:1384.0 101:2869.0 102:1535.0 103:36279.0 104:2465.0 105:12042.0 106:1148.0 107:3489.0 109:40.0 110:160.0 111:450.0 112:451.0 113:635.0 114:2579.0 115:1624.0 116:836.0 117:28482.0 118:1868.0 119:600.0 120:50.0 121:56.0 122:88.0 123:10.0 124:2.0 125:63.0 127:3…	C00031	187001	169475	195263	201046	171075	159209	164513	166272	182322	149557	170469	207196	188538	172088	232920	185704	194441	207806	139521	222900	217169	204918	186321	210418	203884	217079	236076	176389	165127	179497	152446	214222	184048	293802	186677	207531	167153	209533	275476	167427	221578	186154	227219	194665
glucuronic acid	666401	333	353273	85:98.0 89:2765.0 90:127.0 91:122.0 92:3.0 93:73.0 96:24.0 97:74.0 100:287.0 101:614.0 102:131.0 103:3528.0 104:242.0 105:369.0 106:33.0 107:114.0 108:2.0 111:74.0 112:37.0 113:132.0 114:995.0 115:146.0 116:600.0 117:2538.0 118:317.0 119:241.0 121:74.0 122:7.0 123:5.0 124:57.0 125:19.0 128:125.0 129:1601.0 130:164.0 131:869.0 133:1805.0 134:170.0 135:21.0 137:25.0 138:2.0 139:8.0 140:51.0 141:23.…	C00191	187	261	336	194	265	163	252	187	263	239	125	216	278	167	291	184	250	314	269	294	290	182	220	288	200	224	310	224	133	242	308	294	395	575	387	239	92	240	349	173	273	220	361	315
glutamic acid	527101	246	227977	85:357.0 86:526.0 87:203.0 88:137.0 91:2.0 95:16.0 96:64.0 98:361.0 99:127.0 100:1856.0 101:834.0 102:139.0 106:42.0 110:308.0 112:138.0 113:259.0 114:407.0 115:392.0 116:128.0 117:786.0 119:204.0 126:14.0 128:6367.0 129:1190.0 130:1088.0 131:692.0 132:559.0 133:968.0 134:416.0 135:125.0 139:47.0 140:569.0 141:18.0 142:90.0 143:123.0 144:284.0 147:4706.0 148:711.0 149:648.0 150:2.0 151:28.0 156:3…	C00025	5929	3203	3282	4074	5415	4654	4050	3415	4644	3206	3113	3961	3890	7326	4178	4640	4045	6674	2631	7951	7550	3085	2060	8166	4481	5905	8922	3319	4861	6420	3799	3684	2652	5172	4285	5192	3346	6559	6491	4124	3379	6804	5675	2444
glutamine	599904	156	324855	86:167.0 98:310.0 100:836.0 101:509.0 104:16.0 107:26.0 110:724.0 112:385.0 113:61.0 114:955.0 115:561.0 116:804.0 126:60.0 127:536.0 128:1898.0 129:254.0 130:1044.0 131:1351.0 132:533.0 134:513.0 136:6.0 139:1374.0 140:631.0 141:53.0 142:634.0 144:50.0 145:661.0 146:295.0 147:1360.0 149:636.0 152:70.0 153:7.0 154:114.0 155:7055.0 156:20237.0 157:2933.0 158:982.0 159:116.0 162:68.0 172:47.0 173:1…	C00064	67270	48251	70715	66399	30621	80280	44601	68352	38927	35346	24433	52923	49560	49068	82319	57318	87439	61306	49339	56885	34488	54442	106446	45149	62817	40018	59260	65700	42993	37047	35840	56813	72836	68208	77069	44649	30137	49362	57202	42054	63690	37731	58303	61130
glutamylthreonine _by accurate mass	736904	217	270003	85:285.0 86:190.0 87:108.0 89:1156.0 90:261.0 91:205.0 92:208.0 93:119.0 98:490.0 100:51.0 101:119.0 103:4850.0 105:775.0 107:1420.0 109:203.0 111:491.0 114:565.0 115:35.0 116:106.0 117:2963.0 118:968.0 120:17.0 122:251.0 123:8.0 124:158.0 125:71.0 128:213.0 129:3146.0 130:1364.0 132:498.0 133:798.0 138:15.0 140:85.0 142:1272.0 143:163.0 144:379.0 145:338.0 147:1209.0 148:3824.0 151:94.0 152:43.0…		522	378	391	477	293	418	393	331	291	194	213	436	369	408	443	611	295	511	312	468	532	452	459	506	418	409	400	485	457	338	306	472	420	433	335	306	356	403	591	296	407	303	399	445
glyceric acid	379389	189	484792	85:3679.0 86:2038.0 87:2989.0 88:215.0 89:3652.0 90:2560.0 93:29.0 95:358.0 98:232.0 99:18057.0 100:4569.0 101:8982.0 102:22351.0 103:25147.0 104:2414.0 105:2577.0 106:500.0 107:437.0 108:95.0 109:24.0 110:1132.0 111:1041.0 113:2091.0 114:1866.0 115:3139.0 116:2445.0 117:20238.0 118:1529.0 119:2647.0 120:58.0 121:176.0 124:49.0 126:89.0 127:612.0 128:163.0 129:259.0 130:10299.0 131:11053.0 132:58…		863	1379	1780	1183	2444	695	1792	1547	2426	2727	541	1723	2365	2215	1570	2252	1128	1517	2029	4759	3105	2300	2189	4125	2680	3361	2055	2714	2301	2446	2997	2916	1388	1721	1274	3165	2520	1957	2419	1960	3439	1537	2147	2978
glycerol	343749	205	207507	85:458.0 87:445.0 88:273.0 89:1241.0 90:117.0 91:85.0 93:120.0 94:8.0 95:48.0 98:24.0 99:99.0 101:1759.0 102:189.0 103:6906.0 104:735.0 105:547.0 106:86.0 107:18.0 108:34.0 109:13.0 110:10.0 111:37.0 112:45.0 113:209.0 115:479.0 116:604.0 117:7660.0 118:924.0 119:744.0 120:63.0 121:43.0 123:12.0 125:16.0 128:43.0 129:1193.0 130:198.0 131:1251.0 132:311.0 133:4614.0 134:823.0 135:492.0 136:88.0 13…	C00116	7839	11670	19021	12886	11379	4326	19214	11577	12538	12808	16295	36867	19724	18642	11215	24154	7758	7837	24387	17617	14056	11668	10605	24188	28890	23694	8885	14363	12980	14171	17518	23766	18286	23945	8522	17869	33727	9325	9702	23638	24769	12839	31059	16070
glycerol-3-galactoside	803554	204	225851	85:124.0 89:669.0 99:195.0 101:2858.0 102:90.0 103:11903.0 104:601.0 105:217.0 109:189.0 111:216.0 113:217.0 115:113.0 116:1129.0 117:2765.0 119:18.0 124:4.0 129:5225.0 130:291.0 131:1903.0 133:1995.0 142:58.0 143:525.0 147:7954.0 148:644.0 149:699.0 151:38.0 152:20.0 155:140.0 157:234.0 158:16.0 169:622.0 170:196.0 171:84.0 172:12.0 173:47.0 174:9.0 175:154.0 177:31.0 183:52.0 189:1122.0 190:183…	C05401	407	75	136	215	359	312	121	250	241	1015	106	100	174	120	207	77	139	232	167	135	95	88	100	108	67	136	63	275	160	134	99	146	269	276	125	107	98	71	106	66	174	60	102	92
glycerol-alpha-phosphate	588999	299	231662	85:192.0 86:1048.0 87:8128.0 88:516.0 91:1930.0 92:41.0 93:468.0 94:454.0 96:86.0 97:477.0 99:456.0 100:682.0 101:19750.0 102:3500.0 103:16244.0 104:1452.0 105:1040.0 107:1196.0 108:84.0 109:121.0 110:2738.0 111:361.0 112:1814.0 113:2705.0 114:553.0 115:3623.0 116:4616.0 117:2434.0 118:374.0 119:1151.0 121:991.0 122:127.0 123:179.0 124:310.0 125:41.0 126:59.0 128:1941.0 129:7365.0 130:2170.0 131:…	C00093	296	303	277	329	481	279	360	264	374	308	380	205	449	356	349	197	214	333	547	280	94	199	208	310	355	479	261	286	266	412	516	532	376	480	335	489	474	339	461	308	405	295	520	282
glycine	368041	174	199588	85:2632.0 86:87683.0 87:9594.0 88:3822.0 89:677.0 90:106.0 92:23.0 93:16.0 95:383.0 96:61.0 97:168.0 98:330.0 99:1415.0 100:48955.0 101:9157.0 102:5269.0 103:3534.0 104:607.0 105:1132.0 106:147.0 107:179.0 108:18.0 109:31.0 110:51.0 111:61.0 112:185.0 113:1687.0 114:1395.0 115:2474.0 116:3552.0 117:10109.0 118:1852.0 119:3103.0 120:369.0 121:181.0 122:48.0 123:41.0 124:34.0 125:39.0 126:114.0 127…	C00037	194082	116268	108159	163449	139401	168981	96381	141366	140886	282009	166691	118832	185454	140444	143333	122879	104264	99996	188986	106631	87713	209291	265459	94928	221935	136402	89544	127105	123146	136014	128077	183810	245259	241719	167463	159254	110034	75390	95445	64561	149322	74093	96961	110239
glycolic acid	229810	177	216047	85:1.0 87:58.0 88:215.0 89:62.0 90:2.0 94:14.0 95:19.0 96:7.0 97:4.0 100:9.0 101:33.0 102:23.0 103:534.0 104:4.0 105:16.0 106:3.0 107:9.0 108:3.0 112:2.0 113:51.0 115:32.0 117:473.0 118:1.0 119:31.0 122:1.0 126:1.0 131:388.0 132:83.0 133:816.0 134:40.0 137:19.0 145:9.0 146:12.0 147:7341.0 148:1147.0 149:691.0 150:39.0 161:250.0 162:31.0 163:18.0 164:1.0 168:2.0 169:19.0 170:7.0 171:9.0 172:15.0 1…	C00160	562	434	476	504	606	417	584	798	466	564	317	694	363	613	341	771	336	602	521	488	623	424	401	725	503	605	333	507	599	556	478	563	389	307	367	587	377	197	569	343	533	321	401	526
heptadecanoic acid NIST	738392	117	307932	85:505.0 86:968.0 87:125.0 89:137.0 90:1.0 93:452.0 94:113.0 95:1366.0 97:1079.0 98:773.0 99:370.0 104:51.0 105:155.0 109:505.0 111:501.0 112:146.0 116:1014.0 117:23234.0 118:2007.0 119:446.0 121:58.0 123:65.0 124:28.0 125:17.0 127:7.0 129:9697.0 130:1614.0 131:2535.0 132:7841.0 133:767.0 139:16.0 140:45.0 141:99.0 142:17.0 143:584.0 145:4506.0 146:245.0 147:411.0 154:7.0 155:77.0 158:112.0 159:3…	n/a	314	249	314	347	394	274	296	450	331	321	314	497	362	214	391	391	335	356	325	353	419	304	343	337	391	503	399	408	296	313	344	301	333	533	462	381	517	393	327	299	480	239	373	374
hippuric acid	637165	174	484022	85:283.0 86:2239.0 87:320.0 88:490.0 91:386.0 93:1.0 94:158.0 95:4.0 96:45.0 98:87.0 100:726.0 101:211.0 102:444.0 103:358.0 104:654.0 105:34392.0 106:2614.0 107:226.0 108:1.0 109:57.0 111:7.0 112:24.0 113:26.0 114:125.0 116:802.0 117:1416.0 118:490.0 119:35.0 121:50.0 130:696.0 131:479.0 132:251.0 133:3.0 134:511.0 135:343.0 136:27.0 137:24.0 138:20.0 142:181.0 143:9.0 144:1.0 145:29.0 146:324.0…		4952	10379	3463	6067	6594	1053	6601	3273	3841	4469	4596	2981	3769	1681	5513	3246	823	4536	3612	4808	9473	2992	2134	3926	4872	18986	8417	3430	4454	5167	3785	7505	15359	6678	2529	5816	4747	3172	3899	1722	3679	5590	4848	2830
histidine	663715	154	367905	85:2348.0 86:3547.0 87:54.0 90:316.0 92:486.0 93:154.0 94:463.0 95:54.0 96:628.0 97:28.0 98:2643.0 99:903.0 100:17525.0 101:3329.0 102:823.0 103:2040.0 104:144.0 105:129.0 107:543.0 108:286.0 110:325.0 111:1505.0 112:3820.0 113:683.0 114:707.0 116:1014.0 117:7701.0 119:687.0 120:273.0 123:544.0 124:659.0 125:984.0 126:3122.0 128:1373.0 129:2891.0 131:2344.0 132:6601.0 133:2555.0 135:140.0 136:11.…	C00135	20541	19493	24522	15100	16572	17204	18152	18535	17106	16937	11101	15310	13951	15780	23192	20304	18705	17795	16290	17899	9431	11854	20472	17809	18630	13103	23415	20890	14362	11906	16701	20857	18143	20992	19560	12789	12117	16960	20216	14239	22757	16656	22562	18306
hydroxylamine	255313	146	205859	86:3503.0 87:1440.0 88:883.0 89:187.0 90:34.0 91:3.0 92:5.0 93:38.0 94:6.0 95:66.0 99:134.0 100:1911.0 101:286.0 102:1432.0 103:478.0 104:137.0 105:138.0 106:2.0 107:12.0 108:1.0 109:1.0 110:358.0 111:17.0 112:40.0 113:469.0 114:380.0 115:342.0 116:454.0 117:602.0 118:156.0 119:4785.0 120:631.0 121:320.0 124:6.0 128:7.0 129:41.0 130:2288.0 131:1107.0 132:573.0 133:5960.0 134:900.0 135:427.0 136:1…	C00192	1969	1705	1225	1353	2589	1546	1592	3038	2655	2699	1737	1266	1256	2555	2357	1406	2348	1212	1106	1443	1566	2808	2567	1659	1797	2683	1808	1908	2640	1663	2765	1941	2236	4748	2345	4389	2656	1794	2795	2625	2176	2196	1850	1803
hypoxanthine	618133	265	410816	85:2809.0 86:10330.0 87:1386.0 88:346.0 90:511.0 93:1139.0 94:653.0 95:1536.0 96:1697.0 97:1031.0 98:2558.0 99:1559.0 100:10121.0 101:163.0 102:1667.0 103:1116.0 106:229.0 107:390.0 110:1100.0 111:2905.0 112:2000.0 114:2425.0 115:1532.0 116:1093.0 117:955.0 119:235.0 120:444.0 121:256.0 123:1127.0 124:961.0 125:1186.0 126:1261.0 128:3211.0 129:99.0 130:2708.0 131:3882.0 132:2262.0 133:2405.0 134:…	C00262	596	899	286	1192	945	919	549	526	481	274	1093	102	261	1552	804	311	274	365	335	165	392	247	321	441	546	717	940	367	547	249	407	327	293	643	238	272	199	592	273	208	524	927	1348	142
indole-3-acetate	685195	202	223508	95:19.0 98:116.0 100:105.0 126:1.0 129:23.0 130:236.0 136:12.0 142:3.0 144:36.0 145:18.0 149:1206.0 150:18.0 158:7.0 160:108.0 170:47.0 174:5.0 186:224.0 200:57.0 201:3.0 202:3534.0 203:211.0 217:42.0 219:91.0 230:11.0 248:17.0 258:5.0 259:11.0 262:17.0 276:52.0 304:71.0 319:285.0 320:29.0 343:2.0 397:1.0 471:2.0	C00954	2472	1071	928	1949	1565	2356	909	915	873	860	432	569	425	685	1580	732	1575	1667	750	350	532	827	854	528	627	1361	862	1090	1166	801	500	1171	786	776	509	542	744	519	1293	582	501	512	973	294
indole-3-lactate	764543	202	223518	98:163.0 100:2.0 110:5.0 114:3.0 116:31.0 117:51.0 129:157.0 144:38.0 169:17.0 170:17.0 171:45.0 197:49.0 202:1980.0 203:219.0 204:144.0 217:86.0 228:9.0 231:14.0 235:14.0 241:11.0 253:13.0 267:1.0 274:10.0 276:3.0 282:17.0 286:2.0 307:11.0 310:1.0 318:12.0 319:2.0 327:11.0 331:27.0 335:8.0 343:25.0 347:8.0 355:26.0 357:28.0 361:3.0 366:2.0 371:16.0 372:8.0 373:12.0 379:3.0 381:3.0 384:8.0 390:9.…	C02043	703	649	687	744	722	634	763	569	553	528	371	618	499	511	1058	629	862	1007	502	400	360	486	518	371	469	774	678	698	626	547	494	1476	759	735	512	601	503	629	802	618	620	610	846	505
inosine	897806	230	199606	85:426.0 86:163.0 87:187.0 88:66.0 89:515.0 90:30.0 91:387.0 92:60.0 93:224.0 94:76.0 95:145.0 96:52.0 97:260.0 98:95.0 99:329.0 100:185.0 101:792.0 102:143.0 103:4633.0 104:459.0 105:402.0 106:119.0 107:85.0 108:106.0 109:45.0 110:311.0 111:379.0 112:73.0 113:316.0 114:66.0 115:752.0 116:407.0 117:1128.0 118:144.0 119:328.0 120:63.0 121:27.0 122:14.0 123:54.0 124:86.0 125:84.0 126:56.0 127:160.0…	C00294	76	260	133	36	197	75	203	41	43	57	165	125	206	138	352	39	150	334	96	69	174	104	116	46	27	70	103	180	64	139	26	168	267	415	42	142	138	164	123	129	21	136	251	88
inositol myo-	733355	305	485397	85:435.0 87:1185.0 88:211.0 89:326.0 90:28.0 91:55.0 94:8.0 95:114.0 96:33.0 97:42.0 98:96.0 99:550.0 101:1092.0 102:455.0 103:5837.0 104:643.0 105:2796.0 106:175.0 107:216.0 108:55.0 109:182.0 110:91.0 111:373.0 112:117.0 113:442.0 114:21.0 115:527.0 116:699.0 117:943.0 118:115.0 119:330.0 121:46.0 125:71.0 126:129.0 127:352.0 128:86.0 129:7212.0 130:825.0 131:2444.0 132:596.0 133:5939.0 134:957…		5697	5694	4797	5535	6803	5382	4837	5170	5760	6107	4531	6604	5855	7440	8994	6882	5150	4616	5081	5202	4857	6113	7325	5007	6667	7352	8680	7500	5331	4492	6096	11388	9547	9416	6774	5189	5794	6615	6887	4835	8116	5355	9441	6337
isocitric acid	617706	245	790774	86:393.0 88:612.0 99:3158.0 100:857.0 107:53.0 111:1299.0 113:988.0 114:847.0 115:2580.0 116:2280.0 117:2813.0 119:399.0 120:235.0 128:81.0 129:7093.0 130:721.0 131:4544.0 132:748.0 133:9227.0 134:1464.0 135:861.0 140:386.0 143:4667.0 144:1623.0 147:37683.0 148:11954.0 149:11550.0 150:2538.0 151:832.0 152:153.0 155:115.0 156:100.0 157:1562.0 158:368.0 160:60.0 161:204.0 166:56.0 170:270.0 173:317…		229	168	164	236	202	170	118	193	184	125	145	191	202	217	170	197	112	141	167	149	189	192	142	230	234	172	192	259	175	177	125	146	230	147	109	183	131	161	192	139	263	133	188	189
isoheptadecanoic acid	750645	117	200398	85:187.0 86:54.0 89:175.0 90:1.0 91:361.0 92:175.0 93:183.0 94:2.0 95:381.0 96:39.0 97:330.0 98:279.0 99:150.0 101:110.0 102:6.0 103:220.0 104:21.0 105:252.0 106:25.0 107:46.0 109:123.0 111:229.0 112:81.0 113:22.0 115:43.0 116:481.0 117:7486.0 118:650.0 119:283.0 121:27.0 123:8.0 125:25.0 126:6.0 127:7.0 128:32.0 129:3530.0 130:400.0 131:1108.0 132:2550.0 133:534.0 134:89.0 135:24.0 140:4.0 141:1…	n/a	1805	1299	1672	2231	1809	1288	1917	2178	1533	1303	1400	2916	1558	1465	1968	2468	1595	1753	1550	2146	2012	1474	1356	1647	1906	1922	2040	1736	1516	1408	1511	1549	1856	2497	2011	1770	2081	2097	2065	1903	2402	1452	2011	1749
isoleucine	367405	158	378077	85:6527.0 86:51389.0 87:16971.0 88:4274.0 89:3787.0 90:6922.0 94:1512.0 96:4285.0 97:4457.0 98:9251.0 99:8313.0 100:119422.0 101:16800.0 102:32723.0 103:22035.0 104:3428.0 105:2401.0 107:1345.0 110:1717.0 111:545.0 112:5178.0 113:2405.0 114:19771.0 115:13112.0 116:12051.0 117:58039.0 118:8107.0 119:6483.0 120:1004.0 121:394.0 122:222.0 123:410.0 124:738.0 125:172.0 126:2172.0 127:1566.0 128:16228…		67244	54950	47723	46861	41914	55899	45388	39658	34298	60224	29343	33727	28943	38682	58234	35271	43188	41881	34192	37398	38664	29117	31031	40877	31911	45801	56075	37211	37590	41588	36672	53533	42078	36141	28517	40992	33601	44212	68091	35534	38924	36618	50224	33189
isoterpineol	260298	267	231990	87:463263.0 88:25534.0 89:1935.0 92:121.0 94:1494.0 96:5039.0 97:67779.0 98:9364.0 101:14198.0 104:237.0 106:124.0 107:1088.0 109:1308.0 111:1034.0 115:6682.0 119:402.0 123:113.0 125:1659.0 126:1287.0 128:2405.0 129:14317.0 133:156.0 134:3200.0 135:283.0 136:1079.0 137:263.0 139:72.0 140:1206.0 141:38.0 143:537.0 154:2867.0 155:456.0 162:858.0 163:2459.0 164:336.0 165:1650.0 170:178.0 177:1594.0 …		829	990	1372	1388	1018	824	984	1405	784	639	610	751	590	1217	1138	940	811	1280	612	869	1499	970	2801	1594	9929	940	865	697	39168	2310	751	1895	1524	1955	1337	1473	863	816	915	877	1196	1025	1293	1006
isothreonic acid	490829	292	563314	86:503.0 87:5532.0 88:199.0 89:646.0 90:23.0 91:17.0 92:11.0 93:80.0 94:29.0 95:204.0 97:8.0 98:171.0 99:538.0 100:837.0 101:1165.0 102:3913.0 103:3270.0 104:245.0 105:329.0 106:200.0 107:500.0 110:323.0 111:356.0 112:470.0 113:512.0 114:111.0 115:192.0 116:197.0 117:5368.0 118:708.0 119:30.0 120:70.0 121:53.0 122:13.0 123:7.0 124:1.0 126:141.0 129:1246.0 130:3717.0 131:2990.0 132:499.0 133:1966.…		361	348	368	338	466	334	346	372	414	303	267	231	406	330	415	331	341	395	380	417	377	168	356	402	327	499	354	489	458	322	459	622	551	526	441	389	422	330	423	302	478	295	352	380
lactic acid	215641	191	367911	85:17.0 86:1320.0 87:1775.0 88:7216.0 89:346.0 90:96.0 91:1700.0 92:340.0 93:573.0 94:183.0 100:1032.0 101:1931.0 102:1385.0 103:975.0 104:749.0 106:189.0 107:5886.0 108:921.0 109:537.0 110:2231.0 111:1132.0 113:289.0 114:729.0 116:358.0 117:51779.0 118:6940.0 119:1915.0 120:448.0 121:137.0 122:90.0 123:316.0 125:26.0 126:199.0 127:823.0 128:127.0 129:975.0 130:2524.0 131:4222.0 132:946.0 133:489…	C00186	68479	49073	43502	88006	64944	58834	52589	83253	55674	53265	70264	45186	68216	85078	42092	89923	52371	52715	81413	58128	97925	68681	41929	64131	53870	66395	60495	65086	61077	99910	48105	72722	60920	35606	34925	85911	13836	79160	53424	65980	34831	73170	92642	56773
lactobionic acid	952195	204	214401	85:983.0 86:126.0 87:559.0 88:281.0 89:6780.0 90:399.0 91:991.0 92:193.0 93:307.0 94:417.0 95:1068.0 96:256.0 97:458.0 98:96.0 99:831.0 100:175.0 101:2753.0 102:591.0 103:21538.0 104:2359.0 105:1678.0 106:160.0 107:355.0 108:90.0 109:1165.0 110:72.0 111:776.0 112:170.0 113:911.0 114:171.0 115:643.0 116:2125.0 117:3143.0 118:388.0 119:1101.0 120:123.0 121:156.0 122:58.0 123:255.0 124:79.0 125:167.…	n/a	135	86	40	98	384	48	52	203	99	17	81	66	53	57	49	68	34	35	17	39	43	34	59	43	46	78	37	199	20	26	29	22	17	58	37	52	23	58	46	55	40	53	21	36
lathosterol NIST	1095135	255	269290	85:1661.0 86:198.0 87:265.0 88:85.0 89:1625.0 90:195.0 91:25081.0 92:4410.0 93:15518.0 94:4159.0 95:20744.0 96:2605.0 97:3831.0 98:382.0 99:458.0 100:45.0 101:2392.0 102:388.0 103:1972.0 104:1210.0 105:23255.0 106:6154.0 107:18834.0 108:3827.0 109:8361.0 110:1234.0 111:1951.0 112:227.0 113:317.0 114:96.0 115:3331.0 116:1871.0 117:8194.0 118:2417.0 119:13490.0 120:4758.0 121:7890.0 122:2811.0 123:…	C01189	50	92	92	64	44	84	78	78	60	11	79	75	80	51	53	42	43	147	83	158	110	68	72	120	74	78	127	77	86	85	68	133	87	139	62	84	87	134	226	100	82	138	212	44
lauric acid	545343	117	227986	85:294.0 86:76.0 89:60.0 92:67.0 93:262.0 95:1329.0 96:37.0 97:528.0 98:542.0 99:281.0 101:195.0 105:542.0 107:35.0 108:83.0 109:347.0 110:188.0 111:120.0 112:1.0 113:354.0 116:1145.0 117:19044.0 118:1906.0 119:701.0 123:19.0 126:79.0 129:8205.0 130:532.0 131:3963.0 132:5508.0 133:68.0 134:39.0 139:150.0 143:495.0 145:2533.0 146:169.0 155:31.0 157:187.0 158:25.0 159:135.0 167:38.0 171:437.0 172:9…	C02679	728	732	1091	1545	2719	928	1765	1371	1286	2160	1657	2757	1932	1282	1228	2183	1021	1160	1838	1804	1709	3923	1386	1348	2979	1759	901	1529	1573	1029	2637	881	1185	2300	1078	1196	3587	647	143	1343	1670	1059	1643	1592
leucine	345709	158	223402	85:2798.0 87:3114.0 88:132.0 89:2056.0 90:679.0 91:2501.0 92:828.0 93:2241.0 94:538.0 95:1133.0 96:894.0 97:453.0 98:1524.0 99:1741.0 100:6744.0 102:30094.0 104:1923.0 105:5003.0 106:1309.0 107:3829.0 108:377.0 109:1351.0 110:848.0 111:12.0 112:410.0 113:159.0 115:11134.0 116:4409.0 119:3696.0 120:891.0 121:3473.0 122:586.0 123:2181.0 124:331.0 125:257.0 126:687.0 127:2463.0 128:3784.0 130:5915.0…		61230	101817	57686	44492	54139	93355	71086	57594	70816	82009	53068	39062	39796	59005	119977	49378	82612	52076	50428	42012	45870	56213	51599	44791	40633	66420	73726	47275	61680	63564	75911	91940	82970	58247	61569	45546	74335	76448	107700	77355	50521	82264	94004	65646
levoglucosan	569799	204	199201	85:466.0 86:80.0 87:101.0 88:30.0 89:186.0 90:11.0 91:69.0 93:36.0 94:26.0 95:59.0 96:110.0 97:529.0 98:179.0 99:235.0 100:83.0 101:784.0 102:50.0 103:1304.0 104:116.0 105:98.0 107:28.0 108:28.0 109:81.0 110:142.0 111:297.0 112:66.0 113:414.0 114:113.0 115:233.0 116:440.0 117:659.0 118:70.0 119:141.0 120:15.0 121:11.0 122:8.0 123:8.0 124:34.0 125:62.0 127:232.0 128:50.0 129:1083.0 130:160.0 131:4…	n/a	373	71	311	161	232	252	64	156	291	65	95	111	172	58	171	46	167	164	183	181	61	74	68	54	60	104	65	70	122	76	69	397	106	311	78	43	106	208	125	46	143	98	194	119
lignoceric acid	977226	117	609414	85:597.0 86:10.0 87:816.0 88:28.0 89:182.0 91:3.0 92:48.0 93:74.0 95:547.0 96:224.0 97:781.0 98:558.0 99:218.0 100:1.0 101:149.0 103:9.0 105:87.0 107:121.0 109:231.0 111:338.0 112:124.0 113:126.0 115:4.0 116:432.0 117:8380.0 118:785.0 119:342.0 120:77.0 121:102.0 122:1.0 123:53.0 125:147.0 127:59.0 128:16.0 129:4010.0 130:401.0 131:849.0 132:3931.0 133:742.0 134:95.0 135:11.0 139:1.0 141:10.0 142…		227	127	405	127	158	223	187	170	64	139	117	226	190	157	374	132	92	408	170	232	124	282	186	231	47	142	130	161	247	126	140	185	270	254	119	164	162	122	383	147	259	141	118	110
linoleic acid	777102	337	199240	85:539.0 86:198.0 87:84.0 88:115.0 89:404.0 90:26.0 91:2027.0 92:324.0 93:2910.0 94:2158.0 95:4815.0 96:2863.0 97:1449.0 98:363.0 99:311.0 100:44.0 101:132.0 102:9.0 103:8.0 104:66.0 105:910.0 106:291.0 107:1535.0 108:1155.0 109:1950.0 110:1406.0 111:542.0 112:70.0 113:62.0 114:10.0 115:124.0 116:674.0 117:3883.0 118:441.0 119:654.0 120:263.0 121:1616.0 122:715.0 123:850.0 124:533.0 125:246.0 126…	C01595	173	285	777	1007	631	54	968	911	715	453	351	2045	783	462	441	1299	147	106	628	947	424	559	335	878	1241	1031	674	961	733	97	556	322	692	1914	942	301	1370	540	538	965	998	754	1367	1045
lysine	663088	156	199784	85:175.0 86:1999.0 87:238.0 88:813.0 89:205.0 90:19.0 92:413.0 94:55.0 96:3.0 97:30.0 98:130.0 99:61.0 100:1984.0 101:96.0 102:476.0 103:179.0 104:9.0 106:15.0 107:39.0 108:9.0 110:56.0 111:18.0 112:363.0 113:149.0 114:421.0 115:671.0 116:183.0 117:173.0 118:35.0 119:15.0 120:24.0 121:6.0 122:6.0 123:4.0 124:49.0 125:19.0 126:155.0 127:3.0 128:1637.0 129:117.0 130:697.0 131:289.0 132:241.0 133:22…	C00047	49399	57879	69581	34010	60966	43091	61522	67382	63917	48663	34479	39000	35539	42633	67194	48201	53071	43488	40294	52632	37086	41516	55241	60143	60351	46991	68463	66544	49987	41289	54284	58306	60466	75063	68574	51043	41290	56211	71462	44785	67708	53758	73223	47340
maleimide	244928	154	200907	86:204.0 88:37.0 90:41.0 94:99.0 95:93.0 96:456.0 97:492.0 98:130.0 99:197.0 100:701.0 101:72.0 102:37.0 103:101.0 107:270.0 109:4.0 110:799.0 111:294.0 114:124.0 123:1.0 127:459.0 128:201.0 130:615.0 131:33.0 134:819.0 136:61.0 146:43.0 154:7216.0 155:823.0 156:127.0 159:2.0 169:29.0 179:5.0 184:152.0 185:3.0 186:2.0 190:145.0 195:1.0 199:13.0 244:2.0 276:1.0 334:2.0 342:1.0 353:3.0 362:2.0 379:…	C07272	531	377	420	608	976	612	618	807	894	684	969	590	912	494	710	616	497	526	887	1107	1186	1173	1943	1114	3559	1481	642	720	888	720	1273	1101	741	1034	718	856	827	634	1031	735	880	757	832	570
malic acid	461034	233	247180	85:2264.0 86:902.0 87:1518.0 88:378.0 89:1155.0 90:554.0 92:395.0 93:984.0 94:145.0 95:104.0 96:257.0 97:369.0 98:108.0 99:2895.0 100:593.0 101:29374.0 102:3884.0 103:4294.0 104:868.0 105:1798.0 106:583.0 107:3435.0 108:9.0 109:4.0 110:171.0 111:30.0 113:660.0 114:149.0 115:4912.0 116:4401.0 117:17794.0 118:1516.0 119:3528.0 120:332.0 121:347.0 122:27.0 123:53.0 125:55.0 126:689.0 127:11.0 128:25…	C00149	342	159	15	208	183	255	51	227	144	53	37	53	105	226	189	188	106	20	168	72	45	129	46	44	175	167	165	189	14	155	102	210	131	60	124	190	117	38	22	35	223	48	215	31
maltose	947786	361	218711	85:66.0 86:89.0 88:66.0 89:633.0 90:88.0 92:8.0 97:20.0 98:69.0 99:142.0 100:263.0 101:155.0 102:177.0 103:1337.0 104:187.0 105:382.0 106:36.0 109:53.0 111:53.0 113:132.0 114:115.0 115:44.0 116:113.0 117:377.0 118:20.0 121:38.0 122:25.0 125:18.0 126:76.0 127:97.0 128:72.0 129:1039.0 130:340.0 131:406.0 132:79.0 133:635.0 134:97.0 135:118.0 137:3.0 138:2.0 139:43.0 140:49.0 141:54.0 142:100.0 143:…	C01971	229	1273	102	116	476	210	308	153	290	158	743	42	343	688	228	140	246	73	95	93	303	70	121	104	187	347	337	256	174	232	174	165	179	78	91	82	185	45	120	159	75	612	260	54
maltotriose	1177212	204	203245	85:97.0 86:25.0 87:89.0 88:46.0 89:718.0 90:51.0 94:2.0 95:3.0 97:191.0 98:5.0 99:78.0 100:204.0 101:321.0 102:188.0 103:3032.0 104:267.0 105:350.0 106:25.0 107:18.0 108:2.0 109:138.0 110:4.0 111:63.0 112:17.0 113:80.0 114:74.0 115:93.0 116:165.0 117:1875.0 118:168.0 119:96.0 120:16.0 121:7.0 125:5.0 126:8.0 127:45.0 128:40.0 129:2246.0 130:324.0 131:423.0 132:46.0 133:739.0 134:98.0 135:41.0 136…	C01835	91	935	56	45	287	117	135	62	133	69	273	35	195	249	268	40	172	34	26	42	108	26	55	59	66	131	113	156	71	138	70	94	124	52	25	60	175	106	94	113	49	248	124	63
mannitol	665530	103	241287	85:36770.0 86:311517.0 87:35013.0 88:89513.0 89:38308.0 90:9907.0 91:5061.0 92:2319.0 93:4622.0 94:10270.0 95:6324.0 96:8492.0 97:16544.0 98:31849.0 99:25055.0 100:340682.0 101:57020.0 102:77756.0 103:194744.0 104:19914.0 105:13032.0 106:2695.0 107:4240.0 108:3305.0 109:4340.0 110:17200.0 111:11127.0 112:62436.0 113:23761.0 114:46842.0 115:48059.0 116:30372.0 117:121945.0 118:18499.0 119:17612.0 …		3127	2442	3251	2738	3166	3621	3462	1465	3024	9664	2284	3195	4074	2176	3575	2524	2920	2998	2458	4042	2009	2950	3016	3035	2899	2832	4043	3317	2371	3092	3001	4117	3044	4052	3056	2920	2410	4630	5391	2497	3100	2595	3580	2485
methanolphosphate	290163	241	307665	85:180.0 87:9.0 89:366.0 91:377.0 92:156.0 93:109.0 95:15.0 96:88.0 98:1663.0 99:244.0 100:66.0 101:74.0 102:201.0 106:358.0 107:296.0 109:100.0 110:928.0 113:43.0 114:97.0 115:360.0 117:65.0 121:84.0 122:281.0 123:91.0 125:167.0 128:7.0 130:688.0 131:1247.0 132:187.0 133:660.0 134:1186.0 135:443.0 136:69.0 137:42.0 138:20.0 139:169.0 143:13.0 147:8938.0 148:2330.0 149:175.0 150:56.0 151:8.0 152:…	n/a	391	496	547	451	482	370	567	827	438	318	531	373	673	590	556	484	429	637	723	569	765	452	470	454	539	570	430	463	445	526	362	756	1308	1210	498	899	469	388	403	375	652	595	400	400
methionine	483568	176	243699	85:454.0 87:124.0 88:157.0 89:11837.0 90:886.0 91:406.0 93:55.0 94:473.0 95:65.0 96:347.0 98:34793.0 99:2989.0 100:6157.0 101:942.0 102:1291.0 103:8562.0 104:1156.0 105:1978.0 106:84.0 108:157.0 109:61.0 110:197.0 112:192.0 114:1776.0 115:1420.0 116:6996.0 117:504.0 118:229.0 119:558.0 120:10.0 121:62.0 122:66.0 125:237.0 128:22379.0 129:4727.0 130:3486.0 131:3991.0 132:1067.0 133:5865.0 134:1206…	C00073	3243	5554	4694	3835	3240	3849	3857	3104	3507	5079	3511	2232	2787	3209	3948	3469	3184	2255	3469	2593	2920	3183	4043	3441	2273	4047	4105	3446	3341	3124	4400	5116	5511	3387	3449	3180	4349	3479	4624	3444	2552	3925	4498	2896
methionine sulfoxide	637668	301	303827	90:520.0 93:48.0 94:4.0 97:169.0 98:181.0 100:2347.0 101:106.0 102:361.0 103:23873.0 104:3508.0 105:634.0 106:27.0 107:275.0 109:202.0 110:567.0 112:90.0 118:159.0 128:12101.0 130:639.0 132:125.0 134:610.0 136:80.0 139:21.0 140:4126.0 141:269.0 143:837.0 144:1004.0 146:6.0 160:78.0 173:181.0 174:941.0 176:221.0 183:48.0 188:320.0 192:14.0 199:92.0 201:309.0 202:1187.0 203:111.0 204:1078.0 205:441…		645	39	610	14	40	51	75	68	517	683	89	582	75	340	77	68	89	465	394	458	65	81	531	58	631	40	857	640	66	37	62	465	40	1039	924	78	68	69	517	34	563	572	54	525
myristic acid	634167	285	597213	85:102.0 86:71.0 89:70.0 91:24.0 93:96.0 94:116.0 95:117.0 97:107.0 98:113.0 99:48.0 105:89.0 107:16.0 111:43.0 116:235.0 117:4324.0 118:314.0 119:55.0 120:47.0 121:63.0 129:1820.0 130:199.0 131:631.0 132:1354.0 133:177.0 143:96.0 145:621.0 146:22.0 155:36.0 158:12.0 159:46.0 164:5.0 171:11.0 173:8.0 185:27.0 187:25.0 188:4.0 199:15.0 201:92.0 214:25.0 236:9.0 241:28.0 257:7.0 272:19.0 283:2.0 28…		584	473	630	870	915	513	933	881	742	789	759	1406	870	700	825	1168	664	633	593	924	793	939	671	792	1362	1167	700	902	894	580	778	587	852	1248	757	652	1294	683	673	860	1131	789	1241	879
N-acetylglutamate	477593	158	212819	85:894.0 86:85.0 87:42.0 98:52.0 100:126.0 101:42.0 102:4.0 103:263.0 104:42.0 111:26.0 112:51.0 114:54.0 115:6.0 116:379.0 124:16.0 129:33.0 130:234.0 131:37.0 140:347.0 141:46.0 142:78.0 156:173.0 157:662.0 158:1049.0 159:132.0 160:20.0 169:37.0 186:403.0 187:49.0 201:10.0 205:14.0 217:152.0 218:29.0 221:5.0 223:47.0 279:8.0 317:10.0 341:7.0 354:12.0 360:5.0 361:4.0 383:4.0 396:17.0 402:20.0 40…	C00624	407	317	397	327	289	157	247	159	220	279	151	346	362	213	391	356	82	453	270	313	308	265	171	313	419	469	427	478	267	253	251	444	206	495	154	328	256	232	340	136	422	233	214	273
N-acetylmannosamine	735289	205	507661	85:76.0 87:1.0 89:468.0 97:4.0 100:79.0 101:18.0 103:1726.0 104:127.0 105:90.0 114:608.0 115:30.0 117:609.0 119:5.0 129:647.0 130:31.0 131:79.0 133:585.0 135:5.0 141:38.0 142:9.0 143:60.0 144:13.0 147:2236.0 148:239.0 149:208.0 157:868.0 158:82.0 159:27.0 160:2.0 163:11.0 169:17.0 170:1.0 172:62.0 173:111.0 189:123.0 190:36.0 191:217.0 201:45.0 202:14.0 204:195.0 205:2236.0 206:352.0 207:208.0 20…		108	111	155	146	117	112	132	112	93	41	73	156	145	103	175	73	98	144	117	149	184	106	46	127	141	123	139	129	113	180	28	152	107	178	69	60	100	148	223	90	45	115	102	30
N-methylalanine	288435	130	486211	85:192.0 86:103.0 88:1.0 93:5.0 95:18.0 98:70.0 100:570.0 101:5.0 102:61.0 103:102.0 104:2.0 107:162.0 114:175.0 115:114.0 127:59.0 128:78.0 130:8363.0 131:872.0 132:434.0 133:121.0 142:201.0 147:293.0 148:85.0 149:71.0 158:56.0 170:24.0 174:16.0 184:86.0 185:6.0 186:13.0 199:44.0 204:290.0 205:69.0 206:8.0 216:9.0 218:105.0 232:23.0 313:8.0 318:8.0 346:2.0 362:4.0 378:7.0 384:14.0 404:5.0 416:4.…		7647	10292	8937	6784	8539	10972	9435	10179	12167	2163	7338	8213	5211	10343	9231	9018	9110	5661	8056	8073	9256	7839	7042	9656	5757	8786	7527	7279	7962	5925	12787	19230	13296	7921	17747	5535	13323	5958	9656	15338	9288	15281	15980	12932
naproxen	736205	185	473454	85:104.0 86:196.0 87:72.0 88:238.0 89:268.0 90:3.0 91:55.0 97:12.0 98:225.0 99:166.0 100:173.0 101:192.0 102:162.0 103:2206.0 104:187.0 105:3.0 111:14.0 112:4.0 113:324.0 114:509.0 115:2462.0 116:990.0 117:299.0 118:20.0 119:20.0 125:14.0 126:290.0 127:309.0 128:498.0 129:297.0 130:51.0 136:6.0 139:689.0 140:198.0 141:3289.0 142:1196.0 143:188.0 144:437.0 145:8.0 146:489.0 150:34.0 151:246.0 152:…	C01517	31	50	54	57	110	52	60	55	29	60	87	69	38	30	42	21	23	37	31	60	66	743	1751	14	684	15	35	38	28	54	232	1082	60	109	25	33	268	43	79	12	29	25	62	50
octadecanol	754493	327	410809	85:5474.0 86:1681.0 87:2209.0 88:746.0 89:18591.0 90:2009.0 91:8032.0 92:204.0 93:1040.0 95:3742.0 96:2122.0 97:16115.0 98:3178.0 99:1726.0 101:12143.0 102:1542.0 103:27449.0 105:847.0 109:1782.0 110:1217.0 111:7128.0 112:1233.0 113:2370.0 114:384.0 115:5977.0 116:1241.0 117:365.0 118:397.0 120:218.0 121:332.0 122:221.0 125:2162.0 127:1309.0 128:133.0 129:2586.0 131:1014.0 133:363.0 136:156.0 137…	D01924	84	103	169	319	360	290	326	183	158	192	241	259	190	144	189	150	171	173	131	244	263	348	284	182	216	276	212	206	264	246	346	155	272	298	196	220	411	269	107	181	278	147	148	165
oleic acid	780799	339	201152	85:2151.0 86:797.0 87:573.0 88:397.0 89:1577.0 90:207.0 91:2424.0 92:549.0 93:3414.0 94:1799.0 95:8497.0 96:9929.0 97:6494.0 98:6521.0 99:1786.0 100:274.0 101:745.0 102:140.0 103:279.0 104:38.0 105:1778.0 106:396.0 107:1700.0 108:972.0 109:3692.0 110:3528.0 111:2465.0 112:1218.0 113:334.0 114:57.0 115:256.0 116:3241.0 117:28379.0 118:3045.0 119:2239.0 120:443.0 121:1566.0 122:487.0 123:2175.0 124…	C01712	929	716	1446	3060	1581	406	2706	2519	2200	1080	1504	8188	1682	1323	1832	4509	1021	830	1958	2942	2024	1335	1024	2532	4124	3680	2029	3509	2572	746	1625	811	2132	6618	3196	1075	4942	1689	1539	2927	3110	2453	4789	4126
ornithine	618525	142	225209	85:1122.0 86:4296.0 87:1213.0 88:909.0 89:1595.0 90:427.0 91:152.0 92:248.0 93:1092.0 94:84.0 95:387.0 96:119.0 97:270.0 98:559.0 99:768.0 100:4034.0 101:2150.0 102:2090.0 103:12466.0 104:1307.0 105:709.0 108:10.0 109:139.0 110:289.0 112:638.0 113:690.0 114:1116.0 115:251.0 116:891.0 117:5157.0 118:643.0 119:494.0 121:10.0 122:3.0 125:191.0 126:589.0 127:608.0 128:1700.0 129:3831.0 130:2283.0 131…	C00077	22690	13429	19368	19902	16552	20149	16813	22748	17938	21476	11679	11063	13990	10553	13852	13102	13378	11405	14993	15127	11783	14837	21136	13720	17128	19162	14273	22351	14481	11118	13306	16988	20667	22366	19752	11990	11889	15034	13377	11303	15682	8576	14264	12491
oxalic acid	260613	147	438058	85:1693.0 86:852.0 88:2361.0 89:4868.0 90:839.0 91:429.0 92:574.0 93:2995.0 95:1429.0 98:504.0 99:3385.0 100:616.0 101:11459.0 102:12351.0 103:31500.0 104:3441.0 105:5511.0 106:804.0 107:2964.0 108:370.0 109:2860.0 110:622.0 111:1149.0 113:1649.0 114:182.0 115:4899.0 116:2809.0 117:11553.0 118:1121.0 119:1574.0 120:214.0 121:184.0 122:579.0 123:2048.0 124:680.0 125:2373.0 126:232.0 129:2677.0 130…		3172	9623	4990	5162	14680	11584	10311	12851	22535	10777	11292	9169	11836	18979	10852	9377	18893	9654	10193	10473	9862	14731	12591	11818	10264	9934	11174	7997	18542	11579	11075	9716	6783	11346	17298	11484	9437	10526	12828	19811	11906	6769	2544	14273
oxoproline	486399	156	199593	85:411.0 86:579.0 88:30.0 89:41.0 90:9.0 91:54.0 92:82.0 94:22.0 95:6.0 96:21.0 97:47.0 98:104.0 99:161.0 100:396.0 101:80.0 102:65.0 103:101.0 104:1.0 105:43.0 108:29.0 109:3.0 110:132.0 111:17.0 112:450.0 113:124.0 114:209.0 115:135.0 116:17.0 117:189.0 118:27.0 119:42.0 120:2.0 122:46.0 124:7.0 125:4.0 126:70.0 127:40.0 128:29.0 129:51.0 130:26.0 131:381.0 132:107.0 133:669.0 134:94.0 135:61.0…	C01879	50571	47165	45965	52183	63216	41656	56043	31330	54535	56606	48797	43808	73024	35595	55999	37700	33036	50810	51355	41771	29428	56259	52266	33590	51024	70592	51592	51159	50595	50646	60590	59176	64817	97363	57815	54877	59884	65174	81790	41473	77529	49238	62406	52939
p-cresol	280634	165	368008	85:567.0 86:4068.0 89:2085.0 90:2012.0 91:14040.0 92:364.0 93:84.0 94:243.0 95:549.0 98:98.0 100:3583.0 103:13.0 104:1157.0 105:1246.0 106:1662.0 107:11616.0 108:6314.0 109:1843.0 110:10582.0 111:441.0 113:312.0 115:499.0 117:184.0 118:1235.0 119:461.0 121:156.0 124:65.0 126:665.0 127:2140.0 128:29.0 129:41.0 130:13182.0 131:2001.0 132:1014.0 134:42490.0 135:3389.0 136:1595.0 137:845.0 138:229.0 …		1760	1140	444	371	1062	1314	1171	1241	758	379	1178	1262	321	2076	1053	1130	1069	722	443	250	277	1662	1058	238	1583	1185	458	805	1101	844	537	432	921	528	566	1265	393	263	516	413	988	342	341	756
palmitic acid	711066	313	227993	85:417.0 86:40.0 87:201.0 89:75.0 93:219.0 95:782.0 96:115.0 97:416.0 98:554.0 99:149.0 100:92.0 101:33.0 105:247.0 107:38.0 109:208.0 110:66.0 111:130.0 112:105.0 114:45.0 116:728.0 117:13594.0 118:1183.0 119:294.0 123:10.0 124:16.0 125:29.0 127:100.0 129:5841.0 130:857.0 131:2337.0 132:4614.0 133:569.0 134:74.0 140:42.0 143:334.0 144:22.0 145:2501.0 146:291.0 147:883.0 154:9.0 157:55.0 158:1.0 …	C00249	11101	7622	9523	13990	11449	7786	12281	14149	10762	9508	9557	21997	10674	9796	15501	17325	11896	9985	9758	13371	12928	16822	15273	10435	23572	22857	13676	19676	15920	7925	12120	9617	11957	20452	14124	10795	19115	14015	12742	15854	18975	13378	18719	12747
palmitoleic acid	704753	129	367929	85:925.0 86:89.0 89:963.0 91:2525.0 92:718.0 93:728.0 94:853.0 95:4882.0 96:7913.0 97:3878.0 98:3980.0 99:719.0 101:841.0 102:298.0 103:1242.0 105:685.0 107:637.0 108:343.0 109:2701.0 110:2323.0 111:1394.0 112:708.0 114:11.0 116:2664.0 117:35848.0 118:1942.0 119:1949.0 121:915.0 122:197.0 123:2282.0 124:1064.0 125:681.0 126:701.0 129:14097.0 131:1439.0 132:3418.0 133:1225.0 136:191.0 137:713.0 13…	C08362	162	181	817	1823	659	175	1498	1219	1152	425	1163	2192	1376	466	964	1284	706	452	1444	1625	1104	731	417	1295	2426	2576	835	1609	1406	199	843	325	1928	3125	202	526	3844	822	920	1393	1192	512	1907	1501
pelargonic acid	399114	117	233458	85:1898.0 86:2486.0 87:420.0 88:662.0 89:459.0 90:399.0 93:381.0 95:334.0 97:1018.0 98:3601.0 99:1787.0 100:934.0 101:904.0 102:573.0 103:439.0 105:2489.0 106:106.0 110:1748.0 111:507.0 112:5139.0 113:948.0 114:202.0 115:338.0 116:2800.0 117:49159.0 118:4077.0 119:1821.0 123:138.0 125:20.0 126:466.0 128:478.0 129:19976.0 130:4069.0 131:12457.0 132:12149.0 133:437.0 134:1143.0 136:467.0 139:91.0 1…	C01601	3065	2949	3105	3197	4282	3310	3890	3491	4306	3518	3060	3875	3242	3264	5282	2730	3572	4336	2434	4405	4051	4259	3722	3293	3313	3999	2813	3384	3206	3179	5340	3771	4059	5677	2934	3711	4562	3533	4219	3148	3158	2893	3525	2523
phenylalanine	537502	218	200620	86:82.0 87:10.0 88:16.0 91:7664.0 92:3828.0 93:224.0 97:7.0 100:1932.0 102:154.0 106:5.0 107:102.0 110:84.0 118:51.0 120:13.0 121:54.0 124:2.0 130:166.0 132:130.0 134:52.0 136:12.0 140:185.0 141:23.0 146:24.0 150:3.0 152:32.0 154:1108.0 155:55.0 156:76.0 160:52.0 162:15.0 172:3.0 174:14.0 176:51.0 177:74.0 178:8.0 179:2.0 184:3.0 188:251.0 192:2878.0 193:442.0 194:105.0 195:1.0 199:7.0 200:25.0 2…	C00079	14901	16185	18063	13737	14357	11086	14670	11552	11530	14196	9611	13633	11848	11165	16014	13661	10503	13229	11799	13827	13806	9428	11451	16469	13706	16892	20051	15339	13271	11622	15054	19474	18422	19608	12841	12773	12999	16039	22319	12172	18082	13860	18293	13265
phenylethylamine	512521	174	272665	174:9076.0 86:7261.0 100:3536.0 91:2022.0 175:1674.0 176:1495.0 130:850.0 87:811.0 250:538.0 102:323.0 162:321.0 121:278.0 105:229.0 101:228.0 110:215.0 117:213.0 116:174.0 148:170.0 160:166.0 118:157.0 158:153.0 144:144.0 131:139.0 135:139.0 107:135.0 92:107.0 177:104.0 251:96.0 149:90.0 172:89.0 134:84.0 99:76.0 104:74.0 184:68.0 88:67.0 252:64.0 299:48.0 120:45.0 159:45.0 114:44.0 106:35.0 127…	C05332	507	217	221	190	294	205	186	259	382	232	93	205	163	245	314	253	201	245	92	106	54	76	235	121	196	294	190	276	162	272	131	193	418	515	462	218	110	150	138	168	705	75	255	506
phosphoethanolamine	604454	100	199628	85:49.0 86:906.0 87:125.0 88:9.0 89:44.0 90:10.0 91:10.0 92:46.0 93:8.0 96:1.0 97:1.0 98:2.0 99:6.0 100:2798.0 101:243.0 102:104.0 103:48.0 104:16.0 105:4.0 106:6.0 107:56.0 108:2.0 110:18.0 112:3.0 113:28.0 114:1229.0 115:718.0 116:154.0 117:103.0 118:25.0 119:43.0 121:28.0 122:1.0 123:2.0 126:3.0 127:3.0 128:3.0 130:400.0 131:184.0 132:25.0 133:603.0 134:41.0 135:195.0 136:12.0 137:59.0 140:1.0…	C00346	364	747	306	140	714	297	318	361	562	388	232	61	531	396	716	140	430	200	218	341	171	244	333	227	149	230	301	368	255	333	467	603	336	369	417	287	443	304	621	488	306	517	769	260
phosphoric acid	344674	314	199165	85:1141.0 86:213.0 87:1561.0 88:399.0 89:1740.0 90:310.0 91:1827.0 92:509.0 93:635.0 94:79.0 95:146.0 96:332.0 97:66.0 98:187.0 99:189.0 100:388.0 102:553.0 103:4819.0 104:1286.0 105:4011.0 106:778.0 107:2556.0 108:270.0 109:902.0 110:31.0 111:43.0 112:70.0 113:263.0 115:8044.0 116:882.0 117:612.0 118:452.0 119:4861.0 120:847.0 121:3955.0 122:438.0 123:1800.0 124:86.0 125:94.0 126:195.0 127:219.0…	C00009	15802	20215	24316	21168	24292	10761	22345	25547	21345	18993	17785	20091	22950	23661	22553	18835	11561	20331	26090	27344	29163	21175	23105	30536	30158	31620	24113	25229	23471	20064	21571	33451	27374	43331	19604	33209	22915	20433	23052	21758	31762	23723	22830	20075
pipecolic acid	403598	156	200382	85:364.0 86:516.0 87:206.0 88:88.0 89:82.0 90:2.0 91:15.0 93:37.0 94:106.0 95:27.0 96:38.0 97:54.0 98:133.0 99:231.0 100:290.0 101:428.0 102:122.0 103:380.0 104:21.0 105:13.0 106:4.0 107:3.0 108:15.0 109:4.0 110:154.0 111:51.0 112:373.0 113:165.0 114:149.0 115:126.0 116:264.0 117:1433.0 118:175.0 119:130.0 121:4.0 122:30.0 123:4.0 124:35.0 125:17.0 126:174.0 127:43.0 128:352.0 129:217.0 130:74.0 …	C00408	519	607	211	1232	279	2122	478	171	370	376	176	281	509	433	830	575	1241	243	336	151	352	1394	225	151	263	351	155	117	312	738	506	462	1092	656	659	299	478	289	282	220	338	176	242	285
proline	366261	142	618066	85:935.0 86:635.0 87:136.0 88:92.0 89:21.0 90:49.0 91:217.0 92:9.0 94:103.0 95:94.0 96:333.0 97:95.0 98:494.0 99:996.0 100:1528.0 101:672.0 102:448.0 103:757.0 105:274.0 106:203.0 107:142.0 110:216.0 111:94.0 112:201.0 113:622.0 114:233.0 115:584.0 116:82.0 117:504.0 119:149.0 121:13.0 122:39.0 124:402.0 125:149.0 126:384.0 127:339.0 128:280.0 129:146.0 130:239.0 131:904.0 132:331.0 133:1516.0 13…		56749	80021	39903	48419	42737	124760	56872	53394	69096	96496	73334	28200	60216	56330	93322	45457	81034	41185	70899	28781	38387	69341	54736	31794	32591	67409	46709	62831	77034	68680	66825	75352	122332	65745	93252	39236	67669	61311	76191	87151	40354	85819	103267	62900
propane-1,3-diol NIST	214259	177	272666	147:136457.0 115:52492.0 130:38771.0 148:21374.0 133:14111.0 177:14086.0 131:12287.0 117:11965.0 103:11744.0 149:11695.0 101:10287.0 85:6165.0 116:5911.0 87:5534.0 205:3619.0 132:3181.0 99:2896.0 178:2292.0 119:1984.0 105:1584.0 134:1567.0 102:1527.0 118:1410.0 123:1299.0 179:1166.0 104:1094.0 95:1047.0 163:1033.0 207:984.0 86:963.0 150:867.0 93:773.0 113:630.0 125:623.0 88:615.0 89:548.0 206:427…	C02457	1283	732	1462	1506	1161	970	1011	1421	996	732	760	1284	817	1314	1049	1390	907	1395	983	1484	1674	840	1374	1580	1397	1331	1258	1268	1078	1170	962	1275	1260	1331	829	1469	870	799	1083	846	1450	744	1002	1145
pseudo uridine	813829	217	213381	85:213.0 86:79.0 87:140.0 88:32.0 89:17.0 91:53.0 92:21.0 93:66.0 94:15.0 97:3.0 98:19.0 99:228.0 100:795.0 101:273.0 102:27.0 103:733.0 104:19.0 105:21.0 106:69.0 107:11.0 108:12.0 110:4.0 111:79.0 113:175.0 115:57.0 116:38.0 117:251.0 119:107.0 120:3.0 121:26.0 123:19.0 125:31.0 126:19.0 127:295.0 128:2087.0 129:84.0 130:83.0 131:422.0 132:89.0 133:777.0 134:35.0 135:90.0 136:4.0 137:1.0 139:61…	C02067	737	659	700	843	767	604	839	505	722	679	571	662	934	491	977	568	601	1009	719	574	497	782	657	658	812	1053	346	745	764	937	833	887	901	1509	915	1065	789	721	954	796	1247	771	1026	938
pyrophosphate	327894	110	268215	85:3151.0 86:2999.0 87:692.0 88:1804.0 89:47.0 90:205.0 91:611.0 93:12.0 95:130.0 96:227.0 97:70.0 98:484.0 99:41264.0 100:16898.0 101:3765.0 102:876.0 104:178.0 106:359.0 107:1468.0 108:315.0 109:266.0 110:19938.0 111:3489.0 112:470.0 113:923.0 114:3402.0 115:352.0 116:430.0 117:7686.0 120:69.0 121:166.0 122:117.0 123:139.0 125:249.0 126:429.0 130:6696.0 131:3804.0 132:960.0 133:574.0 134:1575.0…	C0013	1085	1690	1454	887	1511	4281	1669	2002	2556	634	2067	1237	1179	2438	1566	1559	1556	1085	1217	1331	848	1257	2206	1591	1534	1523	1447	1213	997	1719	2376	1737	1397	1630	2029	2410	1359	1082	2302	2590	1320	1399	1834	1507
pyruvic acid	211947	174	273784	85:706.0 86:421.0 87:1432.0 88:3438.0 89:9498.0 90:909.0 91:458.0 93:3.0 95:1176.0 96:234.0 97:3170.0 98:14.0 99:3086.0 100:1897.0 101:2538.0 102:689.0 103:1076.0 105:166.0 106:126.0 107:115.0 109:353.0 110:178.0 112:75.0 114:195.0 115:5036.0 116:672.0 117:44655.0 118:5309.0 119:1766.0 120:89.0 123:3712.0 124:278.0 125:1420.0 126:277.0 129:444.0 131:1207.0 132:597.0 133:5405.0 134:683.0 136:287.0…	C00022	3422	1758	2191	5687	2337	2022	1721	2673	1851	1219	2028	1990	2446	3539	1793	3310	1953	2877	3529	1021	700	3500	2220	3785	2408	2323	2074	3118	4105	3337	2196	3036	2325	1841	1214	3154	2342	3450	1712	2275	2124	2238	6582	1612
rhamnose	577861	117	205102	85:162.0 86:172.0 87:161.0 88:13.0 89:1088.0 90:62.0 91:58.0 92:5.0 93:45.0 94:1.0 95:5.0 96:8.0 97:10.0 98:6.0 99:76.0 100:394.0 101:397.0 102:153.0 103:322.0 104:16.0 105:349.0 106:43.0 107:24.0 108:6.0 109:7.0 110:10.0 111:7.0 112:23.0 113:34.0 114:182.0 115:332.0 116:131.0 117:15411.0 118:1656.0 119:609.0 120:24.0 121:3.0 122:6.0 123:3.0 124:11.0 125:5.0 126:46.0 127:86.0 128:42.0 129:1026.0 …	C01018	452	1656	1925	512	437	472	1860	373	468	528	390	1224	455	1192	985	1415	852	843	360	716	691	566	803	704	766	1539	653	1431	1166	496	623	784	565	507	417	537	595	658	829	782	761	753	1015	672
ribitol	575571	217	199230	87:4.0 88:20.0 90:10.0 91:21.0 93:30.0 94:3.0 101:182.0 103:2822.0 104:226.0 105:67.0 107:19.0 108:9.0 110:12.0 111:6.0 113:35.0 114:1.0 115:40.0 116:3.0 117:1198.0 118:121.0 119:37.0 120:10.0 121:2.0 124:15.0 125:3.0 127:3.0 129:1235.0 130:130.0 131:232.0 132:1.0 133:379.0 134:27.0 135:14.0 137:2.0 141:9.0 142:16.0 143:27.0 145:16.0 147:2556.0 148:481.0 149:240.0 150:27.0 151:18.0 152:6.0 153:16…	C00474	28	25	24	247	250	212	166	145	125	111	212	120	143	135	163	139	119	105	103	211	165	161	136	126	157	194	41	185	150	249	189	229	230	339	155	190	231	178	266	122	135	123	183	150
ribose	553606	307	205473	85:279.0 86:330.0 87:436.0 88:215.0 89:3091.0 90:348.0 91:46.0 93:7.0 94:28.0 95:7.0 96:14.0 97:34.0 98:83.0 99:241.0 100:887.0 101:1056.0 102:396.0 103:21334.0 104:2049.0 105:1677.0 106:121.0 107:30.0 108:1.0 109:5.0 110:11.0 111:58.0 112:133.0 113:218.0 114:420.0 115:352.0 116:289.0 117:2403.0 118:313.0 119:280.0 120:42.0 121:25.0 122:17.0 123:7.0 125:38.0 126:120.0 127:168.0 128:132.0 129:1920…	C00121	149	135	38	227	151	300	84	122	78	49	173	44	48	342	169	126	60	31	38	33	59	34	74	99	230	205	108	64	131	76	130	71	94	78	72	58	49	51	36	48	126	125	207	41
salicylaldehyde	406706	193	228532	85:808.0 86:1555.0 87:598.0 88:812.0 89:20107.0 90:13640.0 91:90174.0 92:7391.0 93:1350.0 94:468.0 95:216.0 96:3655.0 97:1190.0 99:2470.0 100:1258.0 102:620.0 104:224.0 105:1113.0 106:221.0 107:249.0 108:739.0 109:726.0 110:292.0 111:869.0 112:176.0 113:817.0 114:252.0 115:402.0 117:461.0 118:3382.0 119:105206.0 120:9043.0 121:2359.0 122:351.0 123:277.0 124:564.0 125:1.0 127:167.0 128:50.0 130:53…	C06202	82	77	71	133	223	128	101	75	41	96	121	158	103	53	62	79	71	72	56	119	165	365	92	57	59	93	71	74	106	129	213	82	187	115	82	83	357	118	138	40	68	41	97	93
salicylic acid	480445	267	199200	85:187.0 86:25.0 87:72.0 88:1.0 89:245.0 90:160.0 91:1766.0 92:425.0 93:149.0 94:3.0 95:122.0 97:92.0 98:23.0 99:8.0 100:498.0 101:55.0 102:29.0 103:165.0 104:34.0 105:321.0 106:19.0 107:53.0 108:3.0 109:16.0 110:37.0 111:17.0 113:50.0 114:7.0 115:314.0 116:4.0 117:108.0 118:42.0 119:148.0 120:121.0 121:122.0 122:14.0 123:51.0 124:5.0 126:104.0 127:11.0 128:4.0 130:80.0 131:131.0 132:22.0 133:648…	C00805	56	41	125	53	891	28	85	358	458	55	38	80	16	57	65	65	42	114	54	36	43	85	44	43	78	117	18	21	48	72	23	63	61	97	38	20	62	39	58	70	56	20	46	61
serine	394650	204	213294	85:4149.0 86:13315.0 87:6992.0 88:15150.0 89:10502.0 90:1587.0 91:745.0 92:179.0 93:337.0 94:83.0 95:182.0 96:273.0 97:332.0 98:3409.0 99:2717.0 100:178441.0 101:28554.0 102:14111.0 103:31730.0 104:3916.0 105:4100.0 106:636.0 107:226.0 108:66.0 109:73.0 110:176.0 111:111.0 112:475.0 113:2552.0 114:21912.0 115:17939.0 116:55490.0 117:27207.0 118:6867.0 119:7638.0 120:1362.0 121:845.0 122:101.0 123…	C00065	29871	20587	21482	29162	18753	24711	17586	22700	22519	35235	23351	21741	24485	25447	19129	26231	17451	18004	26969	19414	18356	26329	27553	22569	27579	23614	14340	23000	19282	15836	20251	24201	29127	28131	25539	16840	18814	10853	11451	14295	23207	18968	19894	17626
shikimic acid	610984	204	199162	85:1162.0 86:478.0 87:1218.0 88:414.0 89:1021.0 90:292.0 91:3300.0 92:1229.0 93:4667.0 94:930.0 95:1827.0 96:1036.0 97:887.0 98:374.0 99:1182.0 100:281.0 101:4115.0 102:1146.0 103:5700.0 104:661.0 105:3643.0 106:494.0 107:635.0 108:312.0 109:1410.0 110:300.0 111:1988.0 112:280.0 113:703.0 114:152.0 115:1933.0 116:2851.0 117:2432.0 118:504.0 119:2171.0 120:365.0 121:1765.0 122:288.0 123:1382.0 124…	C00493	372	159	376	372	509	228	288	571	558	123	182	813	138	963	337	809	149	608	114	327	482	351	260	370	261	292	137	324	545	123	89	135	290	452	338	154	324	317	360	712	338	204	422	477
sorbitol	669361	319	437279	85:7.0 86:25.0 89:193.0 90:9.0 95:54.0 97:540.0 98:279.0 99:7.0 101:116.0 103:8893.0 104:536.0 105:79.0 106:3.0 108:31.0 109:175.0 111:16.0 112:147.0 113:196.0 115:284.0 116:270.0 117:2147.0 118:143.0 125:76.0 126:85.0 129:1871.0 131:746.0 132:141.0 133:792.0 136:14.0 141:18.0 142:17.0 143:622.0 145:26.0 147:5635.0 148:384.0 149:408.0 150:9.0 151:1.0 154:1861.0 155:354.0 156:114.0 157:1098.0 158:…	C00794	93	113	104	100	167	136	152	139	258	136	43	161	147	197	166	163	108	160	131	135	170	57	149	357	184	452	244	180	201	142	138	186	138	145	188	151	107	136	227	126	104	87	354	154
stearic acid	787358	117	199195	85:700.0 86:253.0 87:125.0 88:82.0 89:447.0 90:48.0 91:171.0 92:25.0 93:426.0 94:40.0 95:1020.0 96:117.0 97:1024.0 98:749.0 99:386.0 100:49.0 101:187.0 102:22.0 105:450.0 106:48.0 107:188.0 108:13.0 109:271.0 110:45.0 111:412.0 112:177.0 113:76.0 114:7.0 115:100.0 116:947.0 117:16820.0 118:1585.0 119:678.0 120:23.0 121:138.0 122:16.0 123:71.0 124:16.0 125:94.0 126:45.0 127:79.0 128:37.0 129:7299.…	C01530	119728	79138	86465	95477	92225	80050	94423	113423	81386	74166	81758	145959	88776	87349	134903	139653	103230	103023	82215	109872	109701	96963	91327	83760	132441	125770	96697	97895	82440	78701	92384	94551	105224	123899	106197	97884	101178	96378	105967	97600	151127	84134	102653	90084
succinic acid	370724	247	293854	85:7562.0 86:6889.0 87:3755.0 88:1316.0 89:6707.0 90:2168.0 91:304.0 92:238.0 93:214.0 94:1341.0 95:788.0 96:2850.0 97:3058.0 98:15969.0 99:2754.0 100:2273.0 101:3914.0 102:2917.0 103:7196.0 104:1561.0 105:3165.0 106:446.0 108:614.0 109:925.0 110:111.0 111:659.0 112:1437.0 113:9309.0 115:11615.0 116:15293.0 117:10559.0 118:2717.0 119:2833.0 120:31.0 121:614.0 122:683.0 124:1992.0 125:1873.0 128:2…		355	315	272	316	332	401	318	335	297	686	200	220	417	367	438	295	287	247	227	128	273	549	703	233	349	438	384	472	231	286	327	375	631	612	337	425	314	182	404	163	557	253	143	451
sucrose	915457	271	202121	85:3981.0 86:293.0 87:3599.0 88:1888.0 89:7902.0 90:405.0 94:202.0 95:878.0 97:2349.0 98:493.0 99:5155.0 100:380.0 101:12258.0 102:5648.0 103:153839.0 104:14863.0 105:7036.0 106:10.0 109:9388.0 111:4562.0 112:656.0 113:7191.0 114:1690.0 115:5383.0 116:5453.0 117:36010.0 118:3629.0 119:4634.0 120:416.0 121:320.0 122:119.0 123:219.0 124:144.0 125:1440.0 127:2918.0 128:1313.0 129:118534.0 130:12850.…	C00089	40	164	104	14	242	83	65	299	153	57	66	58	37	60	25	31	49	87	31	128	129	196	57	145	311	154	77	417	56	55	42	88	67	78	40	61	52	47	67	74	29	22	204	55
taurine	556913	326	203213	85:5296.0 86:67964.0 87:10659.0 88:4801.0 89:2443.0 90:833.0 91:1200.0 92:840.0 93:3213.0 94:464.0 95:2166.0 96:416.0 97:453.0 98:3018.0 99:4183.0 100:120571.0 101:15909.0 102:10529.0 103:6292.0 104:1648.0 105:2817.0 106:695.0 107:691.0 108:338.0 109:144.0 110:385.0 111:214.0 112:384.0 113:8070.0 114:25269.0 115:11212.0 116:9628.0 117:12427.0 118:2534.0 119:7189.0 120:1053.0 121:727.0 122:1303.0 …	C00245	1119	573	1169	758	1376	2008	1294	1944	2120	303	996	485	1237	3473	3082	1218	2568	1277	940	990	1234	805	1676	1088	928	1120	1167	2370	925	1623	1076	1043	1564	1362	1710	1426	1426	778	1110	1516	1885	1520	1721	1395
threitol	467314	217	202661	85:64.0 87:55.0 88:18.0 89:326.0 90:8.0 91:65.0 92:7.0 93:590.0 95:158.0 99:56.0 101:1014.0 102:45.0 103:2102.0 104:169.0 105:112.0 110:13.0 111:1.0 113:2.0 115:101.0 116:377.0 117:1375.0 118:138.0 119:84.0 127:3.0 129:383.0 130:28.0 131:441.0 132:20.0 133:828.0 134:97.0 135:27.0 141:1.0 142:4.0 143:142.0 145:21.0 147:3667.0 148:502.0 149:315.0 151:1.0 171:1.0 175:76.0 177:24.0 180:1.0 189:420.0 …	n/a	229	1266	1504	179	919	170	1262	201	956	273	1117	1555	322	1323	241	184	205	242	1188	452	189	276	220	1758	1717	1519	213	291	304	1227	1177	1503	359	346	217	1519	1377	190	247	1147	1521	168	253	235
threonic acid	500046	292	486020	85:127.0 86:19.0 87:195.0 88:80.0 89:736.0 90:41.0 99:137.0 101:471.0 102:2450.0 103:3189.0 104:403.0 105:135.0 113:94.0 115:206.0 116:97.0 117:3674.0 118:334.0 119:280.0 129:985.0 130:1952.0 131:1050.0 132:134.0 133:1806.0 134:89.0 135:19.0 138:1.0 143:476.0 145:9.0 147:10228.0 148:1518.0 149:1108.0 150:57.0 155:110.0 157:120.0 163:84.0 166:7.0 175:85.0 177:405.0 178:39.0 180:19.0 189:507.0 190:…		529	1868	2842	625	2096	509	2495	2532	2691	1644	2050	2729	2363	1597	2751	1500	1770	1953	1956	425	472	1054	2060	433	1927	1806	2624	1629	729	1234	1140	1478	1525	2261	1606	1392	1112	1141	2777	1389	3510	1504	1389	3458
threonine	405642	117	227959	85:1911.0 86:7612.0 87:5984.0 88:913.0 89:402.0 92:111.0 95:30.0 96:101.0 97:279.0 98:1363.0 99:1324.0 100:31902.0 101:57225.0 102:9648.0 103:6535.0 104:599.0 105:697.0 107:455.0 108:70.0 109:13.0 111:97.0 112:1461.0 113:584.0 114:6413.0 115:6147.0 116:2375.0 117:66938.0 118:7881.0 119:4421.0 120:393.0 121:177.0 122:35.0 123:89.0 124:10.0 126:492.0 128:19149.0 129:20028.0 130:10668.0 131:12342.0 …	C00188	40842	30372	25633	40199	24654	37562	25022	27934	29309	40089	30508	23769	24532	27418	34718	27183	34913	27776	37248	38377	29505	19954	20353	29011	18484	25249	22171	24107	21984	17656	30368	40206	39497	35328	28859	17926	27504	18617	22736	17219	26687	19303	26892	19793
tocopherol alpha	1067178	237	199211	85:104.0 87:137.0 88:41.0 89:11.0 90:4.0 91:148.0 93:40.0 95:122.0 96:126.0 97:86.0 98:19.0 99:27.0 100:8.0 101:6.0 103:9.0 104:17.0 105:75.0 106:13.0 107:39.0 109:47.0 110:20.0 111:25.0 112:5.0 114:8.0 115:35.0 116:21.0 117:59.0 118:15.0 119:154.0 120:35.0 121:42.0 122:7.0 123:14.0 124:4.0 126:14.0 127:7.0 128:13.0 129:25.0 130:6.0 131:21.0 133:40.0 134:41.0 135:111.0 136:12.0 137:18.0 139:9.0 1…	C02477	3059	4192	4371	2960	6772	2414	4436	5903	7051	3482	3790	4153	5333	3560	8259	4335	4816	7229	4389	6438	5600	4889	4411	6290	6233	4865	8138	4680	3975	4239	5469	7490	6841	8365	4725	4927	5382	10460	10397	4338	6294	5180	5601	5585
trans-4-hydroxyproline	460567	158	199804	85:7.0 86:18.0 87:14.0 88:14.0 89:9.0 90:3.0 91:57.0 92:25.0 93:13.0 97:6.0 98:13.0 99:21.0 100:89.0 101:55.0 102:8.0 103:211.0 104:4.0 105:1.0 106:4.0 107:26.0 108:7.0 110:11.0 112:12.0 113:4.0 115:43.0 116:133.0 117:16.0 119:3.0 120:2.0 122:2.0 124:7.0 125:1.0 126:3.0 128:14.0 129:28.0 130:15.0 136:11.0 139:3.0 140:3.0 142:116.0 143:9.0 144:8.0 147:25.0 149:8.0 150:2.0 151:6.0 154:1.0 156:22.0 …	C01157	2705	1182	989	1632	1960	729	1083	1438	748	902	462	2313	514	1241	805	1873	320	1210	1299	1679	1323	304	437	1164	560	1702	1148	1511	1334	1148	905	1532	1557	750	790	1511	663	660	1107	504	1656	377	670	597
tryptophan	779834	202	199775	86:27.0 87:274.0 88:35.0 89:61.0 90:26.0 91:147.0 92:19.0 93:50.0 94:4.0 100:133.0 101:54.0 102:184.0 103:173.0 104:20.0 105:43.0 106:10.0 107:18.0 108:29.0 113:15.0 114:34.0 115:146.0 116:31.0 118:17.0 119:53.0 120:26.0 121:10.0 126:15.0 127:6.0 128:77.0 129:31.0 130:627.0 131:237.0 132:255.0 133:35.0 134:44.0 135:3.0 137:12.0 138:2.0 139:11.0 140:28.0 141:17.0 142:48.0 143:45.0 144:70.0 145:123…	C00078	49210	46590	58004	58839	49401	40797	50622	39157	38447	43640	29032	37732	35649	36771	56310	42953	37497	45665	38186	49275	46156	46389	49905	52149	48418	56290	59705	52556	48406	41228	43358	54705	52071	65733	40005	42688	40065	60995	76565	41942	43601	41730	63267	38146
tyrosine	670802	218	381469	86:117.0 91:15.0 92:34.0 98:39.0 100:1184.0 101:47.0 102:44.0 130:112.0 132:42.0 144:2.0 163:71.0 165:27.0 179:321.0 180:48.0 181:24.0 183:7.0 192:19.0 193:24.0 207:35.0 218:2929.0 219:549.0 220:248.0 267:29.0 280:207.0 281:83.0 354:13.0 380:5.0 497:9.0	C00082	32850	42030	59367	30891	33734	28070	41963	31245	40863	50012	23419	36970	29586	33013	52975	33719	41528	43499	32116	42372	29695	32449	41574	38166	34922	40319	46957	46379	35121	34452	37406	55925	37520	53303	35140	34379	31525	46313	56855	38052	42638	31669	54423	36043
urea	337230	171	224322	87:1643.0 89:608.0 91:647.0 92:532.0 93:862.0 95:29.0 98:782.0 99:44753.0 100:38347.0 101:1438.0 102:1416.0 103:2435.0 106:473.0 107:238.0 108:298.0 109:378.0 110:663.0 111:2458.0 112:209.0 113:1856.0 114:14497.0 117:5758.0 119:2230.0 120:461.0 121:146.0 122:91.0 125:99.0 128:322.0 129:368.0 131:8505.0 132:9497.0 133:2364.0 134:978.0 136:170.0 138:52.0 139:475.0 140:192.0 142:1302.0 144:111.0 146…		446008	481847	488107	523605	517631	442613	485601	471597	462158	401100	516760	562689	435031	496556	20672	450894	459667	583760	435878	491025	544038	445357	422562	563371	434792	324880	426480	501111	476083	518461	469358	14141	39422	17948	470419	500530	552160	413955	15366	543201	403496	509051	13124	594800
uric acid	730534	441	304993	85:1183.0 86:635.0 87:1085.0 88:76.0 89:655.0 90:45.0 92:11.0 95:24.0 97:40.0 98:89.0 99:130.0 100:2120.0 101:1153.0 106:632.0 107:268.0 109:13.0 110:360.0 111:521.0 113:595.0 115:426.0 117:1175.0 118:109.0 119:425.0 121:144.0 122:5.0 123:45.0 125:103.0 127:924.0 128:320.0 130:152.0 131:4725.0 132:439.0 134:1320.0 135:44.0 137:68.0 139:116.0 140:421.0 141:844.0 142:291.0 143:4524.0 144:445.0 145:…	C00366	19269	17271	21184	22557	29978	15548	17491	21841	23737	16061	12658	25919	21546	20916	59148	23590	40835	51287	17950	7841	8307	12597	13205	9409	15962	28219	32775	23335	22833	27443	26363	29889	25352	38299	23555	34471	23294	25011	40529	28684	20006	29074	36382	12257
uridine	856953	258	213127	85:2472.0 86:1478.0 87:1633.0 88:576.0 89:3553.0 90:421.0 91:253.0 92:172.0 93:316.0 94:534.0 95:1117.0 96:2472.0 97:1997.0 98:1743.0 99:16654.0 100:10368.0 101:8412.0 102:3218.0 103:20005.0 104:2189.0 105:1295.0 106:340.0 107:121.0 108:303.0 109:830.0 110:708.0 111:2286.0 112:998.0 113:4642.0 114:1083.0 115:4665.0 116:3572.0 117:7633.0 118:943.0 119:1514.0 120:357.0 121:254.0 122:176.0 123:233.0…	C00299	89	83	105	83	58	68	129	69	93	32	111	71	67	97	115	105	72	60	68	105	80	43	50	79	94	159	86	69	87	109	41	111	118	90	88	153	88	88	169	100	135	119	64	73
valine	313224	144	199605	85:48.0 86:132.0 87:8.0 88:9.0 89:2.0 90:21.0 91:58.0 92:93.0 93:1.0 97:102.0 98:14.0 99:2.0 100:836.0 101:92.0 102:11.0 103:76.0 104:20.0 105:42.0 106:2.0 107:49.0 109:2.0 110:18.0 111:13.0 112:18.0 113:8.0 114:87.0 115:99.0 116:9.0 117:113.0 118:31.0 119:19.0 120:6.0 129:31.0 130:55.0 131:55.0 132:140.0 133:378.0 134:33.0 135:4.0 136:5.0 142:21.0 143:24.0 144:4737.0 145:554.0 146:209.0 147:684.…	C00183	122995	167791	124828	100338	114705	158552	147088	122661	137819	163793	99497	98006	77879	125426	190306	110805	167627	112192	111440	96408	106058	107690	96112	99526	80688	120965	132675	94031	114598	120114	127315	152870	130830	88275	105631	92902	122816	128179	175456	123902	98225	132020	158664	118830
xylitol	566893	217	291067	85:103.0 86:19.0 87:160.0 89:1758.0 91:132.0 96:14.0 98:8.0 99:9.0 100:9.0 101:1365.0 102:35.0 103:24907.0 104:2333.0 105:895.0 106:253.0 107:63.0 108:7.0 109:2.0 110:158.0 111:46.0 112:3.0 113:266.0 114:12.0 115:43.0 116:730.0 117:8359.0 118:577.0 119:516.0 120:16.0 125:2.0 126:3.0 128:4.0 129:9894.0 130:736.0 131:2400.0 132:318.0 133:4985.0 134:1084.0 137:5.0 138:28.0 139:148.0 140:25.0 141:14.…	C00379	124	139	162	118	150	118	101	113	172	111	113	150	129	124	159	143	148	98	102	202	126	185	98	150	121	186	195	170	153	123	177	212	205	178	112	130	154	162	187	144	124	122	195	124
xylose	540197	307	200507	85:68.0 86:71.0 87:93.0 88:89.0 89:1898.0 90:154.0 91:57.0 92:117.0 93:14.0 94:15.0 95:12.0 96:4.0 97:4.0 98:15.0 99:97.0 100:442.0 101:457.0 102:210.0 103:10347.0 104:963.0 105:639.0 106:31.0 107:12.0 110:3.0 111:21.0 112:14.0 113:80.0 114:95.0 115:137.0 116:137.0 117:1118.0 118:97.0 119:190.0 120:1.0 121:5.0 122:3.0 124:2.0 125:1.0 126:53.0 127:51.0 128:24.0 129:998.0 130:223.0 131:518.0 132:66…	C00181	128	150	135	138	34	23	50	13	108	119	21	47	12	82	109	13	14	19	6	34	36	19	127	113	55	21	18	35	23	123	19	30	38	37	70	40	103	41	46	32	35	103	26	26
xylulose NIST	553050	173	231908	85:50478.0 86:26971.0 87:60214.0 88:65762.0 89:889536.0 90:70889.0 91:33612.0 92:1389.0 93:397.0 94:6394.0 95:3565.0 96:9083.0 97:4540.0 98:17171.0 99:29214.0 100:95461.0 101:192842.0 102:61420.0 103:1324868.0 104:125156.0 105:124438.0 106:8897.0 107:2342.0 108:214.0 109:1369.0 110:8960.0 111:8879.0 112:13280.0 113:33609.0 114:148161.0 115:86346.0 116:63567.0 117:1682104.0 118:167041.0 119:142609…	C00310	88	99	59	199	111	96	116	87	82	63	103	93	47	126	81	124	86	90	56	67	99	118	63	42	51	108	100	92	118	93	89	112	95	117	94	101	94	92	82	60	91	84	79	67
[truncated: 55 more columns]
