# Supplementary material for: Pharmacometabolomic Assessment of Metformin in Non-diabetic, African Americans
Source: Front Pharmacol. 2016 Jun 14;7:135. doi: 10.3389/fphar.2016.00135 (PMC4906013; doi:10.3389/fphar.2016.00135)
Supplement: Supplementary file 5 [file DataSheet5.XLSX]

## Sheet: A_AUC
Metabolite_name	metabolite_p_value	BMI_p_value	R_square	adjusted_R_square	q_value
199786	0.00653841	0.186457	0.24229	0.190034	0.462158
216428	0.00411675	0.998347	0.264173	0.213426	0.462158
225539	0.00782383	0.389697	0.233682	0.180833	0.462158
227677	0.00148264	0.400698	0.310817	0.263287	0.462158
N_acetylglutamate	0.00793274	0.330221	0.233016	0.180121	0.462158
trans_4_hydroxyproline	0.00774545	0.136379	0.234167	0.181351	0.462158
201862	0.0375509	0.648201	0.15617	0.0979748	0.471052
204318	0.0185383	0.214478	0.191487	0.135727	0.471052
208557	0.0343976	0.355811	0.160585	0.102694	0.471052
212208	0.0374819	0.23658	0.156263	0.0980738	0.471052
213972	0.0207552	0.197006	0.185874	0.129727	0.471052
222169	0.0381273	0.339575	0.155403	0.0971547	0.471052
223505	0.0390794	0.444996	0.15416	0.0958265	0.471052
227352	0.0125616	0.416509	0.210681	0.156246	0.471052
239577	0.0283241	0.58887	0.170341	0.113123	0.471052
321692	0.0241305	0.208574	0.17836	0.121695	0.471052
425836	0.0358801	0.192294	0.158461	0.100424	0.471052
438057	0.0327477	0.308141	0.163056	0.105336	0.471052
455829	0.0239613	0.307693	0.178712	0.122071	0.471052
455836	0.0157486	0.203391	0.199559	0.144356	0.471052
508772	0.019504	0.135798	0.188966	0.133032	0.471052
626960	0.0282261	0.680018	0.170515	0.113309	0.471052
640860	0.0361708	0.15976	0.158055	0.0999901	0.471052
868881	0.0363305	0.499518	0.157834	0.0997531	0.471052
925326	0.0196345	0.341412	0.188634	0.132678	0.471052
aminomalonic_acid	0.0357831	0.942161	0.158598	0.10057	0.471052
creatinine	0.0160445	0.370615	0.19864	0.143374	0.471052
hippuric_acid	0.0357228	0.281148	0.158682	0.100661	0.471052
N_acetylmannosamine	0.0115923	0.246111	0.214611	0.160446	0.471052
223629	0.0417809	0.437695	0.150791	0.0922252	0.473632
227017	0.0420033	0.312382	0.150524	0.091939	0.473632
213253	0.0465483	0.197798	0.145342	0.0863996	0.49307
223497	0.0452745	0.683739	0.146741	0.087896	0.49307
474826	0.0487187	0.669661	0.143042	0.0839415	0.500882
225481	0.0531444	0.397332	0.138654	0.0792506	0.516029
232017	0.0530135	0.247306	0.138778	0.0793837	0.516029
223871	0.0572041	0.295976	0.134939	0.0752793	0.526213
724471	0.0571478	0.717668	0.134988	0.0753324	0.526213
199942	0.0819917	0.338681	0.116801	0.0558906	0.535303
200484	0.0645678	0.438372	0.12883	0.068749	0.535303
200521	0.0688164	0.53571	0.125617	0.0653148	0.535303
208723	0.0795841	0.539024	0.118299	0.0574919	0.535303
210904	0.0841526	0.294638	0.115494	0.0544938	0.535303
224859	0.0759419	0.308513	0.120655	0.0600108	0.535303
299707	0.0809603	0.416404	0.117437	0.0565707	0.535303
322652	0.0669221	0.288363	0.127024	0.0668187	0.535303
419631	0.0731791	0.361432	0.122521	0.0620049	0.535303
445906	0.0843182	0.375033	0.115396	0.0543883	0.535303
446628	0.0739191	0.360012	0.122014	0.0614634	0.535303
455340	0.0857569	0.565725	0.114546	0.0534803	0.535303
537868	0.076904	0.35794	0.120022	0.0593336	0.535303
653386	0.0736427	0.294055	0.122203	0.061665	0.535303
827800	0.0695042	0.918285	0.125116	0.0647791	0.535303
glutamylthreonine_by_accurate_mass	0.0747162	0.435046	0.121474	0.0608862	0.535303
naproxen	0.0857056	0.636086	0.114576	0.0535124	0.535303
pelargonic_acid	0.0832673	0.871945	0.116025	0.0550616	0.535303
201887	0.0911014	0.541818	0.111514	0.0502392	0.556717
607692	0.0927279	0.941262	0.110628	0.0492915	0.556717
threonine	0.0939653	0.296983	0.109964	0.0485819	0.556717
281866	0.0961549	0.374764	0.108811	0.0473497	0.560194
2_3_dihydroxybutanoic_acid_NIST	0.100647	0.460074	0.106529	0.0449099	0.568514
271416	0.102462	0.329995	0.105636	0.043956	0.568514
790143	0.101315	0.487994	0.106198	0.0445568	0.568514
arachidonic_acid	0.104557	0.621506	0.104626	0.0428762	0.571076
208845_carbohydrate	0.109471	0.516373	0.102338	0.0404301	0.573771
225401	0.111054	0.531745	0.101623	0.0396664	0.573771
309628	0.109495	0.314127	0.102327	0.0404185	0.573771
proline	0.111617	0.231405	0.101372	0.0393977	0.573771
212018	0.114471	0.520206	0.100117	0.0380562	0.579913
280051	0.117277	0.53153	0.0989146	0.0367708	0.585643
1_monostearin	0.122095	0.412955	0.0969188	0.0346374	0.592767
349887	0.121341	0.346677	0.0972257	0.0349654	0.592767
benzoic_acid	0.125517	0.597589	0.095551	0.0331752	0.601035
402237	0.128603	0.196189	0.094351	0.0318924	0.60749
2_deoxytetronic_acid	0.169321	0.329668	0.0808997	0.0175135	0.631296
200476	0.186315	0.594175	0.0762967	0.0125931	0.631296
200850	0.160886	0.697918	0.0833766	0.0201612	0.631296
200906	0.161325	0.554605	0.0832442	0.0200197	0.631296
203221	0.152667	0.477213	0.0859298	0.0228905	0.631296
206556	0.175851	0.646828	0.0790734	0.0155612	0.631296
211979	0.18586	0.680504	0.0764139	0.0127183	0.631296
212649	0.181898	0.40467	0.0774473	0.013823	0.631296
223830	0.188369	0.962839	0.075772	0.0120322	0.631296
226330	0.157255	0.270932	0.0844869	0.021348	0.631296
228369	0.171593	0.448751	0.0802557	0.0168251	0.631296
228583	0.168195	0.3963	0.0812225	0.0178585	0.631296
228885	0.189138	0.68812	0.0755773	0.011824	0.631296
229113	0.154577	0.455976	0.0853234	0.0222422	0.631296
288822	0.153176	0.376517	0.0857673	0.0227168	0.631296
310667	0.151887	0.297138	0.0861797	0.0231576	0.631296
340645	0.144724	0.680015	0.0885422	0.0256831	0.631296
356985	0.150816	0.462974	0.0865252	0.0235269	0.631296
400671_carbohydrate	0.189629	0.33307	0.0754534	0.0116916	0.631296
408701	0.170318	0.341902	0.0806161	0.0172103	0.631296
460930	0.140628	0.336826	0.0899502	0.0271882	0.631296
629905	0.184711	0.570596	0.0767109	0.0130358	0.631296
776553	0.16351	0.63462	0.0825912	0.0193216	0.631296
925385	0.183176	0.368119	0.0771111	0.0134636	0.631296
adenosine	0.14883	0.349566	0.0871731	0.0242195	0.631296
cysteine	0.186643	0.442425	0.0762125	0.0125031	0.631296
glucose	0.162477	0.303718	0.0828987	0.0196504	0.631296
glycerol	0.150206	0.30975	0.0867232	0.0237386	0.631296
glycine	0.171919	0.772542	0.0801641	0.0167271	0.631296
indole_3_acetate	0.179731	0.587339	0.0780229	0.0144383	0.631296
inositol_myo_	0.184284	0.560801	0.0768219	0.0131544	0.631296
203592	0.198372	0.697699	0.0733046	0.00939457	0.642061
210286	0.195842	0.717343	0.0739155	0.0100476	0.642061
maltose	0.198372	0.534345	0.0733046	0.00939461	0.642061
pyrophosphate	0.200481	0.356343	0.0728024	0.0088577	0.642931
1_5_anhydroglucitol	0.214799	0.249347	0.0695414	0.00537188	0.64877
208538	0.209654	0.389144	0.0706842	0.00659342	0.64877
213143	0.21488	0.79106	0.0695238	0.00535306	0.64877
241310	0.205585	0.45471	0.0716105	0.0075836	0.64877
indole_3_lactate	0.210412	0.431747	0.0705138	0.00641128	0.64877
urea	0.210548	0.635552	0.0704832	0.00637864	0.64877
xylitol	0.215293	0.626148	0.0694334	0.00525643	0.64877
199609	0.236225	0.645952	0.0650988	0.000622807	0.655045
208690	0.242987	0.377023	0.0637925	-0.000773481	0.655045
218765	0.232003	0.372187	0.0659364	0.00151818	0.655045
225446	0.242803	0.32528	0.0638276	-0.000736063	0.655045
233466	0.231666	0.463922	0.066004	0.00159052	0.655045
270409	0.240464	0.273179	0.0642749	-0.00025791	0.655045
276947	0.240423	0.470085	0.0642828	-0.000249425	0.655045
309730	0.223014	0.953272	0.0677803	0.00348926	0.655045
321685	0.24361	0.498	0.0636743	-0.000899877	0.655045
362056	0.219273	0.487946	0.0685729	0.00433655	0.655045
483342	0.22656	0.450771	0.0670429	0.00270101	0.655045
5_methoxytryptamine	0.22848	0.467552	0.0666491	0.00228007	0.655045
malic_acid	0.222234	0.6077	0.0679444	0.00366468	0.655045
propane_1_3_diol_NIST	0.242733	0.398707	0.0638408	-0.00072185	0.655045
2_hydroxyglutaric_acid	0.251335	0.591966	0.0622375	-0.00243581	0.659661
4_hydroxyproline	0.252009	0.385592	0.0621145	-0.00256721	0.659661
5_aminovaleric_acid_lactame	0.255416	0.424868	0.0614994	-0.00322479	0.659661
775885	0.25665	0.397118	0.0612789	-0.00346052	0.659661
806065	0.249194	0.396007	0.0626306	-0.00201558	0.659661
tocopherol_alpha	0.253709	0.619091	0.0618063	-0.00289671	0.659661
815932	0.262469	0.774622	0.0602559	-0.00455409	0.669693
2_aminoadipic_acid	0.275896	0.396107	0.0579953	-0.00697055	0.677317
213961	0.279134	0.411351	0.05747	-0.0075321	0.677317
215978	0.312057	0.570319	0.0525191	-0.0128244	0.677317
221574	0.286997	0.745874	0.0562244	-0.00886354	0.677317
225393	0.294753	0.405365	0.0550362	-0.0101338	0.677317
239599	0.308284	0.389888	0.0530528	-0.0122539	0.677317
268445	0.310763	0.486675	0.0527012	-0.0126297	0.677317
273952	0.307966	0.426863	0.0530983	-0.0122053	0.677317
280602	0.290031	0.488439	0.0557549	-0.00936542	0.677317
281951	0.304948	0.821314	0.0535317	-0.011742	0.677317
295066	0.304321	0.388348	0.0536223	-0.0116451	0.677317
328652	0.297734	0.56946	0.0545897	-0.010611	0.677317
428311	0.283909	0.63754	0.0567086	-0.00834594	0.677317
486016	0.300168	0.61727	0.0542292	-0.0109964	0.677317
541593	0.298547	0.380122	0.0544688	-0.0107402	0.677317
780676	0.289424	0.579518	0.0558484	-0.00926549	0.677317
arabitol	0.291781	0.421831	0.0554869	-0.00965189	0.677317
arachidic_acid	0.301224	0.47766	0.0540738	-0.0111625	0.677317
asparagine	0.272812	0.514423	0.0585027	-0.00642814	0.677317
beta_sitosterol	0.313898	0.546539	0.0522616	-0.0130997	0.677317
erythritol	0.300796	0.367848	0.0541367	-0.0110953	0.677317
galactose_6_phosphate	0.298515	0.495926	0.0544737	-0.0107351	0.677317
glycolic_acid	0.306395	0.484553	0.0533231	-0.0119649	0.677317
isoleucine	0.300604	0.313704	0.054165	-0.011065	0.677317
lauric_acid	0.301815	0.405689	0.0539872	-0.0112551	0.677317
phosphoric_acid	0.317584	0.398289	0.0517517	-0.0136448	0.681067
phenylalanine	0.320027	0.47195	0.0514179	-0.0140016	0.68212
219510	0.33234	0.381525	0.0497834	-0.0157487	0.691499
233017	0.327142	0.695537	0.0504639	-0.0150214	0.691499
241898	0.331656	0.770569	0.0498722	-0.0156539	0.691499
threitol	0.33155	0.376758	0.049886	-0.0156391	0.691499
217870	0.337762	0.498684	0.0490881	-0.016492	0.694513
cytidine_5_diphosphate	0.336449	0.473643	0.0492551	-0.0163135	0.694513
1_methyl_1_3_propanediyl_bis_oxy_2TMS_NIST	0.342639	0.406064	0.048475	-0.0171474	0.699169
2_deoxyerythritol_NIST	0.346027	0.528517	0.0480558	-0.0175956	0.699169
775976	0.345397	0.275483	0.0481333	-0.0175127	0.699169
301325	0.357028	0.491546	0.0467307	-0.0190121	0.713615
309632	0.3593	0.615662	0.0464636	-0.0192975	0.713615
glycerol_3_galactoside	0.3577	0.487151	0.0466514	-0.0190968	0.713615
xylose	0.367155	0.472788	0.0455578	-0.0202658	0.725095
lysine	0.369971	0.571282	0.0452395	-0.0206061	0.726551
199203	0.381301	0.3559	0.0439907	-0.021941	0.735573
199596	0.383059	0.701937	0.0438015	-0.0221432	0.735573
223492	0.385554	0.446676	0.043535	-0.0224281	0.735573
3_aminoisobutyric_acid	0.385868	0.338481	0.0435017	-0.0224637	0.735573
776547	0.379801	0.549064	0.0441531	-0.0217674	0.735573
palmitoleic_acid	0.387191	0.571293	0.0433615	-0.0226136	0.735573
241087	0.397287	0.529358	0.0423131	-0.0237343	0.747763
tryptophan	0.397886	0.407746	0.0422521	-0.0237995	0.747763
199250	0.404088	0.648668	0.0416277	-0.024467	0.748028
225405	0.406362	0.338344	0.0414021	-0.0247081	0.748028
benzylalcohol	0.406587	0.418581	0.0413799	-0.0247318	0.748028
p_cresol	0.401948	0.423124	0.0418416	-0.0242383	0.748028
fucose	0.4103	0.387707	0.0410157	-0.0251212	0.750908
199802	0.424088	0.411404	0.0397038	-0.0265236	0.753458
300348	0.425907	0.378046	0.0395353	-0.0267036	0.753458
cholesterol	0.426782	0.520731	0.0394546	-0.0267899	0.753458
lignoceric_acid	0.419164	0.546811	0.0401651	-0.0260304	0.753458
stearic_acid	0.426424	0.468475	0.0394876	-0.0267547	0.753458
taurine	0.424275	0.38326	0.0396864	-0.0265421	0.753458
uric_acid	0.418273	0.510181	0.0402495	-0.0259402	0.753458
309532	0.434829	0.378311	0.038724	-0.0275709	0.763477
leucine	0.436825	0.447589	0.0385459	-0.0277613	0.763477
223597	0.443812	0.709555	0.0379318	-0.0284178	0.767231
319168	0.443279	0.361227	0.0379781	-0.0283682	0.767231
arabinose	0.445557	0.405669	0.0377806	-0.0285793	0.767231
mannitol	0.450031	0.43026	0.0373972	-0.0289892	0.768116
methionine	0.450466	0.495777	0.0373603	-0.0290287	0.768116
glycerol_alpha_phosphate	0.454499	0.361768	0.0370201	-0.0293923	0.771231
210403	0.463016	0.554116	0.0363168	-0.0301442	0.776553
228605	0.474178	0.682332	0.0354248	-0.0310976	0.776553
408731	0.476115	0.461178	0.0352734	-0.0312594	0.776553
650666	0.470729	0.366351	0.0356969	-0.0308067	0.776553
920091	0.476745	0.440857	0.0352244	-0.0313118	0.776553
capric_acid	0.477629	0.379019	0.0351557	-0.0313853	0.776553
glyceric_acid	0.46716	0.521473	0.0359817	-0.0305023	0.776553
hypoxanthine	0.475658	0.679164	0.0353091	-0.0312214	0.776553
salicylaldehyde	0.47402	0.525078	0.0354373	-0.0310843	0.776553
204157	0.483708	0.552792	0.0346892	-0.031884	0.782796
1_monopalmitin	0.488136	0.446171	0.0343553	-0.0322409	0.785875
284946	0.494188	0.442483	0.0339067	-0.0327204	0.785875
301536	0.49058	0.505406	0.0341731	-0.0324357	0.785875
tyrosine	0.494604	0.436891	0.0338763	-0.032753	0.785875
heptadecanoic_acid_NIST	0.499591	0.451068	0.0335139	-0.0331403	0.786648
linoleic_acid	0.498519	0.623853	0.0335913	-0.0330576	0.786648
204344	0.519257	0.458625	0.0321419	-0.0346069	0.800797
219021	0.515507	0.544175	0.0323966	-0.0343346	0.800797
443309	0.513081	0.381835	0.0325632	-0.0341566	0.800797
823068	0.518805	0.35918	0.0321725	-0.0345743	0.800797
oleic_acid	0.520803	0.547926	0.0320378	-0.0347182	0.800797
oxoproline	0.524056	0.396163	0.0318205	-0.0349505	0.800797
phosphoethanolamine	0.526905	0.379082	0.0316321	-0.0351519	0.800797
salicylic_acid	0.525894	0.532975	0.0316987	-0.0350807	0.800797
310706	0.535359	0.466398	0.0310834	-0.0357385	0.808846
sucrose	0.536828	0.414655	0.0309896	-0.0358387	0.808846
214011	0.574772	0.445524	0.0287199	-0.0382649	0.814485
200471	0.574708	0.535949	0.0287235	-0.0382611	0.814485
213697	0.563544	0.413977	0.0293617	-0.0375788	0.814485
223973	0.559411	0.486856	0.0296042	-0.0373197	0.814485
224670	0.550575	0.492781	0.0301339	-0.0367535	0.814485
225396	0.556723	0.465945	0.0297636	-0.0371492	0.814485
225427	0.555152	0.379292	0.0298575	-0.0370489	0.814485
231326	0.556486	0.458453	0.0297778	-0.0371341	0.814485
231947	0.575521	0.494208	0.028678	-0.0383098	0.814485
629906	0.574845	0.536489	0.0287158	-0.0382693	0.814485
781707	0.544885	0.436578	0.0304833	-0.0363799	0.814485
butane_2_3_diol_NIST	0.559888	0.439014	0.029576	-0.0373498	0.814485
gamma_tocopherol	0.568666	0.444585	0.0290659	-0.037895	0.814485
pipecolic_acid	0.571542	0.479001	0.0289021	-0.0380702	0.814485
uridine	0.559487	0.514249	0.0295997	-0.0373245	0.814485
199239	0.61058	0.536767	0.0268294	-0.0402859	0.81663
200541	0.584831	0.570106	0.0281653	-0.0388578	0.81663
207223	0.621425	0.506879	0.0263014	-0.0408503	0.81663
213989	0.605222	0.520538	0.0270976	-0.0399991	0.81663
219169	0.608901	0.685842	0.0269129	-0.0401965	0.81663
225431	0.604157	0.466789	0.0271516	-0.0399414	0.81663
226303	0.611344	0.54195	0.0267915	-0.0403263	0.81663
228613	0.597088	0.466746	0.0275146	-0.0395533	0.81663
304346	0.596843	0.426703	0.0275274	-0.0395397	0.81663
306159	0.587171	0.401282	0.0280389	-0.0389929	0.81663
775915	0.618963	0.461927	0.0264194	-0.040724	0.81663
783616	0.594485	0.421006	0.0276505	-0.0394081	0.81663
acetophenone_NIST	0.620591	0.500126	0.0263412	-0.0408076	0.81663
alanine	0.616596	0.416129	0.026534	-0.0406016	0.81663
citrulline	0.60139	0.461102	0.0272926	-0.0397906	0.81663
histidine	0.60894	0.590706	0.026911	-0.0401986	0.81663
inosine	0.596829	0.47802	0.0275281	-0.039539	0.81663
isothreonic_acid	0.606343	0.503199	0.0270411	-0.0400595	0.81663
lactobionic_acid	0.620026	0.458075	0.0263683	-0.0407787	0.81663
200571	0.628407	0.450186	0.0259719	-0.0412025	0.819644
maltotriose	0.627132	0.540278	0.0260315	-0.0411388	0.819644
fumaric_acid	0.633479	0.436724	0.0257376	-0.0414529	0.823187
353747	0.64	0.432986	0.0254426	-0.0417682	0.828581
202571_carbohydrate	0.645635	0.450813	0.0251932	-0.0420348	0.828897
727817	0.649491	0.420958	0.0250255	-0.0422142	0.828897
citric_acid	0.650161	0.446741	0.0249965	-0.0422451	0.828897
ethanolamine	0.652101	0.536248	0.0249132	-0.0423341	0.828897
isoheptadecanoic_acid	0.643196	0.431554	0.0253005	-0.0419201	0.828897
225423	0.668878	0.469138	0.024217	-0.0430783	0.841626
268506	0.669338	0.612817	0.0241986	-0.0430981	0.841626
levoglucosan	0.668802	0.449318	0.0242201	-0.043075	0.841626
218465	0.676738	0.522384	0.0239056	-0.0434112	0.846839
362005	0.678329	0.407778	0.0238437	-0.0434774	0.846839
hydroxylamine	0.681698	0.418217	0.0237138	-0.0436162	0.848016
314770	0.707172	0.483728	0.0227851	-0.044609	0.857867
213182	0.71068	0.494188	0.0226644	-0.044738	0.857867
223618	0.697139	0.415232	0.0231398	-0.0442299	0.857867
223675	0.695533	0.623987	0.0231979	-0.0441678	0.857867
227691	0.709199	0.452124	0.0227152	-0.0446838	0.857867
309540	0.693463	0.450819	0.0232733	-0.0440871	0.857867
339455	0.711704	0.67377	0.0226296	-0.0447753	0.857867
behenic_acid	0.705133	0.437376	0.0228561	-0.0445332	0.857867
octadecanol	0.711048	0.459311	0.0226519	-0.0447514	0.857867
225384	0.714878	0.438289	0.0225223	-0.0448899	0.858732
223548	0.725249	0.483748	0.0221816	-0.0452541	0.863797
alpha_terpineol	0.726508	0.428114	0.0221412	-0.0452973	0.863797
cellobiotol	0.726332	0.508699	0.0221468	-0.0452913	0.863797
maleimide	0.731461	0.426125	0.0219845	-0.0454648	0.866738
748746	0.73758	0.42829	0.0217955	-0.0456669	0.869591
pyruvic_acid	0.738844	0.535862	0.021757	-0.045708	0.869591
228377	0.74643	0.432476	0.0215309	-0.0459498	0.869734
caprylic_acid	0.743071	0.569398	0.0216301	-0.0458437	0.869734
phenylethylamine	0.746408	0.448646	0.0215315	-0.0459491	0.869734
199806	0.766687	0.469503	0.0209637	-0.046556	0.880018
208655	0.781181	0.481288	0.0205901	-0.0469554	0.880018
212586	0.782796	0.484999	0.0205501	-0.0469982	0.880018
214535	0.786006	0.442909	0.0204716	-0.0470821	0.880018
225398	0.76542	0.479494	0.0209976	-0.0465198	0.880018
225486	0.785037	0.464381	0.0204951	-0.0470569	0.880018
225555	0.787979	0.444495	0.0204239	-0.0471331	0.880018
228673	0.787984	0.444494	0.0204238	-0.0471332	0.880018
gluconic_acid	0.773819	0.469394	0.0207765	-0.0467561	0.880018
glucuronic_acid	0.777173	0.485825	0.0206908	-0.0468478	0.880018
isoterpineol	0.776849	0.441854	0.020699	-0.046839	0.880018
sorbitol	0.786625	0.454306	0.0204566	-0.0470982	0.880018
threonic_acid	0.773878	0.470304	0.020775	-0.0467577	0.880018
ribose	0.795688	0.451118	0.0202424	-0.0473271	0.885792
204425	0.801432	0.49258	0.0201119	-0.0474666	0.888859
205849	0.808578	0.448745	0.0199552	-0.0476341	0.888859
223521	0.837581	0.469134	0.0193819	-0.048247	0.888859
223566	0.857981	0.56115	0.0190378	-0.0486147	0.888859
226879	0.839925	0.480456	0.0193399	-0.0482918	0.888859
238384	0.848197	0.47243	0.0191968	-0.0484448	0.888859
289052	0.862014	0.464491	0.0189755	-0.0486814	0.888859
3_hydroxybutanoic_acid	0.818671	0.460501	0.0197443	-0.0478595	0.888859
300195	0.815444	0.495185	0.0198104	-0.0477889	0.888859
356938	0.858618	0.469092	0.0190279	-0.0486254	0.888859
362075	0.843947	0.516114	0.0192693	-0.0483673	0.888859
5_hydroxynorvaline_NIST	0.845789	0.493528	0.0192376	-0.0484011	0.888859
878431	0.856373	0.468023	0.0190632	-0.0485876	0.888859
conduritol_beta_expoxide_minor	0.813725	0.473369	0.0198461	-0.0477507	0.888859
cysteine_glycine	0.807526	0.450918	0.0199779	-0.0476098	0.888859
cystine	0.834515	0.488011	0.0194378	-0.0481872	0.888859
fructose	0.840142	0.476857	0.019336	-0.048296	0.888859
methionine_sulfoxide	0.839969	0.543707	0.0193391	-0.0482927	0.888859
myristic_acid	0.837686	0.462079	0.01938	-0.048249	0.888859
ornithine	0.830133	0.494108	0.0195196	-0.0480997	0.888859
palmitic_acid	0.860704	0.470142	0.0189955	-0.0486599	0.888859
pseudo_uridine	0.816144	0.467023	0.019796	-0.0478043	0.888859
serine	0.821787	0.458934	0.0196817	-0.0479265	0.888859
succinic_acid	0.855743	0.461018	0.0190732	-0.0485769	0.888859
xylulose_NIST	0.838067	0.45661	0.0193731	-0.0482563	0.888859
307909	0.865226	0.465347	0.0189272	-0.048733	0.889548
N_methylalanine	0.871297	0.486143	0.0188391	-0.0488272	0.890606
shikimic_acid	0.871351	0.510324	0.0188383	-0.048828	0.890606
223647	0.877696	0.472295	0.0187508	-0.0489216	0.894476
2_deoxyisotetronic_acid_NIST	0.899647	0.471105	0.018483	-0.0492079	0.899827
2_ketoisocaproic_acid	0.904568	0.552083	0.0184303	-0.0492641	0.899827
200453	0.931857	0.524925	0.0181871	-0.0495241	0.899827
200525	0.901059	0.479338	0.0184676	-0.0492243	0.899827
205700	0.925176	0.586912	0.0182391	-0.0494686	0.899827
213960	0.929701	0.470277	0.0182033	-0.0495068	0.899827
220010	0.901056	0.469228	0.0184676	-0.0492243	0.899827
231657	0.929754	0.504463	0.0182029	-0.0495072	0.899827
381922	0.923978	0.483727	0.0182489	-0.0494581	0.899827
621347	0.922337	0.472432	0.0182626	-0.0494434	0.899827
629270	0.915935	0.477396	0.018319	-0.0493831	0.899827
650088	0.92762	0.4722	0.0182195	-0.0494895	0.899827
aconitic_acid	0.907575	0.468912	0.0183995	-0.0492971	0.899827
alpha_ketoglutaric_acid	0.893865	0.466643	0.0185483	-0.0491381	0.899827
aspartic_acid	0.926766	0.471806	0.0182262	-0.0494823	0.899827
beta_alanine	0.913888	0.468951	0.018338	-0.0493628	0.899827
glutamine	0.891548	0.496453	0.0185755	-0.049109	0.899827
lathosterol_NIST	0.890586	0.46465	0.018587	-0.0490967	0.899827
oxalic_acid	0.905861	0.477613	0.0184169	-0.0492784	0.899827
2_hydroxyvaleric_acid	0.956106	0.47488	0.0180396	-0.0496818	0.901801
211861	0.953495	0.473776	0.0180524	-0.0496681	0.901801
228249	0.94059	0.561654	0.0181266	-0.0495888	0.901801
299159	0.95712	0.513245	0.0180348	-0.0496869	0.901801
693644	0.951884	0.471868	0.0180607	-0.0496593	0.901801
777809	0.937141	0.473949	0.0181495	-0.0495644	0.901801
adenosine_5_phosphate	0.941808	0.481982	0.0181188	-0.0495972	0.901801
rhamnose	0.948228	0.480656	0.0180805	-0.0496381	0.901801
valine	0.955262	0.480109	0.0180436	-0.0496775	0.901801
776004	0.963714	0.471721	0.0180065	-0.0497172	0.903146
methanolphosphate	0.962182	0.474797	0.0180127	-0.0497106	0.903146
isocitric_acid	0.967129	0.473728	0.0179937	-0.0497308	0.903922
2_hydroxybutanoic_acid	0.995614	0.49801	0.0179363	-0.0497923	0.906313
200914	0.98518	0.517447	0.0179471	-0.0497807	0.906313
211972	0.979918	0.481624	0.017957	-0.0497701	0.906313
235327	0.986009	0.479579	0.0179458	-0.0497821	0.906313
309642	0.993947	0.48733	0.0179372	-0.0497913	0.906313
446955	0.994398	0.472632	0.0179369	-0.0497916	0.906313
dodecanol	0.975421	0.492631	0.0179679	-0.0497584	0.906313
glutamic_acid	0.995015	0.485563	0.0179366	-0.0497919	0.906313
lactic_acid	0.973147	0.472349	0.0179743	-0.0497517	0.906313
ribitol	0.985866	0.474938	0.017946	-0.0497818	0.906313

## Sheet: B_AUC
Metabolite_name	metabolite_p_value	BMI_p_value	R_square	adjusted_R_square	q_value
204318	0.0125653	0.223711	0.210667	0.15623	0.490078
208723	0.00974636	0.426754	0.22306	0.169477	0.490078
223871	0.0265293	0.156055	0.17362	0.116629	0.490078
225401	0.0191559	0.34531	0.18986	0.133989	0.490078
225423	0.0091474	0.777292	0.226135	0.172765	0.490078
225481	0.0223656	0.362629	0.182151	0.125748	0.490078
225486	0.0210429	0.871257	0.185189	0.128995	0.490078
241310	0.00681563	0.184939	0.240304	0.187911	0.490078
280051	0.025063	0.67422	0.176465	0.11967	0.490078
3_aminoisobutyric_acid	0.0200306	0.675107	0.187642	0.131617	0.490078
446628	0.0197629	0.432095	0.188311	0.132332	0.490078
455340	0.0159015	0.390322	0.199082	0.143846	0.490078
455836	0.0153605	0.225548	0.20079	0.145673	0.490078
537868	0.0149997	0.364217	0.201963	0.146926	0.490078
650088	0.00535667	0.997281	0.251774	0.200172	0.490078
776553	0.0200221	0.621039	0.187663	0.13164	0.490078
827800	0.013062	0.593757	0.208766	0.154198	0.490078
arachidonic_acid	0.026705	0.274421	0.17329	0.116276	0.490078
linoleic_acid	0.0235985	0.223469	0.179474	0.122886	0.490078
oxoproline	0.0165174	0.371328	0.197204	0.141839	0.490078
775915	0.0291195	0.32584	0.168952	0.111638	0.508942
4_hydroxyproline	0.0331256	0.340151	0.162479	0.104719	0.552642
2_aminoadipic_acid	0.0524555	0.463802	0.139312	0.0799546	0.571755
200521	0.0475993	0.434343	0.144215	0.0851953	0.571755
208538	0.0383479	0.702534	0.155112	0.0968441	0.571755
212649	0.0501579	0.390084	0.141573	0.0823709	0.571755
213961	0.0365902	0.127829	0.157475	0.0993697	0.571755
228249	0.0508283	0.210895	0.140903	0.0816546	0.571755
233017	0.0462314	0.422342	0.145686	0.0867681	0.571755
288822	0.0529646	0.42428	0.138825	0.0794334	0.571755
438057	0.0470366	0.202766	0.144815	0.0858368	0.571755
445906	0.0506237	0.544474	0.141106	0.0818722	0.571755
823068	0.0451169	0.734955	0.146917	0.088084	0.571755
succinic_acid	0.0479363	0.506486	0.143859	0.0848148	0.571755
276947	0.055572	0.766638	0.136399	0.0768408	0.582762
211861	0.0668531	0.65663	0.127076	0.0668743	0.602283
213697	0.0742981	0.834405	0.121757	0.0611881	0.602283
220010	0.0652847	0.540206	0.128273	0.0681538	0.602283
225396	0.0769745	0.457504	0.119976	0.0592843	0.602283
225398	0.0728197	0.297895	0.122769	0.0622699	0.602283
226330	0.0687549	0.499183	0.125662	0.065363	0.602283
273952	0.0690165	0.514643	0.125471	0.0651584	0.602283
310706	0.076421	0.462298	0.120339	0.0596725	0.602283
321685	0.0609128	0.54963	0.131769	0.071891	0.602283
glucuronic_acid	0.0720725	0.611318	0.123288	0.0628251	0.602283
pseudo_uridine	0.077125	0.403277	0.119877	0.0591793	0.602283
uric_acid	0.0702996	0.553059	0.124543	0.0641662	0.602283
199203	0.0814521	0.829219	0.117133	0.0562453	0.622822
211979	0.0866258	0.451594	0.11404	0.0529395	0.626164
213972	0.0921233	0.528011	0.110955	0.0496418	0.626164
301536	0.0838813	0.690451	0.115656	0.0546672	0.626164
693644	0.0921252	0.491727	0.110954	0.0496406	0.626164
alanine	0.089985	0.623899	0.112132	0.0508998	0.626164
indole_3_lactate	0.0900573	0.637678	0.112092	0.0508567	0.626164
223629	0.0960805	0.298588	0.10885	0.0473911	0.635307
oleic_acid	0.0969323	0.29834	0.108408	0.0469191	0.635307
356985	0.0999008	0.469327	0.1069	0.0453073	0.643276
uridine	0.103835	0.268864	0.104972	0.0432458	0.657083
adenosine	0.110195	0.548355	0.10201	0.0400794	0.685509
208557	0.113544	0.587101	0.100521	0.0384881	0.694567
309730	0.120906	0.256307	0.0974037	0.0351557	0.69797
356938	0.122952	0.493143	0.0965726	0.0342672	0.69797
425836	0.11777	0.675249	0.0987063	0.0365482	0.69797
455829	0.12551	0.251917	0.095554	0.0331785	0.69797
aminomalonic_acid	0.121793	0.710375	0.0970416	0.0347686	0.69797
glycerol_alpha_phosphate	0.124937	0.417433	0.0957801	0.0334201	0.69797
319168	0.130097	0.460604	0.0937809	0.031283	0.712684
304346	0.134088	0.429176	0.0922916	0.029691	0.723744
cystine	0.136328	0.788863	0.0914762	0.0288194	0.725169
223566	0.139313	0.250911	0.0904113	0.0276811	0.730106
tryptophan	0.141235	0.585461	0.0897388	0.0269622	0.730106
223497	0.148743	0.278506	0.0872016	0.02425	0.75824
474826	0.151662	0.278675	0.0862521	0.023235	0.76253
199942	0.160746	0.616484	0.0834191	0.0202066	0.79728
213960	0.176317	0.300621	0.0789458	0.0154248	0.803111
223505	0.179839	0.445031	0.0779941	0.0144075	0.803111
227677	0.170115	0.335827	0.0806738	0.017272	0.803111
241087	0.169581	0.711158	0.0808257	0.0174344	0.803111
beta_sitosterol	0.1747	0.279215	0.0793898	0.0158995	0.803111
fumaric_acid	0.178234	0.392306	0.0784252	0.0148684	0.803111
isoheptadecanoic_acid	0.177201	0.593547	0.0787051	0.0151675	0.803111
phenylalanine	0.168709	0.582609	0.081075	0.0177009	0.803111
tyrosine	0.181614	0.697146	0.0775222	0.013903	0.803111
309540	0.183846	0.454509	0.0769361	0.0132766	0.8033
199250	0.193322	0.493459	0.0745325	0.0107071	0.807479
201887	0.192886	0.351275	0.0746402	0.0108223	0.807479
205700	0.193602	0.89314	0.0744634	0.0106333	0.807479
419631	0.19037	0.511594	0.0752669	0.0114922	0.807479
223973	0.202525	0.266168	0.0723209	0.00834306	0.809887
227017	0.205006	0.296315	0.0717439	0.00772627	0.809887
309642	0.205213	0.429354	0.0716963	0.0076754	0.809887
histidine	0.202469	0.502476	0.0723341	0.00835709	0.809887
inositol_myo_	0.205008	0.584121	0.0717437	0.007726	0.809887
199609	0.238937	0.532598	0.0645697	5.7257e-05	0.811456
213253	0.212852	0.644966	0.0699702	0.00583023	0.811456
223521	0.240984	0.506111	0.064175	-0.000364674	0.811456
231326	0.222134	0.617596	0.0679654	0.00368714	0.811456
268506	0.228347	0.584605	0.0666763	0.0023091	0.811456
629906	0.230858	0.514819	0.0661668	0.00176446	0.811456
868881	0.22888	0.501572	0.0665676	0.002193	0.811456
925385	0.230333	0.565193	0.0662728	0.00187778	0.811456
arabitol	0.223851	0.550421	0.0676051	0.00330203	0.811456
lathosterol_NIST	0.235198	0.52998	0.0653009	0.000838869	0.811456
palmitic_acid	0.210104	0.376604	0.070583	0.00648533	0.811456
palmitoleic_acid	0.212586	0.321055	0.0700292	0.00589332	0.811456
shikimic_acid	0.24083	0.447316	0.0642046	-0.000332987	0.811456
sucrose	0.229226	0.428881	0.0664971	0.00211759	0.811456
threonic_acid	0.23408	0.484841	0.0655221	0.00107536	0.811456
xylitol	0.227854	0.258659	0.066777	0.00241679	0.811456
2_ketoisocaproic_acid	0.246582	0.633801	0.0631153	-0.00149745	0.821361
223675	0.248401	0.881095	0.062777	-0.00185903	0.821361
cysteine_glycine	0.258285	0.61602	0.0609885	-0.00377087	0.841973
fructose	0.261517	0.651613	0.0604214	-0.00437716	0.841973
taurine	0.260474	0.440155	0.0606035	-0.00418248	0.841973
878431	0.264344	0.512143	0.059932	-0.00490032	0.843674
214011	0.285528	0.467714	0.056454	-0.00861809	0.848146
199806	0.365633	0.539429	0.0457314	-0.0200802	0.848146
200471	0.329565	0.688154	0.0501449	-0.0153623	0.848146
200476	0.324206	0.685205	0.0508542	-0.0146041	0.848146
200525	0.28387	0.515575	0.0567147	-0.00833941	0.848146
204425	0.345098	0.397536	0.0481701	-0.0174733	0.848146
206556	0.302332	0.63605	0.0539116	-0.0113358	0.848146
207223	0.329422	0.53144	0.0501637	-0.0153422	0.848146
208845_carbohydrate	0.313339	0.460163	0.0523396	-0.0130163	0.848146
210403	0.377	0.541945	0.0444587	-0.0214407	0.848146
213989	0.300982	0.444481	0.0541094	-0.0111245	0.848146
218765	0.326988	0.332301	0.0504841	-0.0149997	0.848146
223492	0.292378	0.455484	0.0553959	-0.0097492	0.848146
223830	0.337548	0.555944	0.0491152	-0.016463	0.848146
225446	0.351987	0.490176	0.0473311	-0.0183702	0.848146
227352	0.292216	0.373814	0.0554206	-0.00972278	0.848146
228583	0.272834	0.630359	0.0584991	-0.00643205	0.848146
229113	0.350875	0.40923	0.047465	-0.0182271	0.848146
231657	0.282865	0.443739	0.0568737	-0.00816946	0.848146
299707	0.367778	0.437252	0.0454871	-0.0203414	0.848146
339455	0.297143	0.79128	0.0546777	-0.010517	0.848146
381922	0.288951	0.536729	0.0559214	-0.00918744	0.848146
408701	0.375128	0.496399	0.0446647	-0.0212205	0.848146
408731	0.378308	0.458521	0.0443156	-0.0215936	0.848146
486016	0.338434	0.516315	0.0490029	-0.0165831	0.848146
5_aminovaleric_acid_lactame	0.336299	0.394757	0.0492743	-0.016293	0.848146
626960	0.332846	0.63582	0.0497178	-0.0158189	0.848146
629905	0.373622	0.576103	0.0448315	-0.0210422	0.848146
776004	0.371072	0.518702	0.0451159	-0.0207382	0.848146
781707	0.285424	0.43938	0.0564703	-0.00860066	0.848146
790143	0.322916	0.271143	0.0510273	-0.0144191	0.848146
cellobiotol	0.381287	0.541559	0.0439923	-0.0219393	0.848146
cholesterol	0.31163	0.408928	0.0525791	-0.0127603	0.848146
citrulline	0.342779	0.487592	0.0484576	-0.017166	0.848146
galactose_6_phosphate	0.343585	0.561608	0.0483573	-0.0172732	0.848146
glutamylthreonine_by_accurate_mass	0.27694	0.465595	0.0578251	-0.00715244	0.848146
glyceric_acid	0.311967	0.645331	0.0525317	-0.0128109	0.848146
glycolic_acid	0.357329	0.601851	0.0466951	-0.0190501	0.848146
isoterpineol	0.334044	0.644133	0.0495633	-0.0159841	0.848146
lactobionic_acid	0.357249	0.530932	0.0467046	-0.0190399	0.848146
lignoceric_acid	0.314129	0.312327	0.0522295	-0.013134	0.848146
mannitol	0.356785	0.634134	0.0467594	-0.0189814	0.848146
myristic_acid	0.333814	0.386325	0.0495929	-0.0159524	0.848146
N_acetylglutamate	0.311164	0.641349	0.0526447	-0.0126902	0.848146
octadecanol	0.380313	0.396711	0.0440976	-0.0218267	0.848146
phenylethylamine	0.362231	0.572141	0.0461226	-0.0196621	0.848146
pipecolic_acid	0.295736	0.489958	0.0548883	-0.0102918	0.848146
rhamnose	0.381163	0.567162	0.0440056	-0.0219251	0.848146
stearic_acid	0.285422	0.58752	0.0564707	-0.0086003	0.848146
xylose	0.268893	0.36406	0.0591575	-0.00572822	0.848146
199239	0.394445	0.421361	0.0426044	-0.0234228	0.853845
213143	0.39548	0.406848	0.042498	-0.0235367	0.853845
217870	0.394154	0.632131	0.0426344	-0.0233908	0.853845
483342	0.393543	0.510414	0.0426975	-0.0233234	0.853845
5_hydroxynorvaline_NIST	0.391816	0.389449	0.0428765	-0.023132	0.853845
314770	0.402945	0.550721	0.0417417	-0.0243451	0.858233
1_methyl_1_3_propanediyl_bis_oxy_2TMS_NIST	0.406065	0.346326	0.0414315	-0.0246767	0.858233
200914	0.406866	0.504392	0.0413524	-0.0247613	0.858233
226879	0.405561	0.432671	0.0414813	-0.0246234	0.858233
proline	0.414296	0.546656	0.040629	-0.0255345	0.868913
2_deoxyisotetronic_acid_NIST	0.436572	0.670374	0.0385684	-0.0277373	0.877271
2_3_dihydroxybutanoic_acid_NIST	0.431801	0.484089	0.0389966	-0.0272795	0.877271
200906	0.45464	0.487557	0.0370083	-0.0294049	0.877271
204344	0.441286	0.425919	0.0381521	-0.0281822	0.877271
213182	0.458609	0.643944	0.0366781	-0.0297578	0.877271
224859	0.448821	0.419487	0.0375003	-0.0288789	0.877271
227691	0.454178	0.575698	0.037047	-0.0293635	0.877271
241898	0.447295	0.830155	0.037631	-0.0287393	0.877271
280602	0.463695	0.570311	0.0362615	-0.0302032	0.877271
281951	0.450686	0.832154	0.0373416	-0.0290487	0.877271
428311	0.451909	0.712109	0.037238	-0.0291593	0.877271
783616	0.435006	0.523439	0.0387082	-0.0275878	0.877271
920091	0.462891	0.389668	0.036327	-0.0301333	0.877271
alpha_terpineol	0.425449	0.62619	0.0395776	-0.0266585	0.877271
cysteine	0.45247	0.426649	0.0371907	-0.02921	0.877271
indole_3_acetate	0.458795	0.516959	0.0366629	-0.0297742	0.877271
N_acetylmannosamine	0.453209	0.4721	0.0371284	-0.0292765	0.877271
threitol	0.459514	0.491947	0.0366035	-0.0298377	0.877271
tocopherol_alpha	0.423025	0.411441	0.0398027	-0.0264179	0.877271
295066	0.473356	0.501854	0.0354894	-0.0310286	0.886411
362075	0.473156	0.393625	0.0355051	-0.0310118	0.886411
adenosine_5_phosphate	0.479303	0.431193	0.0350263	-0.0315236	0.887601
heptadecanoic_acid_NIST	0.481247	0.472268	0.034877	-0.0316832	0.887601
levoglucosan	0.48036	0.472441	0.034945	-0.0316105	0.887601
1_5_anhydroglucitol	0.485869	0.406559	0.0345256	-0.0320589	0.891647
malic_acid	0.488409	0.535387	0.0343348	-0.0322628	0.891848
199802	0.616675	0.48212	0.0265301	-0.0406057	0.911389
200541	0.556399	0.406478	0.029783	-0.0371286	0.911389
200571	0.510002	0.533944	0.0327764	-0.0339287	0.911389
204157	0.523771	0.453984	0.0318394	-0.0349303	0.911389
210286	0.6242	0.409015	0.0261694	-0.0409913	0.911389
212208	0.592598	0.520081	0.0277498	-0.0393019	0.911389
214535	0.626486	0.396045	0.0260617	-0.0411064	0.911389
221574	0.602153	0.625849	0.0272536	-0.0398324	0.911389
222169	0.58818	0.418549	0.0279848	-0.0390507	0.911389
223597	0.515115	0.388914	0.0324234	-0.034306	0.911389
223647	0.580979	0.477497	0.0283755	-0.0386331	0.911389
225427	0.601734	0.420718	0.027275	-0.0398095	0.911389
233466	0.5864	0.431146	0.0280805	-0.0389484	0.911389
235327	0.556252	0.359957	0.0297918	-0.0371191	0.911389
238384	0.566657	0.395098	0.0291814	-0.0377716	0.911389
239599	0.583605	0.45972	0.0282319	-0.0387866	0.911389
284946	0.539652	0.519463	0.0308105	-0.0360301	0.911389
300348	0.560212	0.419678	0.0295569	-0.0373702	0.911389
309532	0.583706	0.438835	0.0282264	-0.0387925	0.911389
309632	0.63499	0.400036	0.0256687	-0.0415266	0.911389
321692	0.615359	0.463514	0.0265942	-0.0405372	0.911389
353747	0.611261	0.461313	0.0267956	-0.0403219	0.911389
362005	0.592272	0.553708	0.027767	-0.0392835	0.911389
400671_carbohydrate	0.592216	0.493654	0.02777	-0.0392804	0.911389
443309	0.574344	0.528398	0.028744	-0.0382392	0.911389
446955	0.539845	0.535477	0.0307984	-0.0360431	0.911389
5_methoxytryptamine	0.610445	0.452759	0.0268361	-0.0402787	0.911389
508772	0.527029	0.403082	0.0316239	-0.0351606	0.911389
607692	0.635683	0.424793	0.0256372	-0.0415603	0.911389
640860	0.61724	0.539228	0.0265027	-0.040635	0.911389
724471	0.562158	0.615686	0.0294427	-0.0374923	0.911389
776547	0.536978	0.534523	0.03098	-0.0358489	0.911389
815932	0.62882	0.632431	0.0259527	-0.041223	0.911389
acetophenone_NIST	0.526575	0.549308	0.0316538	-0.0351287	0.911389
arachidic_acid	0.626413	0.480751	0.0260651	-0.0411028	0.911389
behenic_acid	0.635473	0.479228	0.0256467	-0.04155	0.911389
benzoic_acid	0.597807	0.473566	0.0274773	-0.0395932	0.911389
butane_2_3_diol_NIST	0.57636	0.468746	0.0286311	-0.0383599	0.911389
creatinine	0.505852	0.39935	0.0330673	-0.0336177	0.911389
erythritol	0.594077	0.522922	0.0276719	-0.0393852	0.911389
ethanolamine	0.52174	0.468775	0.031975	-0.0347854	0.911389
fucose	0.620309	0.553428	0.0263548	-0.0407932	0.911389
glycerol	0.538752	0.446936	0.0308674	-0.0359693	0.911389
glycerol_3_galactoside	0.584861	0.439567	0.0281637	-0.0388595	0.911389
inosine	0.582754	0.396939	0.0282783	-0.038737	0.911389
leucine	0.570298	0.412296	0.0289728	-0.0379946	0.911389
lysine	0.502762	0.530901	0.0332866	-0.0333833	0.911389
maltose	0.581	0.625223	0.0283743	-0.0386344	0.911389
naproxen	0.513614	0.488986	0.0325265	-0.0341958	0.911389
phosphoric_acid	0.541831	0.406362	0.0306736	-0.0361765	0.911389
ribitol	0.516974	0.767178	0.0322966	-0.0344415	0.911389
ribose	0.556132	0.416919	0.0297989	-0.0371115	0.911389
salicylaldehyde	0.618114	0.558664	0.0264604	-0.0406802	0.911389
threonine	0.602925	0.423439	0.0272142	-0.0398745	0.911389
valine	0.634313	0.410576	0.0256996	-0.0414936	0.911389
1_monopalmitin	0.677801	0.421263	0.0238642	-0.0434555	0.913112
1_monostearin	0.677626	0.511978	0.023871	-0.0434482	0.913112
200484	0.664566	0.511627	0.0243919	-0.0428915	0.913112
203221	0.663657	0.441582	0.0244291	-0.0428517	0.913112
203592	0.64939	0.403697	0.0250298	-0.0422095	0.913112
219021	0.67148	0.508857	0.0241129	-0.0431896	0.913112
225405	0.646141	0.403286	0.0251711	-0.0420585	0.913112
228605	0.680117	0.573468	0.0237746	-0.0435513	0.913112
228613	0.694105	0.416305	0.0232499	-0.0441122	0.913112
289052	0.687252	0.532683	0.0235034	-0.0438412	0.913112
310667	0.674849	0.562053	0.0239796	-0.0433321	0.913112
780676	0.655494	0.405851	0.0247689	-0.0424884	0.913112
citric_acid	0.673015	0.453022	0.024052	-0.0432548	0.913112
conduritol_beta_expoxide_minor	0.664995	0.49961	0.0243743	-0.0429102	0.913112
gluconic_acid	0.683832	0.506119	0.0236324	-0.0437033	0.913112
glycine	0.656586	0.533149	0.0247229	-0.0425376	0.913112
hypoxanthine	0.679823	0.572598	0.0237859	-0.0435392	0.913112
methionine	0.691712	0.431831	0.0233376	-0.0440184	0.913112
ornithine	0.691384	0.499496	0.0233497	-0.0440055	0.913112
oxalic_acid	0.66808	0.578122	0.0242492	-0.043044	0.913112
p_cresol	0.672539	0.455786	0.0240709	-0.0432346	0.913112
pyruvic_acid	0.659059	0.419108	0.0246193	-0.0426484	0.913112
trans_4_hydroxyproline	0.692328	0.587527	0.0233149	-0.0440426	0.913112
205849	0.719138	0.495953	0.0223806	-0.0450415	0.91648
208690	0.710018	0.468784	0.0226871	-0.0447138	0.91648
212018	0.709477	0.531815	0.0227056	-0.044694	0.91648
219169	0.709479	0.434071	0.0227056	-0.0446941	0.91648
239577	0.712906	0.473151	0.0225888	-0.0448189	0.91648
299159	0.714826	0.472646	0.0225241	-0.0448881	0.91648
306159	0.71852	0.46177	0.022401	-0.0450196	0.91648
402237	0.714632	0.424069	0.0225306	-0.0448811	0.91648
541593	0.706085	0.470742	0.0228229	-0.0445687	0.91648
cytidine_5_diphosphate	0.723839	0.442035	0.022227	-0.0452056	0.91928
2_deoxyerythritol_NIST	0.73463	0.488905	0.021886	-0.0455702	0.923629
2_hydroxybutanoic_acid	0.754359	0.496467	0.0213025	-0.0461939	0.923629
210904	0.740921	0.526563	0.0216944	-0.045775	0.923629
212586	0.748333	0.620382	0.0214753	-0.0460092	0.923629
225431	0.745984	0.556652	0.021544	-0.0459358	0.923629
228369	0.755484	0.484379	0.0212708	-0.0462278	0.923629
270409	0.758742	0.523995	0.0211798	-0.046325	0.923629
281866	0.730842	0.462931	0.0220039	-0.0454441	0.923629
322652	0.755747	0.435366	0.0212634	-0.0462357	0.923629
653386	0.743308	0.468857	0.021623	-0.0458512	0.923629
777809	0.747199	0.433547	0.0215084	-0.0459738	0.923629
aspartic_acid	0.759979	0.527832	0.0211456	-0.0463616	0.923629
capric_acid	0.751665	0.432544	0.0213792	-0.0461119	0.923629
301325	0.765232	0.484455	0.0210027	-0.0465144	0.926944
199786	0.818961	0.487371	0.0197384	-0.0478658	0.931095
2_hydroxyglutaric_acid	0.821042	0.47443	0.0196966	-0.0479106	0.931095
200850	0.805708	0.450709	0.0200174	-0.0475676	0.931095
211972	0.785048	0.508665	0.0204949	-0.0470572	0.931095
215978	0.824469	0.495817	0.0196287	-0.0479831	0.931095
219510	0.80723	0.476175	0.0199843	-0.047603	0.931095
225539	0.816572	0.468474	0.0197872	-0.0478137	0.931095
226303	0.787421	0.477196	0.0204374	-0.0471187	0.931095
228377	0.790462	0.444169	0.0203647	-0.0471964	0.931095
228885	0.796565	0.49554	0.0202222	-0.0473487	0.931095
231947	0.818887	0.496783	0.0197399	-0.0478642	0.931095
232017	0.77933	0.453005	0.0206363	-0.046906	0.931095
309628	0.822607	0.471524	0.0196654	-0.0479439	0.931095
alpha_ketoglutaric_acid	0.809687	0.497898	0.0199314	-0.0476595	0.931095
arabinose	0.805539	0.53477	0.0200211	-0.0475637	0.931095
beta_alanine	0.774312	0.509052	0.0207638	-0.0467697	0.931095
hydroxylamine	0.820951	0.458952	0.0196984	-0.0479086	0.931095
lactic_acid	0.821278	0.468142	0.0196918	-0.0479156	0.931095
pelargonic_acid	0.782228	0.479875	0.0205641	-0.0469832	0.931095
phosphoethanolamine	0.805308	0.535017	0.0200261	-0.0475583	0.931095
salicylic_acid	0.772002	0.454655	0.0208236	-0.0467058	0.931095
xylulose_NIST	0.800424	0.515086	0.0201345	-0.0474424	0.931095
216428	0.839275	0.463021	0.0193515	-0.0482795	0.942019
methanolphosphate	0.837651	0.455279	0.0193806	-0.0482483	0.942019
775976	0.851494	0.467134	0.019142	-0.0485034	0.944184
isoleucine	0.847651	0.583292	0.019206	-0.048435	0.944184
isothreonic_acid	0.851241	0.465614	0.0191462	-0.0484989	0.944184
lauric_acid	0.846204	0.456926	0.0192306	-0.0484087	0.944184
300195	0.868201	0.464416	0.0188835	-0.0487797	0.94557
340645	0.860781	0.499717	0.0189944	-0.0486612	0.94557
925326	0.865957	0.465316	0.0189164	-0.0487446	0.94557
benzylalcohol	0.864563	0.464346	0.0189371	-0.0487224	0.94557
glucose	0.865787	0.504173	0.0189189	-0.0487419	0.94557
propane_1_3_diol_NIST	0.861774	0.48841	0.0189792	-0.0486774	0.94557
748746	0.960072	0.495032	0.0180216	-0.0497011	0.946611
199596	0.925652	0.524548	0.0182352	-0.0494727	0.946611
2_deoxytetronic_acid	0.92002	0.525955	0.0182825	-0.0494221	0.946611
2_hydroxyvaleric_acid	0.977874	0.472441	0.0179617	-0.0497651	0.946611
200453	0.891929	0.479542	0.018571	-0.0491138	0.946611
202571_carbohydrate	0.953891	0.483308	0.0180504	-0.0496703	0.946611
208655	0.934637	0.505241	0.0181669	-0.0495457	0.946611
218465	0.978596	0.474179	0.01796	-0.0497669	0.946611
223548	0.972477	0.481105	0.0179762	-0.0497495	0.946611
224670	0.892228	0.476121	0.0185675	-0.0491176	0.946611
225384	0.937803	0.47124	0.018145	-0.0495692	0.946611
225393	0.97034	0.47471	0.0179828	-0.0497425	0.946611
225555	0.956242	0.518617	0.0180389	-0.0496825	0.946611
228673	0.887021	0.539018	0.0186304	-0.0490503	0.946611
268445	0.926828	0.469827	0.0182257	-0.0494828	0.946611
271416	0.917671	0.468058	0.0183033	-0.0493999	0.946611
3_hydroxybutanoic_acid	0.974802	0.477775	0.0179696	-0.0497566	0.946611
307909	0.876872	0.476614	0.0187619	-0.0489097	0.946611
328652	0.971553	0.472163	0.017979	-0.0497466	0.946611
349887	0.912159	0.477498	0.0183544	-0.0493453	0.946611
362056	0.9743	0.472753	0.017971	-0.0497552	0.946611
621347	0.953627	0.471742	0.0180517	-0.0496688	0.946611
650666	0.881333	0.546306	0.0187027	-0.048973	0.946611
727817	0.918899	0.480401	0.0182923	-0.0494116	0.946611
775885	0.918773	0.482926	0.0182935	-0.0494104	0.946611
806065	0.980058	0.477595	0.0179567	-0.0497704	0.946611
aconitic_acid	0.931529	0.469724	0.0181895	-0.0495215	0.946611
asparagine	0.899491	0.471086	0.0184847	-0.049206	0.946611
caprylic_acid	0.905242	0.475033	0.0184233	-0.0492716	0.946611
dodecanol	0.921768	0.517764	0.0182674	-0.0494382	0.946611
gamma_tocopherol	0.882682	0.465779	0.0186852	-0.0489917	0.946611
glutamic_acid	0.899291	0.485854	0.0184869	-0.0492037	0.946611
glutamine	0.978616	0.472589	0.01796	-0.0497669	0.946611
hippuric_acid	0.950902	0.48383	0.0180658	-0.0496538	0.946611
isocitric_acid	0.92589	0.469771	0.0182333	-0.0494748	0.946611
maleimide	0.959469	0.494579	0.0180242	-0.0496983	0.946611
maltotriose	0.910488	0.476219	0.0183706	-0.049328	0.946611
methionine_sulfoxide	0.950043	0.471116	0.0180704	-0.0496488	0.946611
N_methylalanine	0.951346	0.471267	0.0180635	-0.0496563	0.946611
pyrophosphate	0.882932	0.469746	0.018682	-0.0489951	0.946611
serine	0.903227	0.479895	0.0184444	-0.0492491	0.946611
sorbitol	0.959501	0.472805	0.0180241	-0.0496984	0.946611
urea	0.951477	0.476624	0.0180628	-0.049657	0.946611
201862	0.982889	0.47424	0.0179511	-0.0497764	0.946853
223618	0.992681	0.491452	0.0179381	-0.0497903	0.951293
460930	0.991053	0.474225	0.0179396	-0.0497888	0.951293
629270	0.997504	0.482585	0.0179356	-0.049793	0.953425

## Sheet: C_AUC
Metabolite_name	metabolite_p_value	BMI_p_value	R_square	adjusted_R_square	q_value
214011	0.678672	0.482229	0.0238304	-0.0434916	0.986929
314770	0.774447	0.469483	0.0207604	-0.0467734	0.986929
748746	0.586272	0.392411	0.0280874	-0.0389411	0.986929
1_methyl_1_3_propanediyl_bis_oxy_2TMS_NIST	0.56819	0.502961	0.0290932	-0.0378659	0.986929
1_monopalmitin	0.607964	0.491449	0.0269597	-0.0401465	0.986929
1_monostearin	0.718982	0.455718	0.0223857	-0.045036	0.986929
1_5_anhydroglucitol	0.257236	0.339521	0.0611746	-0.00357194	0.986929
199203	0.675194	0.568374	0.0239661	-0.0433466	0.986929
199239	0.762366	0.442848	0.0210802	-0.0464315	0.986929
199250	0.681138	0.508847	0.0237353	-0.0435933	0.986929
199596	0.6797	0.553775	0.0237906	-0.0435342	0.986929
199609	0.389158	0.405738	0.0431543	-0.0228351	0.986929
199786	0.586656	0.536901	0.0280667	-0.0389632	0.986929
199802	0.42104	0.56329	0.0399884	-0.0262193	0.986929
199806	0.698811	0.447149	0.0230797	-0.0442941	0.986929
199942	0.871854	0.474545	0.0188312	-0.0488356	0.986929
2_aminoadipic_acid	0.472876	0.593261	0.0355271	-0.0309882	0.986929
2_deoxyerythritol_NIST	0.966975	0.478811	0.0179943	-0.0497303	0.986929
2_deoxyisotetronic_acid_NIST	0.700129	0.58316	0.0230326	-0.0443445	0.986929
2_deoxytetronic_acid	0.643401	0.439906	0.0252915	-0.0419298	0.986929
2_hydroxybutanoic_acid	0.889283	0.464798	0.0186027	-0.0490799	0.986929
2_hydroxyglutaric_acid	0.489896	0.431743	0.0342239	-0.0323813	0.986929
2_hydroxyvaleric_acid	0.448225	0.547587	0.0375513	-0.0288244	0.986929
2_ketoisocaproic_acid	0.574177	0.585869	0.0287533	-0.0382292	0.986929
2_3_dihydroxybutanoic_acid_NIST	0.0230999	0.192612	0.18054	0.124025	0.986929
200453	0.686317	0.464844	0.0235385	-0.0438037	0.986929
200471	0.699604	0.448286	0.0230513	-0.0443244	0.986929
200476	0.597868	0.538736	0.0274741	-0.0395966	0.986929
200484	0.840352	0.463385	0.0193323	-0.0483	0.986929
200521	0.503585	0.504952	0.0332279	-0.033446	0.986929
200525	0.142288	0.56795	0.0893743	0.0265726	0.986929
200541	0.899315	0.466736	0.0184866	-0.049204	0.986929
200571	0.612916	0.442284	0.0267139	-0.0404092	0.986929
200906	0.801918	0.467188	0.0201011	-0.0474781	0.986929
200914	0.110707	0.341527	0.101779	0.039833	0.986929
201862	0.874236	0.462077	0.018798	-0.0488711	0.986929
201887	0.685398	0.461926	0.0235731	-0.0437667	0.986929
202571_carbohydrate	0.462946	0.4435	0.0363224	-0.0301381	0.986929
203221	0.800566	0.48629	0.0201313	-0.0474458	0.986929
203592	0.724387	0.49254	0.0222094	-0.0452245	0.986929
204157	0.97654	0.473019	0.017965	-0.0497615	0.986929
204318	0.393651	0.418353	0.0426863	-0.0233353	0.986929
204344	0.264373	0.785203	0.0599269	-0.00490573	0.986929
204425	0.0967551	0.658085	0.1085	0.0470169	0.986929
205700	0.490964	0.692387	0.0341446	-0.0324662	0.986929
205849	0.941834	0.489717	0.0181186	-0.0495973	0.986929
206556	0.280061	0.563178	0.0573209	-0.00769143	0.986929
207223	0.299813	0.533754	0.0542815	-0.0109404	0.986929
208538	0.276977	0.413145	0.0578191	-0.00715893	0.986929
208557	0.811329	0.503921	0.0198965	-0.0476968	0.986929
208655	0.584597	0.577339	0.028178	-0.0388442	0.986929
208690	0.956212	0.5201	0.0180391	-0.0496824	0.986929
208723	0.693664	0.469371	0.023266	-0.044095	0.986929
208845_carbohydrate	0.472044	0.497263	0.0355928	-0.030918	0.986929
210286	0.519425	0.467377	0.0321305	-0.0346191	0.986929
210403	0.545466	0.444072	0.0304473	-0.0364184	0.986929
210904	0.854703	0.502486	0.0190899	-0.0485591	0.986929
211861	0.767329	0.450968	0.0209466	-0.0465743	0.986929
211972	0.101939	0.32613	0.105892	0.0442291	0.986929
211979	0.751611	0.476728	0.0213807	-0.0461102	0.986929
212018	0.69065	0.485952	0.0233768	-0.0439765	0.986929
212208	0.658611	0.496467	0.0246379	-0.0426284	0.986929
212586	0.646414	0.454119	0.0251592	-0.0420713	0.986929
212649	0.222503	0.543726	0.0678877	0.00360406	0.986929
213143	0.402774	0.466089	0.0417588	-0.0243268	0.986929
213182	0.831736	0.479331	0.0194894	-0.048132	0.986929
213253	0.672548	0.472669	0.0240705	-0.043235	0.986929
213697	0.628965	0.445872	0.0259459	-0.0412302	0.986929
213960	0.361275	0.357548	0.0462335	-0.0195435	0.986929
213961	0.577792	0.398882	0.0285514	-0.038445	0.986929
213972	0.445924	0.548138	0.037749	-0.0286132	0.986929
213989	0.978803	0.473531	0.0179595	-0.0497674	0.986929
214535	0.727938	0.4887	0.0220956	-0.0453461	0.986929
215978	0.872996	0.465751	0.0188152	-0.0488527	0.986929
216428	0.385598	0.434382	0.0435304	-0.0224331	0.986929
217870	0.977599	0.472419	0.0179624	-0.0497644	0.986929
218465	0.450541	0.41209	0.0373539	-0.0290355	0.986929
218765	0.494888	0.493752	0.0338554	-0.0327752	0.986929
219021	0.522769	0.361781	0.0319062	-0.0348589	0.986929
219510	0.690937	0.552226	0.0233662	-0.0439879	0.986929
220010	0.690881	0.527614	0.0233683	-0.0439857	0.986929
221574	0.703276	0.568961	0.0229211	-0.0444636	0.986929
222169	0.0573836	0.421564	0.134781	0.0751103	0.986929
223492	0.852446	0.470479	0.0191264	-0.04852	0.986929
223497	0.974723	0.4722	0.0179698	-0.0497564	0.986929
223505	0.525816	0.495173	0.0317038	-0.0350752	0.986929
223521	0.126374	0.50376	0.095215	0.032816	0.986929
223548	0.758527	0.451321	0.0211858	-0.0463187	0.986929
223566	0.503425	0.379992	0.0332393	-0.0334338	0.986929
223597	0.293605	0.388928	0.0552096	-0.00994833	0.986929
223618	0.719034	0.552501	0.022384	-0.0450378	0.986929
223629	0.133596	0.371389	0.0924726	0.0298845	0.986929
223647	0.468674	0.455052	0.0358604	-0.0306319	0.986929
223675	0.200551	0.920203	0.0727858	0.00883996	0.986929
223830	0.133098	0.365575	0.0926568	0.0300814	0.986929
223871	0.295787	0.417243	0.0548806	-0.0103	0.986929
223973	0.721522	0.444535	0.0223023	-0.0451251	0.986929
224670	0.827979	0.47547	0.0195606	-0.0480559	0.986929
224859	0.464154	0.413834	0.0362243	-0.030243	0.986929
225384	0.85173	0.466632	0.0191381	-0.0485075	0.986929
225393	0.788619	0.556752	0.0204086	-0.0471495	0.986929
225396	0.299858	0.431596	0.0542748	-0.0109476	0.986929
225398	0.46224	0.454454	0.03638	-0.0300765	0.986929
225401	0.782888	0.45736	0.0205478	-0.0470006	0.986929
225405	0.177659	0.308628	0.0785809	0.0150347	0.986929
225423	0.762564	0.461378	0.0210748	-0.0464373	0.986929
225427	0.934779	0.471187	0.0181659	-0.0495468	0.986929
225431	0.706123	0.485428	0.0228215	-0.0445701	0.986929
225446	0.590873	0.461331	0.0278412	-0.0392043	0.986929
225481	0.733973	0.466011	0.0219063	-0.0455484	0.986929
225486	0.180189	0.557212	0.0779007	0.0143077	0.986929
225539	0.932193	0.470566	0.0181846	-0.0495268	0.986929
225555	0.884344	0.526504	0.018664	-0.0490144	0.986929
226303	0.671329	0.455521	0.0241189	-0.0431832	0.986929
226330	0.406511	0.513352	0.0413874	-0.0247238	0.986929
226879	0.594799	0.486803	0.027634	-0.0394257	0.986929
227017	0.288628	0.379146	0.0559714	-0.00913401	0.986929
227352	0.302239	0.400868	0.0539253	-0.0113212	0.986929
227677	0.37771	0.454448	0.044381	-0.0215238	0.986929
227691	0.756891	0.531001	0.0212313	-0.04627	0.986929
228249	0.25283	0.272897	0.0619654	-0.00272659	0.986929
228369	0.874356	0.467709	0.0187963	-0.0488729	0.986929
228377	0.898753	0.475729	0.0184928	-0.0491973	0.986929
228583	0.59239	0.430621	0.0277608	-0.0392902	0.986929
228605	0.487223	0.585449	0.0344238	-0.0321677	0.986929
228613	0.491377	0.593138	0.034114	-0.0324989	0.986929
228673	0.947628	0.5103	0.0180839	-0.0496345	0.986929
228885	0.766912	0.53948	0.0209577	-0.0465625	0.986929
229113	0.793941	0.500938	0.0202829	-0.0472838	0.986929
231326	0.901535	0.467669	0.0184625	-0.0492298	0.986929
231657	0.429722	0.343698	0.0391853	-0.0270778	0.986929
231947	0.222749	0.416608	0.0678359	0.00354872	0.986929
232017	0.203465	0.452202	0.0721014	0.0081084	0.986929
233017	0.758398	0.462311	0.0211894	-0.0463148	0.986929
233466	0.79179	0.503693	0.0203333	-0.0472299	0.986929
235327	0.441861	0.454287	0.0381018	-0.028236	0.986929
238384	0.92553	0.486867	0.0182362	-0.0494717	0.986929
239577	0.964131	0.473152	0.0180049	-0.0497189	0.986929
239599	0.546026	0.405056	0.0304127	-0.0364554	0.986929
241087	0.259583	0.515868	0.0607598	-0.00401537	0.986929
241310	0.304793	0.372524	0.053554	-0.0117182	0.986929
241898	0.553179	0.449248	0.0299761	-0.0369221	0.986929
268445	0.440042	0.48379	0.0382613	-0.0280655	0.986929
268506	0.710808	0.471929	0.0226601	-0.0447426	0.986929
270409	0.439041	0.508994	0.0383495	-0.0279712	0.986929
271416	0.561772	0.447526	0.0294653	-0.0374681	0.986929
273952	0.891422	0.465706	0.018577	-0.0491074	0.986929
276947	0.490297	0.45599	0.0341941	-0.0324132	0.986929
280051	0.688713	0.49403	0.0234488	-0.0438996	0.986929
280602	0.203238	0.511562	0.0721543	0.00816493	0.986929
281866	0.880868	0.475638	0.0187088	-0.0489665	0.986929
281951	0.764459	0.59346	0.0210235	-0.0464921	0.986929
284946	0.853333	0.468102	0.019112	-0.0485355	0.986929
288822	0.237893	0.532361	0.0647724	0.000273972	0.986929
289052	0.766536	0.450203	0.0209677	-0.0465517	0.986929
295066	0.711402	0.515874	0.0226398	-0.0447643	0.986929
299159	0.611893	0.455726	0.0267643	-0.0403554	0.986929
299707	0.46505	0.499889	0.0361517	-0.0303206	0.986929
3_aminoisobutyric_acid	0.969548	0.473913	0.0179854	-0.0497397	0.986929
3_hydroxybutanoic_acid	0.464492	0.58592	0.0361969	-0.0302723	0.986929
300195	0.608614	0.429856	0.0269272	-0.0401812	0.986929
300348	0.726671	0.435965	0.022136	-0.0453029	0.986929
301325	0.313028	0.440336	0.052383	-0.0129699	0.986929
301536	0.750085	0.472068	0.0214246	-0.0460634	0.986929
304346	0.910386	0.47945	0.0183716	-0.0493269	0.986929
306159	0.786226	0.4459	0.0204662	-0.0470878	0.986929
307909	0.923882	0.476059	0.0182497	-0.0494572	0.986929
309532	0.506392	0.378279	0.0330292	-0.0336584	0.986929
309540	0.170592	0.384821	0.0805384	0.0171273	0.986929
309628	0.519633	0.378778	0.0321165	-0.0346341	0.986929
309632	0.465593	0.464164	0.0361078	-0.0303675	0.986929
309642	0.731939	0.537227	0.0219696	-0.0454808	0.986929
309730	0.760621	0.471878	0.021128	-0.0463805	0.986929
310667	0.976049	0.472259	0.0179663	-0.0497602	0.986929
310706	0.286411	0.430487	0.0563159	-0.00876576	0.986929
319168	0.20632	0.672789	0.0714416	0.00740305	0.986929
321685	0.892379	0.479382	0.0185657	-0.0491195	0.986929
321692	0.946178	0.471199	0.0180922	-0.0496256	0.986929
322652	0.0417719	0.238967	0.150802	0.0922368	0.986929
328652	0.024859	0.169099	0.176874	0.120107	0.986929
339455	0.688149	0.431045	0.0234698	-0.0438771	0.986929
340645	0.517091	0.44277	0.0322887	-0.0344501	0.986929
349887	0.452729	0.409454	0.0371688	-0.0292333	0.986929
353747	0.784521	0.445971	0.0205077	-0.0470435	0.986929
356938	0.0703377	0.511363	0.124515	0.0641371	0.986929
356985	0.130066	0.568639	0.0937928	0.0312957	0.986929
362005	0.293871	0.293401	0.0551694	-0.00999131	0.986929
362056	0.878504	0.462742	0.01874	-0.0489331	0.986929
362075	0.644365	0.417665	0.025249	-0.0419752	0.986929
381922	0.825868	0.488564	0.0196014	-0.0480123	0.986929
4_hydroxyproline	0.218569	0.303651	0.068724	0.00449806	0.986929
400671_carbohydrate	0.367088	0.528767	0.0455654	-0.0202576	0.986929
402237	0.675178	0.417049	0.0239667	-0.0433459	0.986929
408701	0.0465609	0.548412	0.145328	0.086385	0.986929
408731	0.968531	0.471935	0.0179888	-0.0497361	0.986929
419631	0.282586	0.293389	0.056918	-0.00812209	0.986929
425836	0.676539	0.532361	0.0239134	-0.0434029	0.986929
428311	0.551193	0.523513	0.0300963	-0.0367937	0.986929
438057	0.218129	0.380303	0.0688185	0.00459911	0.986929
443309	0.56289	0.478117	0.0293999	-0.0375381	0.986929
445906	0.739978	0.459706	0.0217227	-0.0457447	0.986929
446628	0.781086	0.484076	0.0205925	-0.0469529	0.986929
446955	0.670482	0.465603	0.0241528	-0.043147	0.986929
455340	0.538362	0.55672	0.0308921	-0.0359429	0.986929
455829	0.200625	0.398836	0.0727683	0.00882124	0.986929
455836	0.389969	0.417791	0.0430692	-0.022926	0.986929
460930	0.635673	0.412209	0.0256376	-0.0415598	0.986929
474826	0.925104	0.470621	0.0182396	-0.049468	0.986929
483342	0.346802	0.401407	0.0479606	-0.0176973	0.986929
486016	0.388087	0.390097	0.0432668	-0.0227148	0.986929
5_aminovaleric_acid_lactame	0.960757	0.479379	0.0180186	-0.0497042	0.986929
5_methoxytryptamine	0.341339	0.688814	0.0486374	-0.0169738	0.986929
508772	0.798837	0.465256	0.0201704	-0.0474041	0.986929
537868	0.38752	0.488668	0.0433267	-0.0226508	0.986929
541593	0.559065	0.416321	0.0296246	-0.0372978	0.986929
607692	0.466106	0.580315	0.0360665	-0.0304117	0.986929
621347	0.679676	0.495347	0.0237916	-0.0435331	0.986929
626960	0.257233	0.455892	0.0611751	-0.00357149	0.986929
629270	0.557758	0.425743	0.0297021	-0.037215	0.986929
629905	0.057128	0.444533	0.135006	0.0753511	0.986929
629906	0.272665	0.471223	0.058527	-0.00640215	0.986929
640860	0.658085	0.422985	0.02466	-0.0426049	0.986929
650088	0.402849	0.497763	0.0417513	-0.0243348	0.986929
650666	0.355926	0.507423	0.046861	-0.0188728	0.986929
653386	0.975099	0.473349	0.0179688	-0.0497575	0.986929
693644	0.458871	0.436013	0.0366566	-0.0297809	0.986929
724471	0.479098	0.413438	0.0350421	-0.0315067	0.986929
727817	0.652358	0.441196	0.0249022	-0.0423459	0.986929
775885	0.394803	0.492798	0.0425675	-0.0234623	0.986929
775915	0.765934	0.500428	0.0209838	-0.0465345	0.986929
775976	0.885329	0.469032	0.0186515	-0.0490277	0.986929
776004	0.504647	0.389117	0.0331526	-0.0335265	0.986929
776547	0.906751	0.467789	0.0184078	-0.0492882	0.986929
776553	0.792749	0.449572	0.0203108	-0.047254	0.986929
777809	0.640721	0.435566	0.0254104	-0.0418026	0.986929
780676	0.508259	0.465704	0.0328981	-0.0337986	0.986929
781707	0.959342	0.497578	0.0180248	-0.0496977	0.986929
783616	0.938296	0.485233	0.0181417	-0.0495727	0.986929
790143	0.653267	0.513545	0.0248635	-0.0423873	0.986929
806065	0.395587	0.490719	0.042487	-0.0235484	0.986929
815932	0.695741	0.560297	0.0231904	-0.0441758	0.986929
823068	0.714263	0.441757	0.022543	-0.0448678	0.986929
827800	0.821072	0.453859	0.019696	-0.0479112	0.986929
868881	0.466923	0.463534	0.0360007	-0.030482	0.986929
878431	0.586211	0.504276	0.0280907	-0.0389375	0.986929
920091	0.0686941	0.890637	0.125707	0.0654107	0.986929
925326	0.642141	0.464088	0.0253473	-0.0418701	0.986929
925385	0.907007	0.476047	0.0184052	-0.0492909	0.986929
acetophenone_NIST	0.366123	0.612878	0.0456753	-0.0201402	0.986929
aconitic_acid	0.448763	0.447269	0.0375053	-0.0288736	0.986929
adenosine	0.893667	0.471681	0.0185506	-0.0491356	0.986929
adenosine_5_phosphate	0.959081	0.483633	0.0180259	-0.0496964	0.986929
alanine	0.846619	0.495967	0.0192235	-0.0484163	0.986929
alpha_ketoglutaric_acid	0.0986963	0.462083	0.107506	0.0459552	0.986929
alpha_terpineol	0.875883	0.46488	0.0187754	-0.0488953	0.986929
aminomalonic_acid	0.509478	0.576216	0.0328129	-0.0338896	0.986929
arabinose	0.919041	0.489916	0.0182911	-0.049413	0.986929
arabitol	0.524871	0.45789	0.0317664	-0.0350083	0.986929
arachidic_acid	0.15072	0.443546	0.0865565	0.0235603	0.986929
arachidonic_acid	0.101385	0.34631	0.106164	0.0445201	0.986929
asparagine	0.376817	0.412544	0.0444788	-0.0214192	0.986929
aspartic_acid	0.894596	0.482645	0.0185398	-0.0491471	0.986929
behenic_acid	0.776391	0.441895	0.0207106	-0.0468266	0.986929
benzoic_acid	0.910419	0.476205	0.0183712	-0.0493273	0.986929
benzylalcohol	0.203011	0.461059	0.0722072	0.00822152	0.986929
beta_alanine	0.277188	0.591025	0.0577849	-0.00719545	0.986929
beta_sitosterol	0.588701	0.497205	0.0279569	-0.0390805	0.986929
butane_2_3_diol_NIST	0.959161	0.476167	0.0180256	-0.0496968	0.986929
capric_acid	0.3333	0.453007	0.0496593	-0.0158815	0.986929
caprylic_acid	0.372091	0.37492	0.0450018	-0.0208601	0.986929
cellobiotol	0.528538	0.506606	0.0315249	-0.0352665	0.986929
cholesterol	0.313367	0.345343	0.0523356	-0.0130206	0.986929
citric_acid	0.549311	0.42322	0.0302109	-0.0366711	0.986929
citrulline	0.806277	0.476182	0.020005	-0.0475809	0.986929
conduritol_beta_expoxide_minor	0.952986	0.472178	0.018055	-0.0496654	0.986929
creatinine	0.209211	0.378669	0.070784	0.00670018	0.986929
cysteine	0.468363	0.511263	0.0358853	-0.0306053	0.986929
cysteine_glycine	0.579015	0.556793	0.0284837	-0.0385174	0.986929
cystine	0.0473185	0.912402	0.144513	0.0855144	0.986929
cytidine_5_diphosphate	0.840486	0.456703	0.0193299	-0.0483025	0.986929
dodecanol	0.848364	0.462452	0.019194	-0.0484478	0.986929
erythritol	0.175627	0.360279	0.0791348	0.0156269	0.986929
ethanolamine	0.364102	0.536464	0.0459068	-0.0198927	0.986929
fructose	0.662052	0.476564	0.0244951	-0.0427811	0.986929
fucose	0.579626	0.510254	0.0284499	-0.0385535	0.986929
fumaric_acid	0.798289	0.47284	0.0201828	-0.0473908	0.986929
galactose_6_phosphate	0.339168	0.347899	0.0489102	-0.0166822	0.986929
gamma_tocopherol	0.734986	0.458659	0.021875	-0.0455819	0.986929
gluconic_acid	0.952365	0.520594	0.0180582	-0.049662	0.986929
glucose	0.713739	0.467973	0.0225606	-0.044849	0.986929
glucuronic_acid	0.611689	0.52632	0.0267744	-0.0403446	0.986929
glutamic_acid	0.651885	0.43595	0.0249225	-0.0423242	0.986929
glutamine	0.875021	0.473662	0.0187872	-0.0488827	0.986929
glutamylthreonine_by_accurate_mass	0.345873	0.427047	0.0480747	-0.0175754	0.986929
glyceric_acid	0.0513635	0.821448	0.140374	0.0810895	0.986929
glycerol	0.559571	0.421683	0.0295947	-0.0373298	0.986929
glycerol_3_galactoside	0.757686	0.435721	0.0212091	-0.0462937	0.986929
glycerol_alpha_phosphate	0.70547	0.454282	0.0228443	-0.0445458	0.986929
glycine	0.333735	0.586219	0.0496031	-0.0159415	0.986929
glycolic_acid	0.236526	0.529169	0.0650397	0.000559693	0.986929
heptadecanoic_acid_NIST	0.523258	0.43306	0.0318736	-0.0348938	0.986929
hippuric_acid	0.576339	0.538435	0.0286323	-0.0383586	0.986929
histidine	0.234165	0.509196	0.0655052	0.0010573	0.986929
hydroxylamine	0.691049	0.437132	0.0233621	-0.0439923	0.986929
hypoxanthine	0.431593	0.597099	0.0390154	-0.0272594	0.986929
indole_3_acetate	0.726559	0.439326	0.0221396	-0.0452991	0.986929
indole_3_lactate	0.495495	0.588549	0.033811	-0.0328227	0.986929
inosine	0.42708	0.357076	0.0394272	-0.0268192	0.986929
inositol_myo_	0.979219	0.473086	0.0179586	-0.0497684	0.986929
isocitric_acid	0.517592	0.477963	0.0322546	-0.0344864	0.986929
isoheptadecanoic_acid	0.238212	0.37433	0.0647104	0.000207706	0.986929
isoleucine	0.403435	0.777389	0.0416927	-0.0243975	0.986929
isoterpineol	0.831835	0.504994	0.0194875	-0.048134	0.986929
isothreonic_acid	0.734676	0.448834	0.0218846	-0.0455717	0.986929
lactic_acid	0.316472	0.55153	0.0519047	-0.0134811	0.986929
lactobionic_acid	0.954764	0.492867	0.0180461	-0.0496749	0.986929
lathosterol_NIST	0.812678	0.449572	0.0198681	-0.0477273	0.986929
lauric_acid	0.219202	0.477735	0.0685881	0.00435281	0.986929
leucine	0.0540151	0.95569	0.137834	0.0783738	0.986929
levoglucosan	0.293887	0.53776	0.0551669	-0.00999402	0.986929
lignoceric_acid	0.82032	0.45466	0.019711	-0.0478951	0.986929
linoleic_acid	0.179037	0.291567	0.078209	0.0146372	0.986929
lysine	0.275642	0.541645	0.0580369	-0.00692606	0.986929
maleimide	0.60095	0.396952	0.0273152	-0.0397665	0.986929
malic_acid	0.850438	0.475371	0.0191594	-0.0484848	0.986929
maltose	0.557313	0.542653	0.0297285	-0.0371868	0.986929
maltotriose	0.356637	0.560577	0.0467768	-0.0189627	0.986929
mannitol	0.975	0.5331	0.0179691	-0.0497572	0.986929
methanolphosphate	0.922728	0.480573	0.0182593	-0.0494469	0.986929
methionine	0.801371	0.446635	0.0201133	-0.0474651	0.986929
methionine_sulfoxide	0.117361	0.405364	0.0988788	0.0367325	0.986929
myristic_acid	0.0792611	0.309342	0.118503	0.0577105	0.986929
N_acetylglutamate	0.246257	0.543121	0.0631761	-0.00143249	0.986929
N_acetylmannosamine	0.538888	0.660342	0.0308589	-0.0359785	0.986929
N_methylalanine	0.515833	0.551675	0.0323744	-0.0343584	0.986929
naproxen	0.67913	0.474225	0.0238127	-0.0435106	0.986929
octadecanol	0.339466	0.648449	0.0488726	-0.0167224	0.986929
oleic_acid	0.102262	0.244791	0.105734	0.04406	0.986929
ornithine	0.649855	0.480393	0.0250097	-0.042231	0.986929
oxalic_acid	0.0857058	0.232249	0.114576	0.0535123	0.986929
oxoproline	0.153008	0.37489	0.0858208	0.022774	0.986929
p_cresol	0.192721	0.451552	0.074681	0.0108659	0.986929
palmitic_acid	0.121028	0.26276	0.0973537	0.0351023	0.986929
palmitoleic_acid	0.270501	0.364653	0.0588873	-0.00601698	0.986929
pelargonic_acid	0.532508	0.445085	0.0312667	-0.0355425	0.986929
phenylalanine	0.710739	0.490087	0.0226625	-0.0447401	0.986929
phenylethylamine	0.73821	0.463054	0.0217763	-0.0456874	0.986929
phosphoethanolamine	0.979053	0.472306	0.017959	-0.049768	0.986929
phosphoric_acid	0.608207	0.424102	0.0269476	-0.0401595	0.986929
pipecolic_acid	0.828231	0.49662	0.0195558	-0.048061	0.986929
proline	0.203889	0.556791	0.0720029	0.00800306	0.986929
propane_1_3_diol_NIST	0.325123	0.50577	0.0507318	-0.014735	0.986929
pseudo_uridine	0.545723	0.434445	0.0304314	-0.0364354	0.986929
pyrophosphate	0.822371	0.452035	0.0196701	-0.0479389	0.986929
pyruvic_acid	0.0935997	0.620375	0.110159	0.0487906	0.986929
rhamnose	0.656847	0.525082	0.0247119	-0.0425494	0.986929
ribitol	0.491434	0.47634	0.0341098	-0.0325034	0.986929
ribose	0.713959	0.464729	0.0225532	-0.0448569	0.986929
salicylaldehyde	0.618393	0.500029	0.026447	-0.0406946	0.986929
salicylic_acid	0.361976	0.381062	0.0461521	-0.0196305	0.986929
serine	0.703466	0.455405	0.0229145	-0.0444708	0.986929
shikimic_acid	0.679327	0.494934	0.023805	-0.0435188	0.986929
sorbitol	0.348939	0.427274	0.0476997	-0.0179762	0.986929
stearic_acid	0.27108	0.369764	0.0587906	-0.00612041	0.986929
succinic_acid	0.204647	0.324397	0.0718271	0.00781519	0.986929
sucrose	0.222706	0.556037	0.0678449	0.00355835	0.986929
taurine	0.856976	0.549929	0.0190536	-0.0485978	0.986929
threitol	0.652265	0.437477	0.0249062	-0.0423416	0.986929
threonic_acid	0.305389	0.555087	0.0534679	-0.0118102	0.986929
threonine	0.634765	0.410849	0.0256789	-0.0415156	0.986929
tocopherol_alpha	0.833098	0.454455	0.019464	-0.0481592	0.986929
trans_4_hydroxyproline	0.375251	0.373563	0.0446511	-0.0212351	0.986929
tryptophan	0.949209	0.48261	0.018075	-0.049644	0.986929
tyrosine	0.461814	0.592558	0.0364148	-0.0300393	0.986929
urea	0.067831	0.774707	0.126344	0.0660919	0.986929
uric_acid	0.303956	0.464732	0.0536753	-0.0115885	0.986929
uridine	0.220447	0.498478	0.0683225	0.00406885	0.986929
valine	0.129088	0.966729	0.0941652	0.0316939	0.986929
xylitol	0.899871	0.466351	0.0184805	-0.0492105	0.986929
xylose	0.935395	0.475044	0.0181616	-0.0495514	0.986929
xylulose_NIST	0.69962	0.464328	0.0230508	-0.0443251	0.986929
200850	0.983147	0.47813	0.0179506	-0.049777	0.988124
219169	0.985551	0.477906	0.0179465	-0.0497813	0.988124
5_hydroxynorvaline_NIST	0.995011	0.476545	0.0179366	-0.0497919	0.995011

## Sheet: A_Cmax
Metaboilte_name	metabolite_p_value	BMI_p_value	R_square	adjusted_R_square	q_value
204318	0.0116854	0.0467296	0.243631	0.193206	0.397215
223497	0.0182151	0.251263	0.22331	0.171531	0.397215
223505	0.00338652	0.111198	0.29862	0.251862	0.397215
223629	0.0035457	0.112933	0.296632	0.24974	0.397215
223871	0.00970091	0.0586933	0.252064	0.202202	0.397215
224859	0.0154912	0.0679238	0.230757	0.179474	0.397215
225405	0.0156122	0.0282762	0.2304	0.179093	0.397215
227017	0.0136174	0.0719598	0.236658	0.185769	0.397215
227677	0.00129581	0.107616	0.339243	0.295193	0.397215
438057	0.0123945	0.07107	0.24095	0.190347	0.397215
445906	0.0171829	0.104164	0.225996	0.174396	0.397215
455829	0.00670459	0.065799	0.268634	0.219877	0.397215
455836	0.0114546	0.0450821	0.244537	0.194173	0.397215
474826	0.0172097	0.244178	0.225924	0.174319	0.397215
626960	0.0182029	0.281318	0.223341	0.171564	0.397215
trans_4_hydroxyproline	0.00609978	0.0356562	0.272837	0.224359	0.397215
1_monostearin	0.0201124	0.112379	0.218739	0.166655	0.412791
200906	0.0284712	0.210929	0.202621	0.149462	0.423794
208845_carbohydrate	0.02601	0.176099	0.206825	0.153947	0.423794
213253	0.0252936	0.0477832	0.208122	0.15533	0.423794
216428	0.0291508	0.381016	0.201523	0.148291	0.423794
225539	0.027193	0.123835	0.204758	0.151741	0.423794
227352	0.0260233	0.135304	0.206801	0.153921	0.423794
629905	0.0261227	0.227618	0.206624	0.153732	0.423794
241310	0.0313244	0.130516	0.198172	0.144717	0.437178
208723	0.0446738	0.194098	0.18159	0.12703	0.519574
225393	0.0430438	0.0965079	0.183329	0.128884	0.519574
232017	0.0441266	0.069907	0.182167	0.127645	0.519574
640860	0.0417312	0.0444566	0.184777	0.130429	0.519574
N_acetylmannosamine	0.040398	0.0837617	0.186295	0.132049	0.519574
208557	0.0546767	0.126995	0.172136	0.116946	0.551359
225481	0.0495456	0.122744	0.176747	0.121864	0.551359
362056	0.0519043	0.152469	0.174571	0.119543	0.551359
508772	0.0540001	0.0494288	0.172719	0.117567	0.551359
creatinine	0.055308	0.126959	0.171599	0.116373	0.551359
213972	0.0570993	0.0793394	0.170108	0.114782	0.553406
724471	0.0594932	0.302801	0.168187	0.112733	0.561023
199942	0.0622374	0.105541	0.166079	0.110484	0.571456
208538	0.0665554	0.105344	0.162944	0.10714	0.595434
galactose_6_phosphate	0.0706462	0.171015	0.160158	0.104169	0.604946
threonine	0.0710863	0.0805492	0.159868	0.103859	0.604946
204344	0.0915322	0.134221	0.1481	0.0913066	0.686739
212208	0.089834	0.0819457	0.148969	0.0922337	0.686739
222169	0.0909832	0.113796	0.148379	0.0916044	0.686739
225401	0.0865807	0.189947	0.150683	0.0940615	0.686739
607692	0.0904325	0.477882	0.148661	0.091905	0.686739
cysteine	0.092892	0.150091	0.147416	0.0905769	0.686739
proline	0.0944752	0.0653208	0.146632	0.0897411	0.686739
1_methyl_1_3_propanediyl_bis_oxy_2TMS_NIST	0.182794	0.12631	0.116571	0.0576762	0.698782
199802	0.150418	0.113275	0.125307	0.0669938	0.698782
2_deoxytetronic_acid	0.188788	0.10815	0.115142	0.0561515	0.698782
2_3_dihydroxybutanoic_acid_NIST	0.18926	0.151526	0.115032	0.0560337	0.698782
200453	0.207101	0.393903	0.11107	0.0518082	0.698782
200484	0.106279	0.15752	0.141187	0.0839324	0.698782
200521	0.12679	0.196739	0.133078	0.0752833	0.698782
200850	0.167338	0.297533	0.12051	0.0618778	0.698782
201862	0.12603	0.239947	0.133353	0.0755768	0.698782
203592	0.172676	0.308609	0.119106	0.0603802	0.698782
210286	0.183563	0.306475	0.116385	0.0574774	0.698782
210904	0.178532	0.105405	0.11762	0.0587944	0.698782
212018	0.158256	0.191693	0.123016	0.06455	0.698782
213143	0.164035	0.380065	0.121404	0.0628308	0.698782
221574	0.205746	0.372423	0.111357	0.0521146	0.698782
226330	0.183622	0.0921301	0.116371	0.0574623	0.698782
228605	0.186129	0.40252	0.11577	0.056821	0.698782
233017	0.193979	0.340878	0.113944	0.0548738	0.698782
239577	0.159102	0.209167	0.122776	0.0642942	0.698782
241898	0.204876	0.416074	0.111543	0.0523125	0.698782
270409	0.178193	0.0778905	0.117704	0.0588847	0.698782
271416	0.156919	0.110267	0.123398	0.0649577	0.698782
280602	0.135913	0.17636	0.129908	0.0719014	0.698782
281866	0.10629	0.125564	0.141182	0.0839277	0.698782
288822	0.143717	0.119222	0.12737	0.0691949	0.698782
299707	0.212291	0.157671	0.10999	0.0506558	0.698782
3_aminoisobutyric_acid	0.107811	0.0719012	0.140527	0.0832285	0.698782
301325	0.193775	0.175845	0.113991	0.0549232	0.698782
309532	0.151656	0.0914386	0.124936	0.0665988	0.698782
310667	0.101621	0.0837536	0.143257	0.0861406	0.698782
319168	0.201329	0.0923109	0.112308	0.053129	0.698782
356985	0.138482	0.159115	0.129055	0.0709924	0.698782
400671_carbohydrate	0.105438	0.0950145	0.141554	0.0843238	0.698782
419631	0.124843	0.12102	0.133786	0.0760388	0.698782
425836	0.17634	0.0932642	0.11817	0.0593813	0.698782
446628	0.200987	0.142084	0.112383	0.0532085	0.698782
455340	0.188476	0.207342	0.115215	0.0562295	0.698782
537868	0.177655	0.13951	0.117839	0.0590283	0.698782
727817	0.15651	0.0889505	0.123515	0.065083	0.698782
790143	0.115242	0.170058	0.137457	0.0799545	0.698782
815932	0.206824	0.38538	0.111129	0.0518707	0.698782
868881	0.15476	0.179935	0.124022	0.0656236	0.698782
925326	0.156695	0.136128	0.123462	0.0650262	0.698782
925385	0.126905	0.11305	0.133037	0.0752393	0.698782
adenosine	0.128141	0.106612	0.132594	0.0747666	0.698782
arachidonic_acid	0.134194	0.218476	0.130487	0.0725198	0.698782
benzoic_acid	0.178497	0.227597	0.117628	0.0588037	0.698782
beta_sitosterol	0.147578	0.223588	0.126169	0.0679136	0.698782
fucose	0.18679	0.105605	0.115613	0.0566537	0.698782
glutamylthreonine_by_accurate_mass	0.212012	0.159974	0.110047	0.050717	0.698782
glycerol_3_galactoside	0.198509	0.173212	0.112928	0.0537899	0.698782
hypoxanthine	0.187539	0.39822	0.115436	0.0564647	0.698782
methionine	0.209363	0.179923	0.110596	0.0513021	0.698782
N_acetylglutamate	0.167694	0.151338	0.120415	0.0617763	0.698782
pelargonic_acid	0.154554	0.366001	0.124082	0.0656876	0.698782
pyrophosphate	0.148374	0.107489	0.125926	0.0676541	0.698782
salicylaldehyde	0.131213	0.219205	0.131512	0.0736127	0.698782
salicylic_acid	0.206866	0.220575	0.11112	0.0518613	0.698782
1_monopalmitin	0.224373	0.150275	0.107587	0.048093	0.718223
280051	0.223488	0.193492	0.107758	0.0482753	0.718223
322652	0.221886	0.112125	0.10807	0.0486075	0.718223
2_aminoadipic_acid	0.245884	0.132153	0.103658	0.0439017	0.724758
2_hydroxyvaleric_acid	0.247844	0.184789	0.10332	0.0435413	0.724758
200471	0.258887	0.23349	0.101473	0.0415712	0.724758
201887	0.25965	0.196012	0.101349	0.0414388	0.724758
213697	0.247076	0.111024	0.103452	0.0436821	0.724758
223566	0.25762	0.084471	0.10168	0.0417921	0.724758
223597	0.235425	0.40359	0.105516	0.0458841	0.724758
226303	0.246336	0.229371	0.10358	0.0438182	0.724758
276947	0.228664	0.167643	0.106769	0.0472207	0.724758
306159	0.245152	0.0999817	0.103785	0.0440372	0.724758
349887	0.251613	0.127212	0.102679	0.0428574	0.724758
362075	0.240497	0.101094	0.104603	0.0449101	0.724758
428311	0.249714	0.268152	0.103	0.0432005	0.724758
823068	0.252984	0.0863884	0.102448	0.0426115	0.724758
oxoproline	0.256769	0.105224	0.10182	0.0419413	0.724758
uric_acid	0.25009	0.198836	0.102936	0.0431322	0.724758
321692	0.265456	0.119207	0.100418	0.040446	0.735084
199786	0.280609	0.129368	0.0981	0.0379734	0.736088
208690	0.281599	0.128964	0.0979538	0.0378174	0.736088
225384	0.27313	0.236132	0.0992247	0.039173	0.736088
225446	0.279033	0.111996	0.0983339	0.0382228	0.736088
653386	0.275082	0.126318	0.0989276	0.0388561	0.736088
781707	0.274123	0.136703	0.0990733	0.0390115	0.736088
behenic_acid	0.28269	0.119304	0.0977935	0.0376464	0.736088
taurine	0.282696	0.119506	0.0977926	0.0376455	0.736088
aminomalonic_acid	0.289682	0.314116	0.0967835	0.0365691	0.737761
butane_2_3_diol_NIST	0.288216	0.136951	0.0969928	0.0367923	0.737761
xylitol	0.287109	0.240588	0.0971517	0.0369618	0.737761
215978	0.294078	0.217987	0.0961637	0.035908	0.738181
mannitol	0.293693	0.140359	0.0962176	0.0359654	0.738181
205849	0.303021	0.10695	0.0949374	0.0345999	0.740235
206556	0.300364	0.244544	0.0952971	0.0349836	0.740235
phenylethylamine	0.300751	0.127387	0.0952445	0.0349274	0.740235
propane_1_3_diol_NIST	0.303382	0.140962	0.0948889	0.0345481	0.740235
402237	0.314909	0.0953947	0.0933756	0.032934	0.7424
5_aminovaleric_acid_lactame	0.309549	0.143508	0.0940704	0.0336751	0.7424
775976	0.313985	0.0914295	0.0934943	0.0330605	0.7424
878431	0.312167	0.17758	0.0937293	0.0333112	0.7424
rhamnose	0.308339	0.131318	0.0942294	0.0338447	0.7424
glycolic_acid	0.318752	0.177277	0.0928865	0.0324122	0.746418
arabinose	0.32307	0.128297	0.0923458	0.0318355	0.746509
succinic_acid	0.321552	0.101651	0.0925348	0.0320371	0.746509
218465	0.332889	0.230382	0.0911499	0.0305599	0.755762
histidine	0.333573	0.290194	0.0910683	0.0304729	0.755762
inositol_myo_	0.330897	0.205412	0.0913888	0.0308147	0.755762
pseudo_uridine	0.337494	0.150392	0.0906046	0.0299782	0.759713
200571	0.369645	0.143783	0.0870513	0.026188	0.760037
212649	0.369668	0.153895	0.0870488	0.0261854	0.760037
219169	0.350686	0.402673	0.0890946	0.0283676	0.760037
228613	0.358521	0.160958	0.0882327	0.0274482	0.760037
300348	0.341715	0.117569	0.0901132	0.029454	0.760037
362005	0.352153	0.0999737	0.0889313	0.0281934	0.760037
775885	0.367856	0.144079	0.0872379	0.0263871	0.760037
776553	0.36644	0.223985	0.0873867	0.0265458	0.760037
806065	0.354238	0.143264	0.0887007	0.0279474	0.760037
alanine	0.36405	0.122073	0.0876395	0.0268154	0.760037
arabitol	0.352116	0.144772	0.0889354	0.0281978	0.760037
glucose	0.349134	0.120167	0.0892683	0.0285529	0.760037
hydroxylamine	0.353619	0.110956	0.088769	0.0280202	0.760037
leucine	0.370313	0.157978	0.0869818	0.026114	0.760037
phenylalanine	0.363515	0.172623	0.0876963	0.0268761	0.760037
199203	0.409005	0.12419	0.0832324	0.0221146	0.76645
199596	0.405789	0.308672	0.0835248	0.0224265	0.76645
200476	0.380825	0.215217	0.0859113	0.0249721	0.76645
229113	0.409399	0.168638	0.0831968	0.0220766	0.76645
309628	0.410626	0.136267	0.0830863	0.0219587	0.76645
4_hydroxyproline	0.382861	0.137036	0.0857086	0.0247558	0.76645
408701	0.403318	0.137731	0.0837517	0.0226685	0.76645
443309	0.407275	0.121231	0.0833893	0.0222819	0.76645
asparagine	0.402343	0.188159	0.0838418	0.0227646	0.76645
glyceric_acid	0.377751	0.202926	0.0862202	0.0253015	0.76645
lauric_acid	0.410781	0.142428	0.0830723	0.0219438	0.76645
linoleic_acid	0.409962	0.248343	0.083146	0.0220224	0.76645
lysine	0.394734	0.218057	0.0845556	0.023526	0.76645
malic_acid	0.399679	0.219076	0.0840895	0.0230288	0.76645
naproxen	0.384857	0.218159	0.0855113	0.0245454	0.76645
ribose	0.397774	0.222923	0.0842681	0.0232193	0.76645
tocopherol_alpha	0.3935	0.229332	0.0846732	0.0236514	0.76645
228249	0.417382	0.110978	0.0824859	0.0213183	0.774623
199609	0.431946	0.239187	0.0812385	0.0199877	0.780885
228583	0.426678	0.150815	0.0816825	0.0204613	0.780885
228885	0.430699	0.2487	0.0813428	0.020099	0.780885
460930	0.42871	0.139124	0.0815103	0.0202776	0.780885
isoleucine	0.423216	0.119578	0.0819787	0.0207772	0.780885
281951	0.437559	0.35208	0.0807741	0.0194923	0.783526
827800	0.437898	0.284794	0.0807463	0.0194627	0.783526
211979	0.446425	0.239116	0.0800584	0.018729	0.790673
223830	0.446177	0.375166	0.0800781	0.01875	0.790673
748746	0.459478	0.119086	0.0790431	0.0176459	0.790899
210403	0.453766	0.215834	0.0794819	0.018114	0.790899
920091	0.458444	0.155757	0.0791219	0.01773	0.790899
maleimide	0.460153	0.119219	0.0789918	0.0175912	0.790899
threitol	0.454329	0.138618	0.0794382	0.0180675	0.790899
xylose	0.45554	0.164027	0.0793447	0.0179677	0.790899
213960	0.46521	0.153231	0.0786111	0.0171852	0.793366
arachidic_acid	0.466136	0.173446	0.0785421	0.0171116	0.793366
231947	0.470724	0.183339	0.0782034	0.0167503	0.793433
289052	0.469568	0.147059	0.0782883	0.0168408	0.793433
225398	0.475728	0.176034	0.0778398	0.0163624	0.794196
hippuric_acid	0.474675	0.14867	0.0779158	0.0164435	0.794196
304346	0.482515	0.14167	0.0773563	0.0158467	0.799374
446955	0.484809	0.169747	0.0771954	0.015675	0.799374
dodecanol	0.485703	0.127187	0.0771329	0.0156084	0.799374
228369	0.489556	0.165822	0.0768661	0.0153239	0.801286
273952	0.491458	0.153778	0.0767357	0.0151847	0.801286
methanolphosphate	0.49668	0.177289	0.0763817	0.0148072	0.806033
223521	0.499528	0.163581	0.0761912	0.014604	0.806902
2_deoxyisotetronic_acid_NIST	0.511854	0.268133	0.0753873	0.0137465	0.814235
204157	0.515149	0.209581	0.0751779	0.0135231	0.814235
cholesterol	0.509414	0.192411	0.0755439	0.0139135	0.814235
phosphoethanolamine	0.515735	0.132241	0.0751409	0.0134837	0.814235
pyruvic_acid	0.506489	0.233167	0.0757332	0.0141154	0.814235
heptadecanoic_acid_NIST	0.520744	0.160282	0.0748277	0.0131495	0.818438
486016	0.528592	0.224377	0.0743471	0.0126369	0.823355
uridine	0.528351	0.192069	0.0743617	0.0126524	0.823355
lignoceric_acid	0.532633	0.203866	0.0741045	0.0123781	0.825962
213989	0.537328	0.203151	0.0738267	0.0120818	0.829557
225427	0.543074	0.134537	0.0734925	0.0117254	0.834734
2_hydroxyglutaric_acid	0.549307	0.208389	0.0731373	0.0113464	0.837507
203221	0.561128	0.170609	0.0724835	0.010649	0.837507
309730	0.564081	0.387264	0.0723242	0.0104791	0.837507
340645	0.563233	0.217485	0.0723697	0.0105277	0.837507
adenosine_5_phosphate	0.555058	0.15022	0.0728159	0.0110037	0.837507
lactobionic_acid	0.5588	0.159588	0.0726102	0.0107842	0.837507
N_methylalanine	0.554436	0.190786	0.0728504	0.0110404	0.837507
threonic_acid	0.561945	0.16658	0.0724393	0.0106019	0.837507
219510	0.579554	0.149555	0.0715148	0.00961576	0.851555
capric_acid	0.576705	0.141263	0.0716606	0.00977135	0.851555
glutamic_acid	0.580864	0.142987	0.0714482	0.00954472	0.851555
199250	0.632814	0.236551	0.0690351	0.00697082	0.856934
202571_carbohydrate	0.631989	0.158072	0.0690701	0.00700813	0.856934
214535	0.64847	0.239933	0.0683903	0.006283	0.856934
217870	0.626413	0.175988	0.0693094	0.00726335	0.856934
226879	0.64798	0.158744	0.0684099	0.00630392	0.856934
227691	0.664677	0.158622	0.0677604	0.00561111	0.856934
228377	0.637171	0.246797	0.068852	0.00677549	0.856934
235327	0.626672	0.206865	0.0692982	0.00725138	0.856934
238384	0.618086	0.15064	0.0696755	0.00765389	0.856934
239599	0.620725	0.155644	0.0695583	0.00752885	0.856934
307909	0.660392	0.158433	0.0679233	0.00578484	0.856934
309540	0.666105	0.159394	0.0677067	0.0055538	0.856934
309632	0.663642	0.214803	0.0677995	0.0056528	0.856934
310706	0.668038	0.166941	0.0676344	0.00547673	0.856934
381922	0.643343	0.191145	0.0685975	0.00650398	0.856934
780676	0.661303	0.198108	0.0678884	0.00574768	0.856934
acetophenone_NIST	0.665205	0.18612	0.0677405	0.00558988	0.856934
beta_alanine	0.655112	0.15946	0.0681276	0.00600276	0.856934
ethanolamine	0.611948	0.147783	0.0699524	0.00794921	0.856934
fructose	0.651885	0.173133	0.0682545	0.00613808	0.856934
glutamine	0.651719	0.197889	0.068261	0.00614505	0.856934
indole_3_lactate	0.661862	0.162079	0.0678671	0.00572492	0.856934
isocitric_acid	0.618757	0.187427	0.0696456	0.00762201	0.856934
lactic_acid	0.622998	0.169694	0.0694583	0.00742214	0.856934
maltose	0.62219	0.180384	0.0694937	0.00745997	0.856934
methionine_sulfoxide	0.591715	0.264839	0.0709078	0.00896834	0.856934
oleic_acid	0.662618	0.195666	0.0678383	0.00569423	0.856934
palmitoleic_acid	0.622332	0.199886	0.0694875	0.00745332	0.856934
pipecolic_acid	0.629808	0.1671	0.0691631	0.00710733	0.856934
shikimic_acid	0.613594	0.215152	0.0698776	0.00786939	0.856934
sorbitol	0.647713	0.154086	0.0684207	0.00631537	0.856934
stearic_acid	0.60708	0.16821	0.0701762	0.00818792	0.856934
tyrosine	0.636112	0.158461	0.0688962	0.00682266	0.856934
urea	0.634068	0.208587	0.0689822	0.0069143	0.856934
225396	0.67189	0.166678	0.067492	0.00532483	0.858718
233466	0.675888	0.170962	0.0673464	0.00516949	0.860675
glycerol_alpha_phosphate	0.681938	0.22672	0.0671302	0.00493884	0.865222
223973	0.693256	0.174115	0.066739	0.00452159	0.876395
541593	0.696117	0.159257	0.0666428	0.00441903	0.876834
223492	0.70052	0.166727	0.0664969	0.00426339	0.87731
citric_acid	0.703056	0.162963	0.0664141	0.004175	0.87731
glycerol	0.704038	0.156985	0.0663822	0.00414101	0.87731
314770	0.759796	0.165704	0.0647726	0.00242414	0.879497
200541	0.735956	0.209407	0.0654137	0.00310791	0.879497
207223	0.758634	0.162026	0.0648023	0.00245576	0.879497
223647	0.723245	0.166663	0.0657839	0.00350287	0.879497
268445	0.750694	0.175763	0.0650093	0.00267656	0.879497
268506	0.748308	0.246685	0.065073	0.00274448	0.879497
3_hydroxybutanoic_acid	0.747559	0.162602	0.0650931	0.00276594	0.879497
328652	0.718097	0.190993	0.0659397	0.00366897	0.879497
483342	0.761248	0.167025	0.0647358	0.00238483	0.879497
5_hydroxynorvaline_NIST	0.752216	0.187995	0.064969	0.00263361	0.879497
693644	0.709188	0.172956	0.0662172	0.00396496	0.879497
alpha_terpineol	0.732621	0.230982	0.0655089	0.00320946	0.879497
aspartic_acid	0.750433	0.168185	0.0650162	0.00268394	0.879497
benzylalcohol	0.759482	0.163024	0.0647806	0.00243266	0.879497
conduritol_beta_expoxide_minor	0.748437	0.171645	0.0650695	0.00274079	0.879497
cystine	0.753945	0.182266	0.0649236	0.00258518	0.879497
glycine	0.742752	0.225711	0.0652239	0.00290549	0.879497
inosine	0.717047	0.167181	0.0659719	0.00370332	0.879497
isoterpineol	0.732857	0.220153	0.0655021	0.00320224	0.879497
maltotriose	0.760447	0.192913	0.0647561	0.00240649	0.879497
octadecanol	0.718251	0.177124	0.065935	0.00366397	0.879497
sucrose	0.721733	0.157453	0.0658293	0.0035513	0.879497
214011	0.798674	0.165398	0.0638712	0.00146259	0.881014
1_5_anhydroglucitol	0.799399	0.172211	0.063856	0.00144642	0.881014
199806	0.813353	0.170754	0.0635757	0.00114737	0.881014
2_deoxyerythritol_NIST	0.817575	0.164894	0.0634951	0.00106144	0.881014
204425	0.792275	0.163582	0.0640076	0.00160809	0.881014
223548	0.799533	0.166484	0.0638532	0.00144343	0.881014
223618	0.817081	0.222385	0.0635044	0.00107137	0.881014
223675	0.783467	0.256932	0.064203	0.00181651	0.881014
321685	0.80789	0.174896	0.0636828	0.00126167	0.881014
339455	0.816965	0.197155	0.0635066	0.00107372	0.881014
650666	0.813635	0.210255	0.0635702	0.00114155	0.881014
cysteine_glycine	0.780574	0.173228	0.0642691	0.00188705	0.881014
cytidine_5_diphosphate	0.785022	0.170494	0.0641679	0.00177905	0.881014
gluconic_acid	0.784262	0.168768	0.064185	0.00179732	0.881014
glucuronic_acid	0.770798	0.17714	0.0644997	0.00213304	0.881014
indole_3_acetate	0.814511	0.18191	0.0635534	0.00112359	0.881014
levoglucosan	0.789728	0.179059	0.0640632	0.00166739	0.881014
ornithine	0.818112	0.164239	0.063485	0.00105065	0.881014
p_cresol	0.777089	0.164266	0.06435	0.00197337	0.881014
palmitic_acid	0.788693	0.167517	0.064086	0.00169171	0.881014
serine	0.786235	0.162659	0.0641406	0.00175	0.881014
xylulose_NIST	0.801044	0.16312	0.0638218	0.00140995	0.881014
777809	0.8221	0.167879	0.0634109	0.000971674	0.882584
2_hydroxybutanoic_acid	0.825241	0.170463	0.0633539	0.000910775	0.883238
650088	0.828216	0.169487	0.0633008	0.00085414	0.883713
211861	0.85381	0.168128	0.0628837	0.000409299	0.886619
218765	0.852638	0.166197	0.0629013	0.000428036	0.886619
220010	0.84727	0.170603	0.0629836	0.000515823	0.886619
225431	0.850665	0.169442	0.0629312	0.00045992	0.886619
299159	0.841325	0.17586	0.0630783	0.0006169	0.886619
301536	0.836527	0.176648	0.0631576	0.000701421	0.886619
621347	0.845055	0.169158	0.0630184	0.000553012	0.886619
776004	0.834568	0.166663	0.0631907	0.000736706	0.886619
isoheptadecanoic_acid	0.838921	0.165465	0.0631177	0.000658917	0.886619
225486	0.864643	0.168133	0.0627283	0.000243521	0.887305
241087	0.862594	0.180114	0.0627567	0.00027386	0.887305
295066	0.857733	0.177066	0.062826	0.00034773	0.887305
300195	0.860409	0.18116	0.0627876	0.000306739	0.887305
211972	0.873303	0.185104	0.062613	0.000120515	0.890951
783616	0.872214	0.167585	0.062627	0.000135516	0.890951
phosphoric_acid	0.876247	0.167652	0.0625756	8.06107e-05	0.891348
231326	0.885917	0.170307	0.0624591	-4.36703e-05	0.89596
caprylic_acid	0.884559	0.211939	0.0624748	-2.68463e-05	0.89596
2_ketoisocaproic_acid	0.900066	0.236711	0.062306	-0.000206882	0.897267
213961	0.890104	0.167932	0.0624116	-9.42655e-05	0.897267
224670	0.894927	0.173624	0.0623592	-0.000150156	0.897267
629270	0.8985	0.168294	0.062322	-0.000189893	0.897267
citrulline	0.899613	0.170943	0.0623106	-0.000201997	0.897267
200914	0.928339	0.197489	0.0620619	-0.000467319	0.897807
213182	0.922869	0.174672	0.0621028	-0.000423712	0.897807
225555	0.932813	0.225994	0.0620307	-0.000500575	0.897807
228673	0.932455	0.22605	0.0620331	-0.000497997	0.897807
284946	0.923196	0.173355	0.0621002	-0.000426413	0.897807
309642	0.935251	0.175644	0.0620146	-0.000517786	0.897807
353747	0.934325	0.179251	0.0620206	-0.000511328	0.897807
5_methoxytryptamine	0.936376	0.169667	0.0620073	-0.000525514	0.897807
629906	0.910511	0.181127	0.0622063	-0.000313238	0.897807
aconitic_acid	0.903211	0.195028	0.0622748	-0.000240165	0.897807
fumaric_acid	0.924487	0.169396	0.0620904	-0.000436948	0.897807
isothreonic_acid	0.928539	0.174837	0.0620605	-0.000468851	0.897807
myristic_acid	0.936632	0.173903	0.0620057	-0.000527256	0.897807
ribitol	0.921061	0.174038	0.0621169	-0.000408592	0.897807
199239	0.974119	0.178252	0.0618382	-0.000705924	0.901508
200525	0.966232	0.170525	0.0618617	-0.000680837	0.901508
205700	0.972617	0.262612	0.0618422	-0.000701659	0.901508
208655	0.97753	0.170272	0.06183	-0.000714716	0.901508
212586	0.950511	0.172559	0.0619272	-0.000610973	0.901508
219021	0.984418	0.177399	0.0618169	-0.000728685	0.901508
225423	0.983363	0.170024	0.0618186	-0.000726875	0.901508
356938	0.953769	0.170777	0.0619116	-0.00062763	0.901508
408731	0.956486	0.16981	0.0618994	-0.000640647	0.901508
775915	0.982679	0.170235	0.0618197	-0.000725637	0.901508
776547	0.965308	0.176598	0.0618649	-0.000677462	0.901508
alpha_ketoglutaric_acid	0.943186	0.179711	0.0619662	-0.000569373	0.901508
cellobiotol	0.982684	0.173745	0.0618197	-0.000725646	0.901508
erythritol	0.973904	0.178269	0.0618388	-0.000705328	0.901508
gamma_tocopherol	0.980327	0.172341	0.0618241	-0.000720998	0.901508
tryptophan	0.975463	0.173525	0.0618348	-0.000709536	0.901508
valine	0.979765	0.175195	0.0618252	-0.000719804	0.901508
lathosterol_NIST	0.98713	0.175992	0.061813	-0.000732798	0.901625
231657	0.992478	0.185764	0.0618076	-0.000738609	0.904143
oxalic_acid	0.999697	0.198828	0.0618047	-0.000741619	0.908347

## Sheet: B_Cmax
Metabolite_name	metabolite_p_value	BMI_p_value	R_square	adjusted_R_square	q_value
301536	0.000391238	0.348058	0.387192	0.346338	0.0673706
537868	0.000621287	0.0692395	0.369035	0.32697	0.0673706
oxoproline	0.000503684	0.0677333	0.37733	0.335818	0.0673706
225423	0.00104143	0.358917	0.348219	0.304767	0.084697
446628	0.00193255	0.10871	0.32257	0.277408	0.125736		q < 0.2
211861	0.00620223	0.283077	0.272097	0.223571	0.227835
228249	0.0048985	0.0251342	0.282523	0.234691	0.227835
glycerol_alpha_phosphate	0.00605927	0.0963475	0.273132	0.224674	0.227835
pseudo_uridine	0.00630325	0.104186	0.27138	0.222805	0.227835
212649	0.00955519	0.0898438	0.252748	0.202931	0.267641
650088	0.00940228	0.438604	0.253476	0.203707	0.267641
775915	0.00987267	0.0805584	0.251271	0.201356	0.267641
204318	0.0181824	0.0603139	0.223393	0.171619	0.349171
220010	0.0264871	0.188695	0.20598	0.153046	0.349171
223830	0.0250404	0.249985	0.208589	0.155829	0.349171
241310	0.0174523	0.0546357	0.22528	0.173632	0.349171
273952	0.0249702	0.170996	0.20872	0.155968	0.349171
276947	0.0266075	0.340659	0.205769	0.152821	0.349171
288822	0.0227792	0.116103	0.212979	0.160511	0.349171
321685	0.0163015	0.205813	0.228416	0.176977	0.349171
455836	0.018745	0.0592423	0.221989	0.170121	0.349171
878431	0.0218829	0.188875	0.214838	0.162494	0.349171
fumaric_acid	0.0152426	0.0876918	0.231498	0.180265	0.349171
indole_3_lactate	0.024012	0.28193	0.210536	0.157905	0.349171
tryptophan	0.0268336	0.2339	0.205376	0.152401	0.349171
208723	0.0296475	0.137839	0.200736	0.147452	0.370949
214011	0.0392323	0.146235	0.187664	0.133508	0.376191
200914	0.0340887	0.187316	0.194228	0.14051	0.376191
211979	0.0335665	0.139603	0.194948	0.141278	0.376191
223871	0.0381969	0.0460512	0.188914	0.134842	0.376191
225486	0.0404741	0.362835	0.186208	0.131955	0.376191
241087	0.0362455	0.321299	0.191364	0.137455	0.376191
356985	0.0403749	0.14578	0.186322	0.132077	0.376191
781707	0.0382111	0.124021	0.188897	0.134823	0.376191
linoleic_acid	0.034304	0.0619743	0.193934	0.140196	0.376191
223566	0.041819	0.0473774	0.184679	0.130324	0.377895
201887	0.0435359	0.0803237	0.182797	0.128317	0.382776
225405	0.0534471	0.0417618	0.173201	0.118081	0.395158
225481	0.0522769	0.117168	0.174236	0.119186	0.395158
304346	0.0519557	0.136673	0.174525	0.119493	0.395158
827800	0.0489278	0.223967	0.177335	0.12249	0.395158
arachidonic_acid	0.0496681	0.0861703	0.176632	0.121741	0.395158
inositol_myo_	0.0522488	0.226523	0.174262	0.119212	0.395158
tyrosine	0.0493411	0.355376	0.176941	0.12207	0.395158
225401	0.0572008	0.114359	0.170025	0.114693	0.395916
455340	0.056404	0.13653	0.170681	0.115393	0.395916
783616	0.0551135	0.20061	0.171764	0.116548	0.395916
776553	0.0616869	0.236123	0.166494	0.110927	0.418072
ornithine	0.0634307	0.198693	0.165191	0.109537	0.419477
uric_acid	0.0644732	0.213307	0.164429	0.108724	0.419477
425836	0.0708526	0.293883	0.160022	0.104023	0.443253
cystine	0.0705936	0.402243	0.160193	0.104206	0.443253
438057	0.0730024	0.0628671	0.158627	0.102536	0.44551
oxalic_acid	0.0739524	0.402881	0.158024	0.101892	0.44551
280051	0.0795967	0.247074	0.154596	0.0982355	0.470795
210403	0.0855822	0.226614	0.151222	0.0946366	0.488436
histidine	0.0850212	0.17943	0.151528	0.0949628	0.488436
oleic_acid	0.0894733	0.0844842	0.149156	0.092433	0.497082
phenylalanine	0.090153	0.225539	0.148805	0.0920582	0.497082
223973	0.0967951	0.0614268	0.145508	0.0885421	0.498064
231326	0.0995175	0.273165	0.144224	0.0871725	0.498064
455829	0.0929008	0.0660767	0.147411	0.0905722	0.498064
asparagine	0.0970315	0.159961	0.145395	0.0884216	0.498064
phenylethylamine	0.0949429	0.257842	0.146403	0.0894969	0.498064
threitol	0.0980678	0.172258	0.144903	0.0878969	0.498064
281951	0.102671	0.735561	0.142782	0.085634	0.505816
levoglucosan	0.105731	0.159356	0.141425	0.0841872	0.505816
propane_1_3_diol_NIST	0.104813	0.207887	0.141828	0.0846164	0.505816
199250	0.117953	0.162799	0.136389	0.0788151	0.507474
200521	0.120117	0.150547	0.135555	0.077925	0.507474
241898	0.117763	0.634725	0.136463	0.0788941	0.507474
acetophenone_NIST	0.11472	0.241815	0.137666	0.0801773	0.507474
glycerol	0.119439	0.122542	0.135814	0.0782019	0.507474
lysine	0.115252	0.222211	0.137453	0.0799502	0.507474
malic_acid	0.112424	0.201877	0.138596	0.0811692	0.507474
uridine	0.119184	0.085563	0.135913	0.0783069	0.507474
xylitol	0.117801	0.059117	0.136448	0.0788781	0.507474
threonic_acid	0.129881	0.173564	0.131978	0.0741095	0.541688
glucuronic_acid	0.135648	0.229636	0.129996	0.0719961	0.544788
isoterpineol	0.133835	0.314297	0.130609	0.07265	0.544788
mannitol	0.135477	0.312136	0.130054	0.0720573	0.544788
199203	0.18528	0.327363	0.115972	0.057037	0.558127
199609	0.173591	0.184323	0.118871	0.0601286	0.558127
199786	0.159412	0.198637	0.122688	0.0642007	0.558127
199942	0.203612	0.230564	0.111814	0.0526014	0.558127
2_aminoadipic_acid	0.187728	0.163116	0.115391	0.0564172	0.558127
2_deoxyerythritol_NIST	0.200742	0.195061	0.112437	0.0532658	0.558127
200906	0.18821	0.181731	0.115278	0.056296	0.558127
205700	0.178544	0.455792	0.117617	0.0587914	0.558127
208538	0.202614	0.248205	0.112029	0.0528314	0.558127
212018	0.209085	0.266817	0.110654	0.0513639	0.558127
213143	0.189381	0.122044	0.115003	0.0560036	0.558127
213697	0.211192	0.321811	0.110216	0.0508971	0.558127
223497	0.203458	0.0972167	0.111847	0.052637	0.558127
223505	0.167999	0.151266	0.120334	0.0616896	0.558127
223629	0.161361	0.102507	0.122142	0.0636181	0.558127
225396	0.175255	0.16341	0.118445	0.0596745	0.558127
225398	0.183978	0.112254	0.116285	0.0573707	0.558127
225431	0.198986	0.342714	0.112823	0.0536774	0.558127
228583	0.200927	0.262668	0.112396	0.0532226	0.558127
233017	0.169081	0.149616	0.120047	0.061383	0.558127
239599	0.191039	0.142813	0.114618	0.0555925	0.558127
3_aminoisobutyric_acid	0.214459	0.231656	0.109547	0.050184	0.558127
300348	0.148836	0.101551	0.125785	0.067504	0.558127
309540	0.169795	0.155272	0.119858	0.061182	0.558127
310706	0.182533	0.166182	0.116635	0.0577437	0.558127
381922	0.206742	0.209899	0.111146	0.0518893	0.558127
408731	0.174774	0.149466	0.118567	0.0598053	0.558127
419631	0.166498	0.182756	0.120736	0.0621181	0.558127
428311	0.194675	0.427633	0.113786	0.0547055	0.558127
474826	0.204614	0.0970309	0.111599	0.0523721	0.558127
5_hydroxynorvaline_NIST	0.18145	0.104812	0.116899	0.0580256	0.558127
775885	0.141306	0.207207	0.128138	0.0700137	0.558127
806065	0.155565	0.207494	0.123788	0.0653742	0.558127
adenosine	0.152071	0.197626	0.124813	0.0664671	0.558127
alpha_terpineol	0.210369	0.30398	0.110386	0.0510788	0.558127
galactose_6_phosphate	0.194375	0.23614	0.113854	0.0547778	0.558127
hippuric_acid	0.192497	0.230475	0.114282	0.0552345	0.558127
isoheptadecanoic_acid	0.212813	0.223889	0.109883	0.0505418	0.558127
methionine	0.195242	0.235694	0.113658	0.0545688	0.558127
myristic_acid	0.171786	0.108204	0.119337	0.0606264	0.558127
N_acetylmannosamine	0.205982	0.159038	0.111307	0.0520611	0.558127
palmitic_acid	0.15315	0.112901	0.124494	0.0661269	0.558127
palmitoleic_acid	0.203104	0.0989401	0.111923	0.0527184	0.558127
urea	0.198448	0.185698	0.112941	0.0538042	0.558127
268445	0.219556	0.180612	0.108527	0.0490955	0.562394
541593	0.21951	0.156476	0.108536	0.0491052	0.562394
206556	0.225595	0.270995	0.107353	0.0478427	0.573349
227017	0.23328	0.096574	0.105909	0.0463033	0.58559
868881	0.235812	0.181129	0.105446	0.0458088	0.58559
taurine	0.234088	0.148982	0.105761	0.0461447	0.58559
203221	0.238691	0.123313	0.104926	0.0452542	0.588249
207223	0.244409	0.199825	0.103914	0.0441753	0.59335
486016	0.244315	0.155604	0.103931	0.0441926	0.59335
199239	0.24781	0.13687	0.103326	0.0435475	0.597151
626960	0.256232	0.274008	0.101908	0.0420356	0.612905
724471	0.266043	0.326707	0.100325	0.040347	0.61406
arabitol	0.269143	0.203553	0.0998397	0.039829	0.61406
beta_sitosterol	0.265263	0.100087	0.100449	0.0404786	0.61406
cysteine_glycine	0.269928	0.249613	0.0997178	0.039699	0.61406
fructose	0.269033	0.272367	0.0998567	0.0398472	0.61406
N_acetylglutamate	0.264006	0.277911	0.100648	0.0406914	0.61406
pyruvic_acid	0.263833	0.10397	0.100676	0.0407208	0.61406
227677	0.27774	0.119844	0.0985272	0.038429	0.623302
446955	0.277823	0.212556	0.0985147	0.0384157	0.623302
208557	0.282399	0.21254	0.0978362	0.0376919	0.629231
4_hydroxyproline	0.285621	0.144269	0.0973665	0.0371909	0.632079
204425	0.291596	0.128317	0.0965123	0.0362798	0.640942
199806	0.306771	0.202653	0.0944366	0.0340657	0.665308
823068	0.305259	0.247301	0.0946377	0.0342802	0.665308
213972	0.322732	0.192126	0.0923878	0.0318803	0.680364
226330	0.326262	0.183189	0.091952	0.0314154	0.680364
295066	0.325105	0.193687	0.0920942	0.0315672	0.680364
cholesterol	0.325354	0.139935	0.0920635	0.0315344	0.680364
indole_3_acetate	0.316234	0.200927	0.0932062	0.0327532	0.680364
leucine	0.318525	0.234308	0.0929152	0.0324429	0.680364
benzoic_acid	0.33489	0.163427	0.0909118	0.0303059	0.693908
204344	0.349775	0.140201	0.0891964	0.0284762	0.699406
212586	0.351309	0.402491	0.0890251	0.0282935	0.699406
213182	0.343611	0.301834	0.089895	0.0292213	0.699406
217870	0.341068	0.269893	0.090188	0.0295339	0.699406
221574	0.34614	0.333585	0.0896065	0.0289135	0.699406
629905	0.354712	0.220555	0.0886486	0.0278918	0.699406
693644	0.354743	0.173573	0.0886451	0.0278881	0.699406
isoleucine	0.35261	0.417189	0.0888806	0.0281393	0.699406
1_monostearin	0.373865	0.208053	0.0866155	0.0257232	0.705215
199596	0.364222	0.331178	0.0876212	0.0267959	0.705215
200471	0.372813	0.28758	0.0867235	0.0258384	0.705215
200476	0.374926	0.281131	0.086507	0.0256075	0.705215
815932	0.373637	0.346333	0.0866389	0.0257481	0.705215
glutamylthreonine_by_accurate_mass	0.360611	0.161849	0.088007	0.0272075	0.705215
glycine	0.372141	0.125073	0.0867927	0.0259122	0.705215
lathosterol_NIST	0.375032	0.194729	0.0864962	0.0255959	0.705215
629906	0.382673	0.181677	0.0857272	0.0247757	0.713419
925385	0.388167	0.205316	0.0851873	0.0241998	0.713419
glyceric_acid	0.386303	0.256495	0.0853693	0.0243939	0.713419
stearic_acid	0.386477	0.219998	0.0853522	0.0243757	0.713419
208845_carbohydrate	0.392588	0.166628	0.0847604	0.0237444	0.717491
213960	0.39857	0.123051	0.0841933	0.0231396	0.724355
2_deoxyisotetronic_acid_NIST	0.410288	0.298219	0.0831166	0.0219911	0.725947
222169	0.40562	0.129856	0.0835403	0.022443	0.725947
727817	0.410604	0.192109	0.0830882	0.0219607	0.725947
glutamic_acid	0.407753	0.138552	0.0833458	0.0222356	0.725947
shikimic_acid	0.410255	0.157783	0.0831196	0.0219943	0.725947
phosphoethanolamine	0.414	0.257462	0.0827846	0.0216369	0.727995
299159	0.416298	0.155981	0.0825813	0.0214201	0.728099
213961	0.419055	0.114321	0.0823394	0.021162	0.729002
ethanolamine	0.42483	0.163409	0.0818401	0.0206295	0.735118
307909	0.43746	0.175779	0.0807822	0.019501	0.752967
228885	0.441383	0.203418	0.0804627	0.0191602	0.753349
proline	0.442313	0.137815	0.0803876	0.0190801	0.753349
2_hydroxyvaleric_acid	0.444851	0.18633	0.0801839	0.0188628	0.753725
2_ketoisocaproic_acid	0.448106	0.23105	0.0799251	0.0185868	0.755305
heptadecanoic_acid_NIST	0.454593	0.168262	0.0794179	0.0180457	0.76229
227352	0.463467	0.139281	0.0787416	0.0173244	0.764161
228673	0.462047	0.308844	0.0788484	0.0174383	0.764161
284946	0.465104	0.201915	0.078619	0.0171936	0.764161
salicylic_acid	0.46164	0.147462	0.0788792	0.0174711	0.764161
199802	0.487055	0.17095	0.0770389	0.0155081	0.766082
213989	0.51038	0.160283	0.0754817	0.0138472	0.766082
218765	0.494033	0.24099	0.0765603	0.0149977	0.766082
223492	0.470584	0.162053	0.0782136	0.0167612	0.766082
223675	0.50132	0.341438	0.0760723	0.0144771	0.766082
225555	0.508624	0.298449	0.0755948	0.0139678	0.766082
227691	0.509689	0.224066	0.0755261	0.0138945	0.766082
232017	0.513372	0.144722	0.0752906	0.0136433	0.766082
309628	0.496042	0.163548	0.0764246	0.0148529	0.766082
775976	0.489958	0.159344	0.0768384	0.0152943	0.766082
777809	0.485832	0.260187	0.077124	0.0155989	0.766082
925326	0.475542	0.184258	0.0778532	0.0163768	0.766082
citrulline	0.476302	0.175756	0.0777985	0.0163184	0.766082
glycolic_acid	0.475741	0.133864	0.0778389	0.0163615	0.766082
lignoceric_acid	0.487814	0.129143	0.0769863	0.0154521	0.766082
methionine_sulfoxide	0.510777	0.146219	0.0754563	0.01382	0.766082
naproxen	0.493616	0.156644	0.0765886	0.0150279	0.766082
serine	0.499111	0.15104	0.076219	0.0146336	0.766082
sorbitol	0.506411	0.168209	0.0757383	0.0141208	0.766082
valine	0.512783	0.245023	0.0753281	0.0136833	0.766082
445906	0.521156	0.187176	0.0748021	0.0131222	0.774146
200541	0.532513	0.139071	0.0741116	0.0123857	0.783858
tocopherol_alpha	0.53176	0.150771	0.0741566	0.0124337	0.783858
1_monopalmitin	0.545508	0.239448	0.0733529	0.0115765	0.786055
1_5_anhydroglucitol	0.539648	0.194913	0.073691	0.0119371	0.786055
340645	0.543234	0.195867	0.0734834	0.0117156	0.786055
behenic_acid	0.546087	0.170306	0.0733199	0.0115412	0.786055
glycerol_3_galactoside	0.536426	0.191955	0.0738797	0.0121383	0.786055
314770	0.554128	0.199617	0.0728675	0.0110587	0.793907
2_deoxytetronic_acid	0.579219	0.271887	0.0715319	0.009634	0.793907
210904	0.569168	0.21222	0.0720534	0.0101903	0.793907
219169	0.581261	0.214919	0.0714281	0.00952326	0.793907
228377	0.576169	0.231077	0.0716882	0.0098008	0.793907
309532	0.557165	0.150537	0.0726998	0.0108798	0.793907
362005	0.585708	0.215283	0.0712045	0.00928476	0.793907
402237	0.583771	0.13971	0.0713014	0.00938819	0.793907
508772	0.576331	0.143701	0.0716799	0.00979188	0.793907
776547	0.56447	0.202921	0.0723033	0.0104569	0.793907
arabinose	0.578236	0.140198	0.0715821	0.00968754	0.793907
glutamine	0.574457	0.169464	0.0717767	0.00989518	0.793907
phosphoric_acid	0.584594	0.144883	0.0712602	0.0093442	0.793907
trans_4_hydroxyproline	0.573	0.267701	0.0718524	0.00997594	0.793907
arachidic_acid	0.59113	0.17437	0.0709364	0.00899885	0.794494
N_methylalanine	0.590441	0.184408	0.0709702	0.0090349	0.794494
xylose	0.593468	0.149892	0.0708224	0.00887718	0.794494
2_hydroxybutanoic_acid	0.597642	0.154322	0.070621	0.00866238	0.796075
280602	0.601991	0.213052	0.0704142	0.00844185	0.796075
succinic_acid	0.601447	0.17814	0.0704399	0.00846922	0.796075
748746	0.684711	0.264359	0.0670328	0.00483493	0.799483
1_methyl_1_3_propanediyl_bis_oxy_2TMS_NIST	0.677955	0.15185	0.067272	0.00509008	0.799483
200453	0.691064	0.177139	0.0668134	0.00460099	0.799483
208690	0.699397	0.168909	0.0665339	0.00430284	0.799483
214535	0.684653	0.237522	0.0670348	0.00483707	0.799483
219510	0.634498	0.174429	0.068964	0.00689498	0.799483
224859	0.670302	0.157277	0.0675505	0.00538719	0.799483
225393	0.659052	0.177272	0.0679748	0.00583975	0.799483
225427	0.67934	0.154002	0.0672224	0.00503722	0.799483
225446	0.675626	0.176793	0.0673559	0.00517961	0.799483
231657	0.700414	0.165537	0.0665004	0.00426712	0.799483
268506	0.657461	0.194844	0.0680362	0.0059053	0.799483
281866	0.687001	0.163258	0.0669531	0.00474995	0.799483
300195	0.636568	0.253829	0.0688772	0.00680234	0.799483
310667	0.607165	0.23579	0.0701722	0.0081837	0.799483
321692	0.626162	0.163497	0.0693203	0.00727494	0.799483
322652	0.665007	0.151576	0.067748	0.00559782	0.799483
328652	0.675819	0.164688	0.0673489	0.00517216	0.799483
349887	0.653531	0.179367	0.0681896	0.00606888	0.799483
356938	0.633323	0.174453	0.0690136	0.00694784	0.799483
362056	0.669254	0.169661	0.0675893	0.00542853	0.799483
483342	0.663491	0.176314	0.0678052	0.00565891	0.799483
607692	0.682394	0.153883	0.0671141	0.00492167	0.799483
653386	0.656303	0.165376	0.0680812	0.00595324	0.799483
790143	0.620198	0.301775	0.0695816	0.00755373	0.799483
alpha_ketoglutaric_acid	0.649128	0.191914	0.068364	0.00625491	0.799483
aspartic_acid	0.6814	0.208477	0.0671492	0.00495916	0.799483
benzylalcohol	0.645822	0.184177	0.0684968	0.00639661	0.799483
butane_2_3_diol_NIST	0.65107	0.169422	0.0682867	0.00617247	0.799483
caprylic_acid	0.694011	0.166869	0.0667135	0.00449444	0.799483
conduritol_beta_expoxide_minor	0.681312	0.182539	0.0671523	0.00496247	0.799483
lauric_acid	0.672759	0.151161	0.0674602	0.00529086	0.799483
maleimide	0.682194	0.264182	0.0671211	0.00492922	0.799483
maltotriose	0.643285	0.147601	0.0685998	0.00650649	0.799483
octadecanol	0.635221	0.152736	0.0689336	0.00686252	0.799483
p_cresol	0.699834	0.177088	0.0665195	0.00428747	0.799483
pelargonic_acid	0.648815	0.17336	0.0683765	0.00626825	0.799483
salicylaldehyde	0.655593	0.217959	0.0681088	0.00598275	0.799483
threonine	0.697665	0.19678	0.0665912	0.004364	0.799483
200525	0.751875	0.17683	0.064978	0.00264319	0.805473
200571	0.753752	0.188425	0.0649287	0.00259057	0.805473
201862	0.73091	0.163903	0.0655583	0.00326214	0.805473
211972	0.74309	0.195123	0.0652146	0.00289558	0.805473
218465	0.710737	0.179358	0.0661682	0.00391272	0.805473
223647	0.709554	0.170251	0.0662055	0.00395257	0.805473
228369	0.741259	0.163692	0.0652651	0.00294944	0.805473
339455	0.713556	0.259729	0.0660798	0.00381849	0.805473
400671_carbohydrate	0.716973	0.176112	0.0659741	0.00370573	0.805473
5_aminovaleric_acid_lactame	0.744949	0.160616	0.0651638	0.00284135	0.805473
5_methoxytryptamine	0.730393	0.16634	0.0655733	0.00327813	0.805473
640860	0.755169	0.192275	0.0648917	0.00255112	0.805473
920091	0.746549	0.198197	0.0651203	0.00279501	0.805473
citric_acid	0.75285	0.16267	0.0649523	0.00261581	0.805473
fucose	0.743863	0.20583	0.0651934	0.00287297	0.805473
lactic_acid	0.720441	0.166586	0.0658683	0.0035929	0.805473
methanolphosphate	0.741749	0.220581	0.0652516	0.002935	0.805473
pipecolic_acid	0.751023	0.165021	0.0650005	0.00266724	0.805473
rhamnose	0.739975	0.158786	0.0653008	0.00298749	0.805473
sucrose	0.755182	0.165369	0.0648914	0.00255078	0.805473
capric_acid	0.760895	0.167753	0.0647447	0.00239437	0.808914
223521	0.773738	0.174973	0.0644292	0.0020578	0.814048
226879	0.782819	0.167062	0.0642177	0.00183223	0.814048
270409	0.786761	0.200367	0.0641289	0.00173748	0.814048
309730	0.785815	0.161972	0.06415	0.00176003	0.814048
alanine	0.78544	0.189139	0.0641585	0.00176902	0.814048
cytidine_5_diphosphate	0.778666	0.161475	0.0643133	0.00193413	0.814048
dodecanol	0.773353	0.227351	0.0644384	0.0020676	0.814048
glucose	0.788245	0.162226	0.0640959	0.00170229	0.814048
xylulose_NIST	0.775712	0.197954	0.0643824	0.00200791	0.814048
200484	0.798982	0.183773	0.0638647	0.00145571	0.81479
309632	0.797671	0.16967	0.0638923	0.00148508	0.81479
353747	0.793245	0.170752	0.0639866	0.00158574	0.81479
ribitol	0.794731	0.290658	0.0639547	0.00155168	0.81479
2_3_dihydroxybutanoic_acid_NIST	0.806605	0.170939	0.0637085	0.00128907	0.819994
215978	0.814707	0.164036	0.0635496	0.00111958	0.822409
238384	0.821622	0.167724	0.0634197	0.000981041	0.822409
301325	0.81611	0.173238	0.0635228	0.00109101	0.822409
aminomalonic_acid	0.820015	0.199108	0.0634494	0.00101272	0.822409
gamma_tocopherol	0.820799	0.180638	0.0634349	0.000997221	0.822409
200850	0.866859	0.238718	0.062698	0.000211248	0.822782
203592	0.840338	0.222687	0.0630944	0.000634064	0.822782
210286	0.892507	0.175052	0.0623852	-0.000122438	0.822782
213253	0.842662	0.193935	0.0630567	0.000593818	0.822782
216428	0.898824	0.1764	0.0623187	-0.000193433	0.822782
219021	0.903022	0.179273	0.0622767	-0.000238187	0.822782
223548	0.888824	0.168723	0.0624259	-7.90081e-05	0.822782
223597	0.897984	0.1952	0.0623273	-0.000184249	0.822782
223618	0.86523	0.169678	0.0627202	0.000234925	0.822782
224670	0.871298	0.168292	0.062639	0.000148245	0.822782
225539	0.905458	0.17058	0.0622532	-0.000263276	0.822782
226303	0.86096	0.170677	0.0627797	0.000298394	0.822782
228605	0.881109	0.204037	0.0625158	1.68224e-05	0.822782
228613	0.832392	0.175125	0.0632279	0.000776402	0.822782
229113	0.879563	0.167481	0.0625345	3.68253e-05	0.822782
289052	0.903303	0.186996	0.0622739	-0.000241123	0.822782
306159	0.861145	0.167438	0.0627771	0.000295605	0.822782
309642	0.86975	0.16803	0.0626593	0.000169971	0.822782
362075	0.89156	0.18639	0.0623956	-0.000111413	0.822782
408701	0.86755	0.167974	0.0626887	0.000201302	0.822782
621347	0.870522	0.167886	0.0626492	0.000159106	0.822782
629270	0.860753	0.167861	0.0627827	0.000301523	0.822782
650666	0.88144	0.226281	0.0625118	1.25786e-05	0.822782
780676	0.825386	0.173794	0.0633512	0.000907986	0.822782
aconitic_acid	0.843284	0.181944	0.0630467	0.000583141	0.822782
cellobiotol	0.884435	0.177431	0.0624763	-2.53039e-05	0.822782
erythritol	0.873939	0.180527	0.0626048	0.000111814	0.822782
gluconic_acid	0.828067	0.182566	0.0633034	0.000856956	0.822782
hydroxylamine	0.863179	0.181031	0.0627486	0.000265162	0.822782
hypoxanthine	0.885184	0.203149	0.0624675	-3.46241e-05	0.822782
lactobionic_acid	0.833492	0.178105	0.063209	0.000756267	0.822782
maltose	0.900117	0.179869	0.0623055	-0.00020743	0.822782
pyrophosphate	0.850776	0.167814	0.0629295	0.000458115	0.822782
202571_carbohydrate	0.916803	0.180844	0.0621517	-0.000371566	0.830417
205849	0.930262	0.173258	0.0620482	-0.000481882	0.830417
212208	0.922163	0.17018	0.0621083	-0.000417853	0.830417
235327	0.931729	0.247585	0.0620381	-0.000492715	0.830417
beta_alanine	0.922272	0.180989	0.0621074	-0.000418761	0.830417
inosine	0.925313	0.180103	0.0620841	-0.000443599	0.830417
isocitric_acid	0.926955	0.169156	0.0620719	-0.000456592	0.830417
2_hydroxyglutaric_acid	0.945773	0.169699	0.0619518	-0.000584726	0.834505
208655	0.94877	0.192005	0.061936	-0.000601608	0.834505
319168	0.949142	0.169713	0.0619341	-0.000603639	0.834505
460930	0.948656	0.169681	0.0619366	-0.000600987	0.834505
adenosine_5_phosphate	0.944357	0.17334	0.0619596	-0.00057641	0.834505
204157	0.959696	0.16981	0.0618859	-0.000655007	0.839248
ribose	0.958242	0.172534	0.0618919	-0.00064864	0.839248
225384	0.965484	0.173762	0.0618643	-0.000678113	0.839794
299707	0.963659	0.169852	0.0618707	-0.000671214	0.839794
443309	0.972012	0.176557	0.0618439	-0.000699873	0.840711
creatinine	0.970521	0.181821	0.0618482	-0.000695304	0.840711
isothreonic_acid	0.974292	0.17177	0.0618378	-0.000706399	0.840711
233466	0.977486	0.175473	0.0618301	-0.00071461	0.841236
231947	0.983312	0.174271	0.0618186	-0.000726784	0.841439
239577	0.981828	0.170171	0.0618212	-0.000724027	0.841439
cysteine	0.985481	0.172645	0.0618153	-0.000730391	0.841439
776004	0.990993	0.172895	0.0618088	-0.000737301	0.84393
271416	0.998336	0.173944	0.0618049	-0.000741476	0.845756
3_hydroxybutanoic_acid	0.996511	0.172715	0.0618053	-0.000740975	0.845756

## Sheet: C_Cmax
Metabolite_name	metabolite_p_value	BMI_p_value	R_square	adjusted_R_square	q_value
629905	0.000546131	0.0812119	0.374143	0.332419	0.209714
214011	0.535305	0.177752	0.0739458	0.0122089	0.981718
314770	0.837236	0.169793	0.0631457	0.000688777	0.981718
748746	0.847615	0.173455	0.0629782	0.000510079	0.981718
1_methyl_1_3_propanediyl_bis_oxy_2TMS_NIST	0.809548	0.175279	0.0636499	0.00122661	0.981718
1_monopalmitin	0.727799	0.177076	0.065649	0.00335889	0.981718
1_monostearin	0.336265	0.146121	0.0907492	0.0301325	0.981718
1_5_anhydroglucitol	0.592767	0.144998	0.0708564	0.00891354	0.981718
199203	0.976605	0.185296	0.0618321	-0.000712454	0.981718
199239	0.834354	0.187784	0.0631943	0.000740589	0.981718
199250	0.57963	0.195604	0.0715109	0.00961163	0.981718
199596	0.448162	0.25113	0.0799207	0.0185821	0.981718
199609	0.893798	0.16837	0.0623713	-0.000137305	0.981718
199786	0.943698	0.180199	0.0619633	-0.000572468	0.981718
199802	0.257462	0.228673	0.101706	0.0418198	0.981718
199806	0.763225	0.162571	0.064686	0.00233176	0.981718
199942	0.662471	0.171385	0.0678439	0.00570018	0.981718
2_aminoadipic_acid	0.53862	0.138164	0.073751	0.012001	0.981718
2_deoxyerythritol_NIST	0.407003	0.203809	0.0834141	0.0223083	0.981718
2_deoxyisotetronic_acid_NIST	0.717704	0.239788	0.0659517	0.0036818	0.981718
2_deoxytetronic_acid	0.793544	0.182601	0.0639802	0.00157885	0.981718
2_hydroxybutanoic_acid	0.930442	0.169937	0.062047	-0.000483223	0.981718
2_hydroxyglutaric_acid	0.674046	0.159058	0.0674132	0.00524078	0.981718
2_hydroxyvaleric_acid	0.160804	0.240981	0.122297	0.0637839	0.981718
2_ketoisocaproic_acid	0.909647	0.176671	0.0622142	-0.0003049	0.981718
2_3_dihydroxybutanoic_acid_NIST	0.0352693	0.0539863	0.192639	0.138815	0.981718
200453	0.757556	0.171796	0.0648299	0.00248528	0.981718
200471	0.786391	0.163623	0.0641371	0.00174629	0.981718
200476	0.266427	0.238064	0.100265	0.0402826	0.981718
200484	0.315526	0.144495	0.0932966	0.0328497	0.981718
200521	0.300494	0.18797	0.0952794	0.0349647	0.981718
200525	0.893846	0.168184	0.0623708	-0.000137852	0.981718
200541	0.553601	0.2295	0.0728968	0.0110899	0.981718
200571	0.854662	0.166544	0.062871	0.000395784	0.981718
200850	0.787013	0.184159	0.0641233	0.00173148	0.981718
200906	0.97009	0.16999	0.0618494	-0.000693937	0.981718
200914	0.164799	0.119901	0.121195	0.0626085	0.981718
201862	0.498832	0.221163	0.0762376	0.0146534	0.981718
201887	0.501253	0.173702	0.0760767	0.0144818	0.981718
202571_carbohydrate	0.806837	0.166723	0.0637039	0.00128412	0.981718
203221	0.932292	0.174292	0.0620342	-0.000496816	0.981718
203592	0.484743	0.18936	0.0771999	0.0156799	0.981718
204157	0.633956	0.171975	0.0689869	0.00691932	0.981718
204318	0.290166	0.133071	0.0967147	0.0364957	0.981718
204344	0.585876	0.27576	0.0711961	0.00927585	0.981718
204425	0.0322513	0.26563	0.196813	0.143267	0.981718
205700	0.329415	0.364301	0.0915678	0.0310056	0.981718
205849	0.826659	0.164741	0.0633284	0.000883645	0.981718
206556	0.0630861	0.239412	0.165445	0.109808	0.981718
207223	0.196164	0.199473	0.113451	0.0543476	0.981718
208538	0.0641631	0.109119	0.164654	0.108964	0.981718
208557	0.934141	0.180827	0.0620218	-0.000510033	0.981718
208655	0.399179	0.246995	0.0841363	0.0230788	0.981718
208690	0.309782	0.365775	0.0940399	0.0336426	0.981718
208723	0.278525	0.155661	0.0984097	0.0383037	0.981718
208845_carbohydrate	0.539431	0.180243	0.0737036	0.0119506	0.981718
210286	0.146692	0.148841	0.126441	0.0682043	0.981718
210403	0.328212	0.144652	0.0917138	0.0311614	0.981718
210904	0.91776	0.182613	0.0621437	-0.000380055	0.981718
211861	0.43689	0.140373	0.080829	0.0195509	0.981718
211972	0.16239	0.108771	0.121856	0.0633135	0.981718
211979	0.868348	0.172256	0.062678	0.000189868	0.981718
212018	0.844929	0.171389	0.0630205	0.000555147	0.981718
212208	0.687715	0.182134	0.0669284	0.00472357	0.981718
212586	0.264637	0.142058	0.100548	0.0405845	0.981718
212649	0.355531	0.198807	0.0885587	0.0277959	0.981718
213143	0.156952	0.152951	0.123388	0.0649473	0.981718
213182	0.687514	0.176211	0.0669353	0.00473101	0.981718
213253	0.427752	0.166512	0.0815913	0.020364	0.981718
213697	0.851595	0.166622	0.062917	0.000444839	0.981718
213960	0.111583	0.0807916	0.138942	0.081538	0.981718
213961	0.495665	0.24333	0.07645	0.01488	0.981718
213972	0.318009	0.219997	0.0929805	0.0325125	0.981718
213989	0.55572	0.192746	0.0727793	0.0109646	0.981718
214535	0.421615	0.151488	0.0821169	0.0209247	0.981718
215978	0.579886	0.181672	0.0714979	0.00959772	0.981718
216428	0.397987	0.147865	0.0842481	0.023198	0.981718
217870	0.763562	0.168166	0.0646776	0.00232278	0.981718
218465	0.805066	0.16462	0.0637395	0.00132216	0.981718
218765	0.834377	0.167148	0.0631939	0.000740165	0.981718
219021	0.313182	0.0985626	0.0935979	0.0331711	0.981718
219169	0.794517	0.182591	0.0639593	0.00155657	0.981718
219510	0.928915	0.17694	0.0620578	-0.000471721	0.981718
220010	0.972116	0.175149	0.0618436	-0.000700182	0.981718
221574	0.439861	0.278169	0.0805861	0.0192919	0.981718
222169	0.0487939	0.133223	0.177463	0.122627	0.981718
223492	0.624227	0.170345	0.0694045	0.00736477	0.981718
223497	0.529012	0.158872	0.0743217	0.0126098	0.981718
223505	0.186917	0.181173	0.115583	0.0566216	0.981718
223521	0.904178	0.172712	0.0622655	-0.000250173	0.981718
223548	0.588183	0.15038	0.0710815	0.00915362	0.981718
223566	0.190196	0.0911563	0.114814	0.0558012	0.981718
223597	0.846832	0.180633	0.0629904	0.000523133	0.981718
223618	0.41812	0.237548	0.0824212	0.0212493	0.981718
223629	0.0339412	0.0956801	0.19443	0.140726	0.981718
223647	0.121791	0.131219	0.13492	0.0772481	0.981718
223675	0.355892	0.393666	0.0885191	0.0277537	0.981718
223830	0.116633	0.119171	0.136906	0.0793663	0.981718
223871	0.0894907	0.115211	0.149147	0.0924234	0.981718
223973	0.939399	0.170659	0.0619885	-0.000545599	0.981718
224670	0.923334	0.169237	0.0620992	-0.000427551	0.981718
224859	0.238492	0.12313	0.104961	0.0452922	0.981718
225384	0.256127	0.144386	0.101926	0.0420541	0.981718
225393	0.952344	0.186434	0.0619183	-0.000620485	0.981718
225396	0.71782	0.164712	0.0659481	0.00367802	0.981718
225398	0.48043	0.158586	0.0775037	0.0160039	0.981718
225401	0.446842	0.145133	0.0800253	0.0186936	0.981718
225405	0.00718435	0.0368984	0.265552	0.216589	0.981718
225423	0.953192	0.169785	0.0619143	-0.000624764	0.981718
225427	0.938104	0.170456	0.0619965	-0.000537113	0.981718
225431	0.886804	0.174542	0.0624489	-5.45524e-05	0.981718
225446	0.955245	0.169807	0.0619049	-0.000634796	0.981718
225481	0.355174	0.154323	0.0885978	0.0278376	0.981718
225486	0.514854	0.192238	0.0751966	0.0135431	0.981718
225539	0.689777	0.154658	0.0668574	0.00464791	0.981718
225555	0.497084	0.27406	0.0763546	0.0147782	0.981718
226303	0.799449	0.17539	0.063855	0.0014453	0.981718
226330	0.486634	0.192094	0.0770681	0.0155394	0.981718
226879	0.939267	0.169504	0.0619893	-0.000544744	0.981718
227017	0.111793	0.0994555	0.138855	0.0814458	0.981718
227352	0.0954661	0.107866	0.146149	0.0892253	0.981718
227677	0.124979	0.142991	0.133737	0.0759858	0.981718
227691	0.871992	0.19531	0.0626299	0.000138604	0.981718
228249	0.126273	0.0635935	0.133265	0.075483	0.981718
228369	0.879919	0.172183	0.0625302	3.21906e-05	0.981718
228377	0.2879	0.152009	0.0970381	0.0368406	0.981718
228583	0.897374	0.168855	0.0623336	-0.000177525	0.981718
228605	0.508139	0.231894	0.0756262	0.0140013	0.981718
228613	0.421182	0.252274	0.0821544	0.0209647	0.981718
228673	0.513091	0.27138	0.0753085	0.0136624	0.981718
228885	0.386953	0.268043	0.0853057	0.024326	0.981718
229113	0.681133	0.192075	0.0671586	0.00496922	0.981718
231326	0.719644	0.156147	0.0658925	0.0036187	0.981718
231657	0.461712	0.281271	0.0788738	0.0174653	0.981718
231947	0.494777	0.153349	0.07651	0.014944	0.981718
232017	0.0944657	0.147934	0.146637	0.089746	0.981718
233017	0.262102	0.141872	0.100953	0.0410163	0.981718
233466	0.738436	0.19161	0.0653438	0.00303335	0.981718
235327	0.375773	0.161425	0.0864207	0.0255154	0.981718
238384	0.869368	0.183943	0.0626644	0.000175375	0.981718
239577	0.703551	0.169282	0.066398	0.00415786	0.981718
239599	0.806113	0.16379	0.0637184	0.00129962	0.981718
241087	0.533552	0.181327	0.0740497	0.0123197	0.981718
241310	0.0966972	0.089973	0.145555	0.0885921	0.981718
241898	0.27629	0.176611	0.0987451	0.0386614	0.981718
268445	0.201468	0.174439	0.112278	0.0530966	0.981718
268506	0.816571	0.168468	0.0635141	0.00108168	0.981718
270409	0.295929	0.193557	0.0959062	0.0356332	0.981718
271416	0.310687	0.145611	0.0939218	0.0335165	0.981718
273952	0.510422	0.239773	0.075479	0.0138443	0.981718
276947	0.202874	0.146697	0.111973	0.0527713	0.981718
280051	0.435648	0.186399	0.0809311	0.0196599	0.981718
280602	0.100241	0.180343	0.143889	0.086815	0.981718
281866	0.619176	0.174536	0.069627	0.0076021	0.981718
281951	0.573137	0.300265	0.0718453	0.00996834	0.981718
284946	0.962564	0.171812	0.0618748	-0.000666904	0.981718
288822	0.147255	0.196649	0.126268	0.0680194	0.981718
289052	0.928044	0.178181	0.062064	-0.000465049	0.981718
295066	0.726875	0.187166	0.0656762	0.0033879	0.981718
299159	0.974743	0.169984	0.0618366	-0.000707626	0.981718
299707	0.190031	0.187809	0.114852	0.0558421	0.981718
3_aminoisobutyric_acid	0.678129	0.165882	0.0672657	0.00508342	0.981718
3_hydroxybutanoic_acid	0.597255	0.211988	0.0706395	0.00868219	0.981718
300195	0.363604	0.131273	0.0876869	0.026866	0.981718
300348	0.200015	0.0975712	0.112596	0.0534356	0.981718
301325	0.18921	0.139265	0.115043	0.056046	0.981718
304346	0.859256	0.167195	0.062804	0.000324308	0.981718
306159	0.567594	0.142911	0.0721367	0.0102791	0.981718
307909	0.853896	0.172049	0.0628824	0.000407927	0.981718
309532	0.282828	0.104747	0.0977733	0.0376249	0.981718
309540	0.27416	0.135279	0.0990676	0.0390055	0.981718
309628	0.858152	0.173342	0.0628199	0.000341264	0.981718
309632	0.301145	0.154117	0.0951909	0.0348703	0.981718
309642	0.312519	0.264584	0.0936836	0.0332625	0.981718
309730	0.935523	0.170136	0.0620128	-0.00051967	0.981718
310667	0.605471	0.163279	0.070251	0.00826769	0.981718
310706	0.710336	0.164576	0.0661808	0.00392621	0.981718
319168	0.38042	0.252394	0.0859518	0.0250152	0.981718
321685	0.620881	0.176606	0.0695514	0.00752151	0.981718
321692	0.946587	0.177586	0.0619474	-0.000589405	0.981718
322652	0.161738	0.0942435	0.122037	0.0635062	0.981718
328652	0.0200783	0.0382396	0.218817	0.166739	0.981718
339455	0.891531	0.170516	0.0623959	-0.000111074	0.981718
340645	0.769571	0.164884	0.0645294	0.00216475	0.981718
349887	0.0385779	0.0764503	0.18845	0.134347	0.981718
353747	0.909003	0.17359	0.06222	-0.000298624	0.981718
356938	0.0425596	0.161733	0.183858	0.129449	0.981718
356985	0.169384	0.20461	0.119966	0.0612975	0.981718
362005	0.228457	0.0854876	0.106808	0.0472623	0.981718
362056	0.502483	0.136521	0.0759955	0.0143952	0.981718
362075	0.724602	0.156631	0.0657434	0.00345967	0.981718
381922	0.969911	0.173938	0.06185	-0.000693366	0.981718
4_hydroxyproline	0.530874	0.135935	0.0742097	0.0124903	0.981718
400671_carbohydrate	0.767448	0.182904	0.0645813	0.00222004	0.981718
402237	0.501501	0.129952	0.0760604	0.0144644	0.981718
408701	0.134896	0.186662	0.130249	0.0722661	0.981718
408731	0.743706	0.175243	0.0651977	0.00287755	0.981718
419631	0.0497477	0.0434157	0.176557	0.121661	0.981718
425836	0.492141	0.222121	0.076689	0.0151349	0.981718
428311	0.323256	0.210903	0.0923228	0.0318109	0.981718
438057	0.0671292	0.0962575	0.162543	0.106712	0.981718
443309	0.519368	0.171476	0.0749132	0.0132407	0.981718
445906	0.883073	0.174706	0.0624923	-8.20558e-06	0.981718
446628	0.905042	0.168483	0.0622571	-0.000259042	0.981718
446955	0.18608	0.149329	0.115781	0.0568334	0.981718
455340	0.852427	0.166768	0.0629045	0.000431416	0.981718
455829	0.0675442	0.107037	0.162255	0.106405	0.981718
455836	0.292489	0.13326	0.0963865	0.0361456	0.981718
460930	0.757587	0.160227	0.0648292	0.00248443	0.981718
474826	0.47205	0.155613	0.0781064	0.0166469	0.981718
483342	0.725434	0.159799	0.0657187	0.00343333	0.981718
486016	0.931148	0.171652	0.0620421	-0.000488448	0.981718
5_aminovaleric_acid_lactame	0.894198	0.173076	0.062367	-0.000141866	0.981718
5_hydroxynorvaline_NIST	0.432436	0.142015	0.0811976	0.0199441	0.981718
5_methoxytryptamine	0.377278	0.292346	0.0862679	0.0253524	0.981718
508772	0.588712	0.174131	0.0710553	0.0091257	0.981718
537868	0.720539	0.174754	0.0658654	0.00358973	0.981718
541593	0.724807	0.157465	0.0657374	0.00345318	0.981718
607692	0.376331	0.23612	0.0863639	0.0254548	0.981718
621347	0.805507	0.16477	0.0637306	0.00131264	0.981718
626960	0.816562	0.172054	0.0635142	0.00108186	0.981718
629270	0.280835	0.125132	0.0980665	0.0379376	0.981718
629906	0.046007	0.139741	0.180215	0.125562	0.981718
640860	0.970984	0.177266	0.0618468	-0.000696746	0.981718
650088	0.682843	0.177051	0.0670983	0.00490481	0.981718
650666	0.276588	0.184095	0.0987001	0.0386135	0.981718
653386	0.95304	0.175179	0.061915	-0.000624002	0.981718
693644	0.71149	0.178321	0.0661445	0.00388744	0.981718
724471	0.775168	0.161557	0.0643953	0.00202161	0.981718
727817	0.495297	0.194392	0.0764748	0.0149065	0.981718
775885	0.220089	0.17891	0.108422	0.0489833	0.981718
775915	0.406269	0.20266	0.083481	0.0223797	0.981718
775976	0.521194	0.161495	0.0747997	0.0131197	0.981718
776004	0.415237	0.125178	0.082675	0.02152	0.981718
776547	0.924911	0.173736	0.0620872	-0.00044037	0.981718
776553	0.960201	0.174138	0.0618839	-0.000657166	0.981718
777809	0.234515	0.119319	0.105682	0.0460613	0.981718
780676	0.315488	0.15528	0.0933014	0.0328548	0.981718
781707	0.436193	0.250329	0.0808862	0.019612	0.981718
783616	0.669811	0.256633	0.0675686	0.00540655	0.981718
790143	0.409824	0.20687	0.0831585	0.0220357	0.981718
806065	0.219335	0.177445	0.108571	0.0491421	0.981718
815932	0.424519	0.267164	0.0818668	0.0206579	0.981718
823068	0.862379	0.166734	0.0627598	0.000277077	0.981718
827800	0.974629	0.175221	0.0618369	-0.000707318	0.981718
868881	0.926297	0.169633	0.0620768	-0.000451421	0.981718
878431	0.174222	0.20362	0.118709	0.0599559	0.981718
920091	0.476367	0.271154	0.0777938	0.0163134	0.981718
925326	0.706598	0.166219	0.0662997	0.00405304	0.981718
925385	0.362136	0.107435	0.0878435	0.027033	0.981718
acetophenone_NIST	0.0265402	0.348005	0.205887	0.152946	0.981718
aconitic_acid	0.851451	0.171853	0.0629192	0.000447167	0.981718
adenosine	0.790554	0.169671	0.0640451	0.00164809	0.981718
adenosine_5_phosphate	0.471452	0.211757	0.0781501	0.0166935	0.981718
alanine	0.650928	0.197855	0.0682924	0.00617851	0.981718
alpha_ketoglutaric_acid	0.0877401	0.1535	0.150065	0.0934021	0.981718
alpha_terpineol	0.432085	0.144835	0.0812269	0.0199753	0.981718
aminomalonic_acid	0.569104	0.216218	0.0720568	0.0101939	0.981718
arabinose	0.411636	0.131831	0.0829956	0.021862	0.981718
arabitol	0.581361	0.167104	0.071423	0.00951784	0.981718
arachidic_acid	0.640825	0.169155	0.0687006	0.00661402	0.981718
arachidonic_acid	0.295888	0.132254	0.0959119	0.0356393	0.981718
asparagine	0.615996	0.153788	0.0697691	0.00775375	0.981718
aspartic_acid	0.781691	0.163488	0.0642435	0.00185969	0.981718
behenic_acid	0.214841	0.0913253	0.10947	0.0501012	0.981718
benzoic_acid	0.573591	0.174902	0.0718217	0.00994317	0.981718
benzylalcohol	0.491851	0.168829	0.0767088	0.0151561	0.981718
beta_alanine	0.593811	0.207089	0.0708057	0.00885944	0.981718
beta_sitosterol	0.605009	0.183037	0.0702725	0.00829071	0.981718
butane_2_3_diol_NIST	0.881195	0.169832	0.0625147	1.57141e-05	0.981718
capric_acid	0.635258	0.165068	0.0689321	0.00686088	0.981718
caprylic_acid	0.701396	0.198982	0.0664682	0.00423277	0.981718
cellobiotol	0.958182	0.170558	0.0618922	-0.000648373	0.981718
citric_acid	0.667762	0.193374	0.0676447	0.00548771	0.981718
citrulline	0.586691	0.164085	0.0711555	0.00923257	0.981718
conduritol_beta_expoxide_minor	0.751604	0.18823	0.0649852	0.00265085	0.981718
creatinine	0.238266	0.124185	0.105002	0.0453355	0.981718
cysteine	0.548785	0.191321	0.0731667	0.0113778	0.981718
cysteine_glycine	0.727306	0.204022	0.0656634	0.00337435	0.981718
cystine	0.0809456	0.406273	0.153813	0.0974008	0.981718
cytidine_5_diphosphate	0.85034	0.175069	0.0629361	0.00046522	0.981718
dodecanol	0.660999	0.158329	0.0679001	0.00576006	0.981718
erythritol	0.177414	0.11338	0.117899	0.0590926	0.981718
ethanolamine	0.741272	0.18621	0.0652647	0.00294906	0.981718
fructose	0.677159	0.171713	0.0673005	0.00512057	0.981718
fucose	0.801729	0.163895	0.0638077	0.00139486	0.981718
fumaric_acid	0.759604	0.170495	0.0647775	0.00242934	0.981718
galactose_6_phosphate	0.298371	0.110118	0.0955694	0.0352741	0.981718
gamma_tocopherol	0.811762	0.164975	0.0636065	0.00118028	0.981718
gluconic_acid	0.479753	0.287375	0.0775517	0.0160552	0.981718
glucose	0.777334	0.169328	0.0643443	0.00196726	0.981718
glucuronic_acid	0.788233	0.189532	0.0640962	0.00170257	0.981718
glutamic_acid	0.408521	0.137832	0.0832762	0.0221613	0.981718
glutamine	0.853057	0.169374	0.062895	0.00042132	0.981718
glutamylthreonine_by_accurate_mass	0.0999032	0.120873	0.144045	0.0869817	0.981718
glyceric_acid	0.0451187	0.372155	0.181127	0.126535	0.981718
glycerol	0.834672	0.186059	0.0631889	0.000734815	0.981718
glycerol_3_galactoside	0.875726	0.211465	0.0625821	8.76055e-05	0.981718
glycerol_alpha_phosphate	0.538761	0.155019	0.0737427	0.0119922	0.981718
glycine	0.859276	0.186246	0.0628038	0.000324002	0.981718
glycolic_acid	0.100335	0.205552	0.143846	0.0867687	0.981718
heptadecanoic_acid_NIST	0.672635	0.158548	0.0674647	0.00529571	0.981718
hippuric_acid	0.930765	0.181054	0.0620447	-0.000485617	0.981718
histidine	0.929823	0.169234	0.0620513	-0.00047859	0.981718
hydroxylamine	0.869442	0.167478	0.0626634	0.000174322	0.981718
hypoxanthine	0.497019	0.232203	0.0763589	0.0147829	0.981718
indole_3_acetate	0.774452	0.161028	0.0644122	0.00203969	0.981718
indole_3_lactate	0.614225	0.223607	0.069849	0.00783891	0.981718
inosine	0.578159	0.140039	0.071586	0.00969177	0.981718
inositol_myo_	0.707905	0.15952	0.066258	0.00400848	0.981718
isocitric_acid	0.778781	0.16789	0.0643106	0.00193129	0.981718
isoheptadecanoic_acid	0.707599	0.158126	0.0662677	0.0040189	0.981718
isoleucine	0.881839	0.24003	0.062507	7.47345e-06	0.981718
isoterpineol	0.624886	0.149378	0.0693757	0.0073341	0.981718
isothreonic_acid	0.974165	0.17267	0.0618381	-0.000706051	0.981718
lactic_acid	0.374088	0.209545	0.0865927	0.0256989	0.981718
lactobionic_acid	0.553131	0.227639	0.0729229	0.0111178	0.981718
lathosterol_NIST	0.732717	0.230287	0.0655061	0.00320652	0.981718
lauric_acid	0.50919	0.169448	0.0755583	0.0139288	0.981718
leucine	0.20592	0.358335	0.11132	0.0520752	0.981718
levoglucosan	0.0930287	0.218229	0.147348	0.0905041	0.981718
lignoceric_acid	0.528715	0.141047	0.0743396	0.0126289	0.981718
linoleic_acid	0.761653	0.16042	0.0647256	0.00237392	0.981718
lysine	0.75312	0.184072	0.0649452	0.00260824	0.981718
maleimide	0.844598	0.172701	0.0630257	0.000560745	0.981718
malic_acid	0.805868	0.168404	0.0637233	0.00130489	0.981718
maltose	0.865291	0.185307	0.0627194	0.000234033	0.981718
maltotriose	0.879496	0.182921	0.0625353	3.76877e-05	0.981718
mannitol	0.652513	0.154687	0.0682296	0.0061116	0.981718
methanolphosphate	0.272595	0.134758	0.0993066	0.0392603	0.981718
methionine	0.62259	0.144939	0.0694761	0.00744121	0.981718
methionine_sulfoxide	0.12096	0.130616	0.135234	0.077583	0.981718
myristic_acid	0.387368	0.133414	0.0852651	0.0242828	0.981718
N_acetylglutamate	0.425579	0.189951	0.0817761	0.0205612	0.981718
N_acetylmannosamine	0.603319	0.278209	0.0703517	0.00837515	0.981718
N_methylalanine	0.394596	0.222369	0.0845687	0.0235399	0.981718
naproxen	0.508975	0.164689	0.0755722	0.0139437	0.981718
octadecanol	0.280609	0.272774	0.0981001	0.0379734	0.981718
oleic_acid	0.80489	0.165373	0.0637431	0.00132597	0.981718
ornithine	0.563846	0.172888	0.0723368	0.0104926	0.981718
oxalic_acid	0.343777	0.112241	0.089876	0.0292011	0.981718
oxoproline	0.128764	0.118405	0.132372	0.07453	0.981718
p_cresol	0.495641	0.16656	0.0764516	0.0148818	0.981718
palmitic_acid	0.40108	0.122006	0.083959	0.0228896	0.981718
palmitoleic_acid	0.623209	0.201392	0.069449	0.00741226	0.981718
pelargonic_acid	0.756632	0.173472	0.0648538	0.00251068	0.981718
phenylalanine	0.75365	0.163175	0.0649313	0.00259341	0.981718
phenylethylamine	0.832342	0.16791	0.0632287	0.000777319	0.981718
phosphoethanolamine	0.562931	0.158955	0.072386	0.0105451	0.981718
phosphoric_acid	0.428253	0.134165	0.0815488	0.0203188	0.981718
pipecolic_acid	0.590709	0.199205	0.0709571	0.00902087	0.981718
proline	0.147739	0.218459	0.12612	0.0678608	0.981718
propane_1_3_diol_NIST	0.194665	0.186389	0.113789	0.0547078	0.981718
pseudo_uridine	0.459652	0.149227	0.0790298	0.0176318	0.981718
pyrophosphate	0.921261	0.20563	0.0621154	-0.00041028	0.981718
pyruvic_acid	0.161992	0.233879	0.121967	0.0634311	0.981718
rhamnose	0.382084	0.12933	0.0857858	0.0248381	0.981718
ribitol	0.774256	0.171421	0.0644169	0.00204466	0.981718
ribose	0.800351	0.16736	0.0638362	0.00142527	0.981718
salicylaldehyde	0.910942	0.173413	0.0622025	-0.000317376	0.981718
salicylic_acid	0.96	0.178985	0.0618847	-0.00065631	0.981718
serine	0.678842	0.159952	0.0672402	0.00505622	0.981718
shikimic_acid	0.788341	0.164261	0.0640938	0.00170002	0.981718
sorbitol	0.110746	0.122782	0.139289	0.0819078	0.981718
stearic_acid	0.591242	0.150289	0.0709309	0.00899299	0.981718
succinic_acid	0.621307	0.147678	0.0695326	0.00750147	0.981718
sucrose	0.329165	0.207507	0.0915981	0.0310379	0.981718
taurine	0.758808	0.241362	0.0647978	0.00245102	0.981718
threitol	0.928686	0.170653	0.0620594	-0.000469978	0.981718
threonic_acid	0.164387	0.226672	0.121308	0.0627285	0.981718
threonine	0.778594	0.162926	0.0643149	0.00193592	0.981718
tocopherol_alpha	0.609165	0.212126	0.0700798	0.00808516	0.981718
trans_4_hydroxyproline	0.571651	0.144443	0.0719229	0.0100511	0.981718
tryptophan	0.856318	0.166521	0.0628466	0.000369745	0.981718
tyrosine	0.883968	0.193955	0.0624818	-1.94656e-05	0.981718
urea	0.618361	0.219806	0.0696633	0.00764084	0.981718
uric_acid	0.411639	0.172802	0.0829953	0.0218616	0.981718
uridine	0.425353	0.179607	0.0817954	0.0205817	0.981718
valine	0.412933	0.343538	0.0828796	0.0217383	0.981718
xylitol	0.242337	0.209129	0.104278	0.0445627	0.981718
xylose	0.701499	0.166798	0.0664649	0.00422919	0.981718
xylulose_NIST	0.948418	0.170559	0.0619378	-0.000599675	0.981718
301536	0.980895	0.170288	0.061823	-0.000722173	0.982679
cholesterol	0.982679	0.182409	0.0618197	-0.000725636	0.982679
