# Supplementary material for: Pharmacometabolomic Assessment of Metformin in Non-diabetic, African Americans
Source: Front Pharmacol. 2016 Jun 14;7:135. doi: 10.3389/fphar.2016.00135 (PMC4906013; doi:10.3389/fphar.2016.00135)
Supplement: Supplementary file 6 [file DataSheet6.XLSX]

## Sheet: Mouse_Metabolomics
	214011	314770	748746	1-methyl-1,3-propanediyl)bis(oxy)-2TMS NIST	1-monopalmitin	1-monostearin	1,5-anhydroglucitol	199203	199239	199250	199596	199609	199786	199802	199806	199942	2-aminoadipic acid	2-deoxyerythritol NIST	2-deoxyisotetronic acid NIST	2-deoxytetronic acid	2-hydroxybutanoic acid	2-hydroxyglutaric acid	2-hydroxyvaleric acid	2-ketoisocaproic acid	2,3-dihydroxybutanoic acid NIST	200453	200471	200476	200484	200521	200525	200541	200571	200850	200906	200914	201862	201887	202571 carbohydrate	203221	203592	204157	204318	204344	204425	205700	205849	206556	207223
	217004	700265	245180	236543	900928	956148	633295	663983	773115	1105016	246426	1246841	637184	642012	701060	431285	573532	422939	390395	433467	258175	507692	310750	310629	384445	353398	568970	423795	800844	790167	704334	528317	515096	493847	565964	550216	1134655	1200427	648828	508975	592345	451314	782482	246354	448206	630022	440425	424318	417541
	199	220	154	147	371	399	191	204	211	129	85	129	174	157	204	104	260	103	117	233	131	129	131	200	292	131	97	85	163	204	204	215	142	85	275	275	441	316	204	268	85	103	217	147	350	157	172	85	142
	214011	314770	748746	379613	324222	307894	199788	199203	199239	199250	199596	199609	199786	199802	199806	199942	203317	211437	208880	647819	199800	374016	218773	213388	238007	200453	200471	200476	200484	200521	200525	200541	200571	200850	200906	200914	201862	201887	202571	203221	203592	204157	204318	204344	204425	205700	205849	206556	207223
	85:85.0 86:349.0 87:1035.0 88:2121.0 89:366.0 90:201.0 91:662.0 92:153.0 93:30.0 94:55.0 98:37.0 99:89.0 100:431.0 101:784.0 102:715.0 103:599.0 104:431.0 105:315.0 106:92.0 107:3309.0 108:293.0 109:130.0 110:2715.0 111:61.0 112:11.0 113:79.0 114:97.0 115:485.0 116:245.0 117:13592.0 118:2130.0 119:917.0 120:122.0 121:56.0 122:23.0 123:3.0 124:5.0 126:81.0 127:294.0 128:74.0 129:326.0 130:5060.0 1…	85:107.0 86:452.0 89:2406.0 91:183.0 93:9.0 94:148.0 98:232.0 99:231.0 100:1912.0 101:452.0 102:611.0 103:2032.0 105:49.0 108:294.0 109:114.0 112:2.0 113:241.0 114:93.0 116:174.0 117:884.0 118:33.0 124:2.0 128:64.0 129:2126.0 130:259.0 131:117.0 132:627.0 133:1240.0 134:330.0 135:161.0 136:33.0 137:30.0 142:60.0 143:680.0 144:7.0 145:359.0 146:291.0 147:2187.0 148:1166.0 149:475.0 150:64.0 152:1.…	86:579.0 89:593.0 90:71.0 91:241.0 94:942.0 95:304.0 96:434.0 97:189.0 98:248.0 100:3537.0 101:1682.0 102:660.0 103:2524.0 104:150.0 106:196.0 107:449.0 110:1103.0 111:231.0 112:53.0 116:26237.0 117:1582.0 120:107.0 124:22.0 127:816.0 128:936.0 130:462.0 131:246.0 132:158.0 133:483.0 134:714.0 143:125.0 144:248.0 147:5607.0 148:1042.0 149:667.0 154:8901.0 155:729.0 156:308.0 157:45.0 158:59.0 161…	85:17873.0 86:2903.0 87:18983.0 88:10051.0 89:9560.0 90:1688.0 91:3905.0 92:1113.0 94:837.0 95:419.0 96:706.0 97:13605.0 98:2716.0 99:19167.0 100:2532.0 101:47845.0 102:12473.0 103:87985.0 104:9503.0 105:8653.0 109:629.0 110:1354.0 111:20224.0 112:15455.0 113:5416.0 114:951.0 115:19986.0 116:6229.0 117:263105.0 118:29007.0 119:15149.0 120:1355.0 121:828.0 123:195.0 125:5540.0 126:717.0 127:1025.0…	85:1538.0 86:4.0 87:73.0 88:24.0 89:743.0 90:129.0 93:56.0 94:107.0 95:1590.0 96:52.0 97:892.0 98:179.0 99:770.0 101:3475.0 102:180.0 103:4550.0 104:227.0 105:313.0 109:863.0 111:639.0 112:46.0 113:399.0 114:177.0 115:873.0 116:1740.0 117:2474.0 118:288.0 119:283.0 121:12.0 123:552.0 124:127.0 125:206.0 126:34.0 127:94.0 128:41.0 129:4065.0 130:257.0 131:1775.0 132:500.0 133:2365.0 134:122.0 136:…	85:10945.0 86:282.0 87:413.0 88:493.0 89:2671.0 90:132.0 93:250.0 94:57.0 95:11760.0 96:2152.0 97:11059.0 98:3124.0 99:3482.0 101:15954.0 103:8042.0 104:1204.0 106:31.0 109:6281.0 110:591.0 111:4506.0 112:726.0 113:2249.0 115:126.0 116:10811.0 117:10373.0 118:954.0 120:472.0 123:3488.0 124:390.0 125:1264.0 127:184.0 128:439.0 129:24937.0 130:4347.0 131:7233.0 132:4099.0 133:4273.0 134:735.0 137:1…	85:181.0 86:15.0 87:193.0 88:25.0 89:817.0 90:31.0 91:53.0 92:18.0 93:16.0 94:1.0 95:2.0 96:5.0 97:225.0 98:3.0 99:149.0 100:25.0 101:1594.0 102:172.0 103:2896.0 104:202.0 105:151.0 106:9.0 107:14.0 109:3.0 110:4.0 111:132.0 113:300.0 114:37.0 115:397.0 116:901.0 117:1716.0 118:139.0 119:222.0 120:5.0 124:2.0 127:81.0 128:33.0 129:2713.0 130:391.0 131:912.0 132:115.0 133:1878.0 134:240.0 135:130.…	85:967.0 86:231.0 87:94.0 88:2.0 89:240.0 90:12.0 91:16.0 93:7.0 95:25.0 97:47.0 98:8.0 99:283.0 100:87.0 101:286.0 102:9.0 103:1110.0 104:45.0 105:29.0 106:8.0 107:5.0 109:12.0 111:86.0 112:26.0 113:199.0 114:8.0 115:28.0 116:134.0 117:930.0 118:55.0 119:75.0 120:7.0 123:1.0 125:14.0 126:10.0 127:48.0 128:2.0 129:640.0 130:56.0 131:211.0 132:16.0 133:495.0 134:47.0 135:31.0 136:1.0 138:1.0 139:1…	85:30.0 86:4.0 88:3.0 90:9.0 91:186.0 92:43.0 93:10.0 97:10.0 98:5.0 99:31.0 100:7.0 101:33.0 102:1.0 103:15.0 106:4.0 107:5.0 109:149.0 111:83.0 112:4.0 113:92.0 114:7.0 115:52.0 116:48.0 118:3.0 119:53.0 120:6.0 121:14.0 123:4.0 124:6.0 125:6.0 126:4.0 127:62.0 128:3.0 129:541.0 130:40.0 131:140.0 132:6.0 133:645.0 134:54.0 135:106.0 136:1.0 137:61.0 138:8.0 139:27.0 140:16.0 141:25.0 142:49.0 …	85:391.0 86:13.0 87:3.0 88:20.0 89:89.0 90:16.0 91:1272.0 92:166.0 93:1056.0 94:159.0 95:1490.0 96:143.0 97:425.0 98:20.0 99:58.0 100:4.0 101:97.0 102:6.0 103:17.0 104:62.0 105:1253.0 106:273.0 107:1065.0 108:192.0 109:623.0 110:46.0 111:167.0 112:1.0 113:36.0 114:5.0 115:177.0 116:69.0 117:402.0 118:140.0 119:966.0 120:469.0 121:906.0 122:105.0 123:210.0 124:27.0 125:80.0 128:127.0 129:2762.0 13…	85:23022.0 86:1166.0 89:53.0 91:38.0 92:26.0 94:12.0 95:19.0 98:4618.0 99:4120.0 100:151.0 101:56.0 102:55.0 105:14.0 107:182.0 108:2.0 109:54.0 110:108.0 112:1849.0 113:2524.0 114:164.0 115:265.0 117:699.0 118:122.0 119:9.0 120:7.0 121:132.0 122:1.0 123:19.0 125:40.0 126:711.0 127:1373.0 128:136.0 129:15.0 130:249.0 131:31.0 132:131.0 133:20.0 134:219.0 135:39.0 137:17.0 141:34.0 143:27.0 144:3.…	85:398.0 86:47.0 87:56.0 88:35.0 89:40.0 90:1.0 91:112.0 92:40.0 93:205.0 94:142.0 95:1412.0 96:566.0 97:544.0 98:353.0 99:197.0 100:71.0 101:129.0 102:22.0 103:800.0 104:71.0 105:34.0 106:9.0 107:80.0 108:74.0 109:510.0 110:118.0 111:206.0 112:70.0 113:258.0 114:45.0 115:142.0 116:103.0 117:65.0 118:19.0 119:13.0 120:21.0 121:85.0 122:39.0 123:161.0 124:82.0 125:75.0 126:34.0 127:344.0 128:76.0 …	85:102.0 86:1408.0 87:121.0 88:213.0 89:128.0 90:7.0 92:39.0 94:52.0 95:2.0 96:4.0 98:31.0 99:22.0 100:751.0 101:127.0 102:162.0 103:433.0 104:15.0 106:4.0 110:20.0 112:143.0 113:26.0 114:165.0 115:53.0 116:117.0 117:142.0 119:11.0 126:2.0 127:1.0 128:204.0 129:198.0 130:345.0 131:145.0 132:71.0 133:85.0 134:6.0 139:3.0 140:17.0 141:2.0 142:82.0 143:9.0 144:24.0 145:2.0 146:115.0 147:338.0 148:45…	85:51.0 86:58.0 87:26.0 88:28.0 89:762.0 90:61.0 91:24.0 92:8.0 94:4.0 96:7.0 97:2.0 99:26.0 100:129.0 101:288.0 102:57.0 103:1019.0 104:61.0 106:10.0 107:25.0 108:5.0 110:29.0 111:14.0 112:45.0 113:32.0 114:100.0 115:72.0 116:179.0 117:988.0 118:71.0 119:55.0 120:8.0 122:6.0 124:4.0 126:18.0 127:20.0 128:20.0 129:665.0 130:456.0 131:188.0 132:40.0 133:459.0 134:37.0 135:29.0 138:11.0 139:9.0 140…	85:2.0 86:13.0 87:13.0 88:8.0 89:391.0 90:11.0 92:14.0 94:3.0 97:6.0 99:6.0 100:201.0 101:93.0 102:45.0 103:373.0 104:20.0 105:32.0 106:5.0 107:10.0 108:4.0 109:4.0 110:3.0 111:6.0 112:1.0 113:18.0 114:21.0 115:35.0 116:31.0 117:173.0 118:9.0 119:14.0 120:2.0 121:9.0 122:10.0 124:2.0 126:6.0 128:11.0 129:218.0 130:48.0 131:61.0 132:28.0 133:128.0 134:18.0 136:1.0 137:1.0 138:3.0 139:6.0 140:3.0 1…	85:450.0 86:79.0 87:265.0 88:146.0 89:13.0 90:4.0 92:5.0 93:3.0 94:5.0 97:9.0 98:1.0 100:37.0 101:52.0 102:28.0 103:58.0 104:1853.0 105:123.0 106:37.0 107:42.0 108:15.0 109:6.0 110:30.0 111:2.0 113:11.0 114:37.0 116:269.0 117:1.0 118:12.0 121:2.0 122:3.0 124:2.0 126:39.0 128:3.0 130:329.0 131:445.0 132:47.0 133:11.0 135:93.0 137:15.0 138:1.0 142:1.0 143:10.0 144:19.0 145:7.0 146:50.0 149:50.0 151…	85:685.0 86:81.0 87:4.0 89:52.0 91:16.0 93:3.0 94:8.0 95:29.0 96:15.0 97:14.0 98:68.0 99:210.0 100:486.0 101:129.0 102:94.0 103:901.0 104:55.0 105:611.0 106:64.0 107:50.0 108:7.0 109:3.0 110:132.0 111:16.0 112:63.0 113:143.0 114:21.0 115:219.0 116:161.0 117:445.0 118:17.0 119:23.0 121:6.0 122:30.0 123:1.0 125:1.0 126:27.0 127:77.0 128:534.0 129:729.0 130:98.0 131:225.0 132:16.0 133:358.0 134:83.0…	90:1.0 96:2.0 103:459.0 104:24.0 105:7.0 119:1.0 129:37.0 131:8.0 133:28.0 147:102.0 148:2.0 149:1.0 155:1.0 156:1.0 189:4.0 203:2.0 208:1.0 219:46.0 220:5.0 221:2.0 225:1.0 236:1.0 245:1.0 258:2.0 291:1.0 297:1.0 306:2.0 333:1.0 335:2.0 336:1.0 345:2.0 370:3.0 374:2.0 377:2.0 414:2.0 425:1.0 446:1.0 447:1.0 454:1.0 483:1.0 494:1.0 497:1.0	85:361.0 87:117.0 90:11.0 91:88.0 92:103.0 95:18.0 96:12.0 97:4.0 99:46.0 101:131.0 102:959.0 103:234.0 104:90.0 105:278.0 106:2.0 108:7.0 109:5.0 112:1.0 113:23.0 115:104.0 116:48.0 117:2106.0 118:232.0 119:112.0 120:109.0 121:10.0 122:2.0 127:6.0 128:4.0 129:88.0 130:332.0 131:407.0 132:83.0 133:650.0 134:102.0 135:38.0 136:6.0 140:3.0 141:9.0 143:72.0 146:78.0 147:1177.0 148:214.0 149:242.0 15…	85:8749.0 86:1024.0 87:2361.0 88:2184.0 89:9398.0 90:100.0 91:593.0 92:161.0 94:502.0 95:162.0 96:112.0 97:517.0 98:336.0 99:1841.0 100:952.0 101:20709.0 102:2977.0 103:8781.0 104:1053.0 105:1172.0 106:308.0 110:303.0 111:136.0 112:72.0 113:790.0 115:3185.0 116:1920.0 117:26633.0 118:2754.0 119:4134.0 121:176.0 122:93.0 123:42.0 125:60.0 128:233.0 129:16849.0 130:1255.0 131:6556.0 132:1010.0 133:…	85:149.0 86:7.0 87:71.0 88:31.0 89:19.0 91:405.0 92:19.0 93:2.0 95:123.0 97:12.0 99:46.0 100:6.0 101:97.0 103:112.0 104:25.0 105:164.0 106:3.0 107:19.0 108:4.0 109:27.0 110:14.0 112:2.0 115:201.0 116:35.0 117:111.0 118:6.0 119:642.0 120:29.0 121:1.0 123:2.0 126:2.0 127:24.0 129:20.0 130:60.0 131:4118.0 132:444.0 133:534.0 134:209.0 135:21.0 143:81.0 146:5.0 147:3549.0 148:496.0 149:263.0 150:13.0…	85:1418.0 86:74.0 90:2.0 95:84.0 96:37.0 99:22.0 101:60.0 102:20.0 113:65.0 115:122.0 116:373.0 117:22.0 120:375.0 129:5247.0 130:672.0 131:332.0 132:33.0 133:891.0 134:84.0 135:30.0 147:2542.0 148:301.0 149:626.0 150:83.0 151:11.0 155:12.0 156:6.0 157:1293.0 158:215.0 159:188.0 161:4.0 184:18.0 185:79.0 186:3.0 203:870.0 204:200.0 205:22.0 218:41.0 221:32.0 223:67.0 231:369.0 232:66.0 243:61.0 2…	85:1140.0 86:325.0 87:79.0 88:41.0 89:349.0 90:12.0 94:13.0 95:1557.0 96:1414.0 97:153.0 98:157.0 99:228.0 100:481.0 101:220.0 103:65.0 105:6.0 106:3.0 107:100.0 110:2.0 111:68.0 112:145.0 113:440.0 114:198.0 115:2353.0 116:2204.0 117:816.0 118:74.0 119:63.0 123:1.0 125:6.0 128:25.0 129:126.0 130:20.0 131:9925.0 132:1204.0 133:1158.0 134:168.0 135:71.0 137:1.0 140:409.0 142:34.0 143:108.0 146:353…	85:175.0 86:236.0 89:6303.0 90:491.0 91:173.0 92:17.0 93:3.0 95:42.0 96:4.0 98:729.0 99:4133.0 100:709.0 101:68.0 103:3.0 108:22.0 110:2701.0 111:155.0 112:64.0 113:101.0 114:822.0 115:2454.0 116:492.0 117:184.0 118:60.0 126:196.0 127:16.0 128:10.0 137:3.0 139:2.0 140:181.0 141:23.0 142:17.0 143:73.0 149:31.0 150:117.0 151:26.0 152:67.0 153:5.0 154:204.0 155:8.0 156:31.0 158:238.0 159:5.0 160:126…	85:2076.0 86:2748.0 87:5901.0 88:406.0 89:806.0 90:135.0 91:588.0 93:221.0 94:278.0 95:38.0 97:12.0 100:1745.0 101:4603.0 102:49729.0 103:9323.0 104:2860.0 105:996.0 107:318.0 110:154.0 112:495.0 113:546.0 115:6402.0 116:363.0 117:108448.0 118:12198.0 119:6984.0 120:687.0 121:598.0 124:243.0 125:1009.0 129:7747.0 130:23967.0 131:15316.0 132:2779.0 133:28669.0 134:30197.0 135:3144.0 136:1047.0 138…	85:847.0 86:59.0 89:21.0 91:4.0 92:6.0 93:17.0 95:204.0 96:186.0 97:63.0 98:13.0 99:172.0 101:7.0 106:2.0 107:10.0 109:8.0 111:182.0 112:41.0 113:96.0 114:1.0 115:11.0 119:2.0 122:2.0 123:12.0 125:29.0 126:33.0 127:47.0 130:9.0 131:1636.0 132:157.0 133:18.0 139:2.0 140:7.0 142:30.0 143:34.0 152:13.0 153:1.0 154:3.0 155:29.0 156:2.0 163:2.0 170:125.0 172:2.0 183:3.0 185:272.0 186:49.0 187:6.0 201:…	85:829.0 86:60.0 87:6.0 93:28.0 94:22.0 95:211.0 96:540.0 97:2064.0 98:712.0 99:314.0 100:62.0 101:57.0 108:2.0 109:113.0 110:376.0 111:924.0 112:311.0 113:852.0 114:147.0 115:13.0 122:6.0 123:65.0 124:173.0 125:304.0 126:110.0 127:743.0 128:118.0 129:326.0 130:1.0 138:19.0 139:79.0 140:173.0 141:86.0 152:22.0 153:12.0 155:38.0 168:89.0 169:2.0 197:45.0 211:8.0 212:7.0 235:1.0 247:1.0 282:1.0 288…	85:1556.0 86:166.0 87:5.0 88:5.0 90:7.0 92:5.0 93:29.0 95:5.0 96:10.0 97:126.0 98:207.0 99:349.0 100:227.0 101:36.0 102:7.0 105:1.0 106:4.0 107:2.0 108:3.0 109:7.0 110:179.0 111:47.0 112:157.0 113:160.0 114:30.0 115:6.0 116:13.0 117:7.0 118:6.0 120:3.0 121:1.0 122:11.0 123:3.0 124:7.0 125:7.0 126:56.0 127:101.0 128:3.0 131:1.0 137:24.0 138:1.0 139:5.0 140:87.0 141:75.0 142:4.0 144:1.0 146:13.0 14…	85:5.0 88:46.0 90:18.0 91:555.0 92:45.0 93:42.0 94:2.0 97:10.0 98:5.0 105:50.0 106:42.0 107:15.0 108:1.0 117:61.0 118:3.0 119:57.0 120:3.0 121:12.0 128:1.0 129:73.0 132:13.0 135:43.0 145:40.0 161:78.0 163:1103.0 164:118.0 165:77.0 178:2.0 183:2.0 193:1.0 202:1.0 216:1.0 231:3.0 251:3.0 253:3.0 259:1.0 265:2.0 295:2.0 299:1.0 305:1.0 310:4.0 312:1.0 331:1.0 337:1.0 346:1.0 349:1.0 350:1.0 352:2.0 …	85:5.0 86:12.0 87:8.0 88:19.0 89:14.0 90:1.0 91:8.0 93:15.0 94:6.0 96:3.0 97:27.0 98:6.0 99:9.0 101:89.0 102:6.0 103:607.0 104:32.0 105:22.0 106:11.0 108:3.0 111:12.0 112:2.0 113:5.0 114:1.0 115:15.0 116:10.0 117:208.0 118:21.0 119:9.0 120:7.0 122:4.0 126:24.0 127:1.0 129:192.0 130:6.0 131:136.0 132:22.0 133:217.0 134:18.0 135:3.0 136:3.0 137:4.0 138:8.0 139:5.0 140:4.0 141:29.0 143:78.0 147:1178…	85:6.0 89:60.0 90:1.0 93:31.0 94:4.0 96:7.0 99:1.0 100:7.0 102:5.0 106:28.0 108:8.0 110:8.0 111:14.0 114:21.0 115:2.0 116:4.0 120:3.0 122:7.0 123:6.0 124:1.0 126:5.0 127:45.0 129:53.0 130:9.0 131:1.0 132:6.0 133:101.0 134:7.0 135:36.0 136:3.0 137:4.0 139:20.0 143:28.0 144:25.0 145:7.0 146:3.0 147:311.0 150:19.0 152:14.0 153:4.0 156:12.0 160:1.0 161:9.0 163:7.0 164:11.0 165:12.0 166:1.0 173:10.0 1…	85:273.0 86:84.0 87:161.0 88:118.0 89:252.0 90:26.0 91:27.0 93:13.0 94:42.0 95:53.0 96:28.0 97:76.0 98:36.0 99:356.0 100:47.0 101:807.0 102:132.0 103:1963.0 104:194.0 105:197.0 106:47.0 109:123.0 110:39.0 111:177.0 112:71.0 113:226.0 114:40.0 115:240.0 116:176.0 117:688.0 118:82.0 119:324.0 120:52.0 121:39.0 122:30.0 123:20.0 124:37.0 125:157.0 126:32.0 127:247.0 128:13.0 129:1869.0 130:327.0 131…	85:3.0 86:31.0 87:13.0 88:3.0 89:8.0 90:17.0 91:53.0 93:3.0 94:4.0 96:7.0 97:4.0 98:37.0 99:100.0 100:175.0 101:79.0 102:19.0 103:619.0 104:17.0 105:26.0 106:14.0 107:6.0 109:2.0 110:13.0 112:2.0 113:31.0 114:13.0 115:138.0 116:83.0 117:111.0 118:14.0 120:2.0 121:1.0 123:2.0 124:6.0 125:7.0 126:22.0 127:27.0 128:64.0 129:125.0 130:12.0 131:89.0 132:24.0 133:94.0 134:18.0 135:1.0 136:4.0 137:4.0 1…	85:1457.0 86:78.0 90:7.0 91:11.0 92:93.0 99:302.0 100:9.0 107:4.0 110:14.0 111:19.0 112:16.0 113:144.0 122:1.0 125:1.0 126:8.0 127:90.0 130:14.0 141:4.0 142:1.0 155:32.0 156:2.0 163:1.0 164:2.0 167:1.0 168:2.0 169:34.0 170:1.0 184:11.0 188:2.0 191:2.0 208:1.0 212:1.0 214:1.0 215:3.0 237:1.0 238:3.0 239:1.0 241:2.0 244:8.0 254:5.0 255:1.0 257:6.0 258:8.0 260:3.0 262:1.0 265:1.0 269:1.0 275:2.0 276…	85:383.0 86:723.0 87:233.0 88:194.0 89:6523.0 90:730.0 91:14.0 94:18.0 95:70.0 96:121.0 97:152.0 98:485.0 99:328.0 100:2993.0 101:817.0 102:2302.0 103:954.0 104:273.0 105:253.0 106:22.0 108:20.0 109:127.0 110:86.0 111:88.0 112:631.0 113:550.0 114:1178.0 115:502.0 116:974.0 117:1236.0 118:209.0 119:329.0 120:53.0 121:20.0 122:12.0 123:11.0 124:17.0 126:371.0 127:1465.0 128:3421.0 129:1334.0 130:59…	85:159.0 86:476.0 87:79.0 88:81.0 89:2779.0 90:307.0 92:2.0 93:61.0 94:31.0 95:78.0 96:68.0 97:107.0 98:276.0 99:161.0 100:2236.0 101:479.0 102:1376.0 103:233.0 104:129.0 105:102.0 106:47.0 107:483.0 108:70.0 109:43.0 110:1.0 111:46.0 112:278.0 113:276.0 114:740.0 115:426.0 116:476.0 117:377.0 118:77.0 119:122.0 120:22.0 121:12.0 122:20.0 123:7.0 124:3.0 126:201.0 127:1057.0 128:1967.0 129:632.0 …	85:39.0 86:32.0 87:92.0 88:175.0 89:624.0 90:232.0 91:10610.0 92:1499.0 93:665.0 94:84.0 95:401.0 96:139.0 97:43.0 98:27.0 99:35.0 100:1.0 101:132.0 102:335.0 103:2032.0 104:869.0 105:5259.0 106:551.0 107:1858.0 108:191.0 109:317.0 110:24.0 111:31.0 113:66.0 114:58.0 115:2929.0 116:1304.0 117:4143.0 118:677.0 119:3833.0 120:443.0 121:1385.0 122:134.0 123:134.0 125:10.0 126:131.0 127:543.0 128:146…	85:2.0 86:8.0 87:5.0 89:34.0 91:1089.0 92:53.0 93:14.0 94:6.0 95:132.0 96:11.0 97:18.0 98:5.0 99:78.0 101:26.0 102:59.0 103:656.0 104:27.0 105:785.0 106:33.0 107:359.0 108:59.0 109:63.0 113:13.0 115:819.0 116:203.0 117:475.0 118:86.0 119:616.0 120:70.0 121:131.0 122:4.0 123:3.0 124:5.0 125:19.0 126:10.0 127:76.0 128:431.0 129:878.0 130:64.0 131:539.0 132:190.0 133:81.0 134:21.0 135:154.0 136:1.0 …	85:4686.0 86:1274.0 87:6539.0 88:2466.0 89:24486.0 90:2202.0 91:1348.0 92:139.0 93:176.0 94:310.0 95:607.0 96:220.0 97:2138.0 98:834.0 99:5459.0 100:831.0 101:24539.0 102:4585.0 103:73167.0 104:7200.0 105:5436.0 106:471.0 107:367.0 108:155.0 109:3332.0 110:293.0 111:4307.0 112:595.0 113:6290.0 114:1351.0 115:7581.0 116:10936.0 117:56537.0 118:6105.0 119:8640.0 120:959.0 121:632.0 122:120.0 123:14…	85:1906.0 86:24299.0 87:2761.0 88:1498.0 89:74594.0 90:7256.0 91:2813.0 92:197.0 93:556.0 94:55.0 95:1431.0 96:25.0 97:149.0 98:783.0 99:1232.0 100:50138.0 101:5776.0 102:3398.0 103:1542.0 104:328.0 105:406.0 106:116.0 107:311.0 108:100.0 109:1.0 110:164.0 111:46.0 112:85.0 113:1935.0 114:3912.0 115:856.0 116:3803.0 117:3393.0 118:786.0 119:3042.0 120:303.0 121:1008.0 122:192.0 123:95.0 124:9.0 1…	85:1625.0 86:59.0 91:8.0 93:3.0 97:31.0 98:31.0 99:564.0 100:13.0 106:5.0 110:5.0 111:102.0 112:44.0 113:322.0 114:1.0 125:30.0 126:19.0 127:168.0 139:2.0 141:58.0 147:11.0 153:7.0 155:68.0 169:10.0 185:2.0 197:1.0 217:12.0 292:4.0 319:1.0 369:1.0 376:1.0 486:1.0	85:124.0 86:431.0 87:94.0 88:118.0 89:1468.0 90:121.0 91:52.0 92:24.0 93:9.0 94:12.0 95:9.0 96:7.0 97:34.0 98:60.0 99:45.0 100:416.0 101:296.0 102:151.0 103:2884.0 104:251.0 105:286.0 106:32.0 107:6.0 109:5.0 110:7.0 111:14.0 112:30.0 113:36.0 114:246.0 115:122.0 116:162.0 117:904.0 118:97.0 119:111.0 120:25.0 121:10.0 122:5.0 125:12.0 126:51.0 127:12.0 128:382.0 129:107.0 130:232.0 131:380.0 132…	85:73.0 86:43.0 88:31.0 89:44.0 90:29.0 93:19.0 94:46.0 95:149.0 96:4.0 98:11.0 99:28.0 100:100.0 101:87.0 102:44.0 103:2572.0 104:306.0 105:80.0 106:3.0 107:34.0 108:16.0 109:28.0 110:78.0 111:14.0 113:45.0 114:175.0 115:17.0 116:54.0 117:531.0 118:89.0 119:82.0 120:2.0 121:13.0 123:6.0 126:42.0 127:4.0 128:20.0 129:259.0 130:3.0 131:77.0 132:3.0 133:428.0 134:79.0 135:11.0 136:17.0 139:1.0 141:…	86:308.0 87:101.0 88:30.0 89:47.0 90:3.0 91:6.0 92:4.0 94:7.0 99:46.0 100:172.0 101:45.0 102:40.0 103:28.0 105:5.0 108:4.0 110:8.0 113:22.0 114:3.0 115:74.0 117:193.0 118:2.0 119:41.0 125:24.0 128:183.0 129:12.0 130:40.0 131:202.0 132:62.0 133:110.0 134:12.0 137:18.0 142:6.0 143:28.0 144:17.0 146:21.0 147:3162.0 148:481.0 149:247.0 150:17.0 151:5.0 152:1.0 154:3.0 155:20.0 156:13.0 160:2.0 165:1.…	85:573.0 86:3940.0 87:7186.0 88:951.0 89:667.0 90:38.0 92:21.0 93:23.0 95:39.0 96:8.0 97:23.0 98:24.0 99:129.0 100:2533.0 101:2540.0 102:845.0 103:1656.0 104:185.0 105:894.0 106:90.0 107:99.0 108:11.0 109:4.0 112:44.0 113:304.0 114:146.0 115:1075.0 116:455.0 117:3014.0 118:581.0 119:931.0 120:91.0 121:28.0 126:34.0 127:24.0 128:3.0 129:496.0 130:701.0 131:6858.0 132:2665.0 133:6553.0 134:958.0 13…	85:114.0 86:113.0 87:81.0 88:59.0 89:1302.0 90:101.0 91:66.0 92:5.0 93:5.0 96:11.0 97:8.0 98:33.0 99:36.0 100:142.0 101:335.0 102:80.0 103:2503.0 104:212.0 105:340.0 106:54.0 109:2.0 110:10.0 111:29.0 112:107.0 113:37.0 114:192.0 115:137.0 116:182.0 117:1451.0 118:131.0 119:249.0 120:16.0 121:5.0 122:6.0 123:7.0 124:8.0 125:7.0 126:16.0 127:44.0 128:70.0 129:1182.0 130:575.0 131:311.0 132:95.0 13…	85:7.0 86:2.0 87:2.0 88:14.0 89:6.0 90:3.0 93:1.0 94:8.0 97:11.0 98:14.0 99:8.0 100:13.0 101:64.0 102:12.0 103:24.0 105:2.0 106:2.0 108:13.0 111:2.0 113:5.0 114:23.0 115:9.0 116:24.0 117:4.0 118:1.0 120:1.0 122:4.0 123:7.0 126:17.0 129:55.0 130:94.0 131:9.0 132:12.0 134:1.0 135:4.0 138:4.0 139:9.0 140:6.0 142:1.0 144:1.0 145:6.0 146:2.0 147:21.0 149:24.0 150:6.0 154:7.0 155:8.0 156:3.0 157:8.0 15…	85:1141.0 86:63.0 89:5.0 91:2.0 92:6.0 93:3.0 94:2.0 95:1.0 96:9.0 97:73.0 98:90.0 99:246.0 100:723.0 101:183.0 102:33.0 103:12.0 105:3.0 110:7.0 111:18.0 112:56.0 113:66.0 114:34.0 115:34.0 116:39.0 117:57.0 118:2.0 119:3.0 120:1.0 122:3.0 123:1.0 124:5.0 125:4.0 126:25.0 127:52.0 128:2.0 129:5.0 130:2.0 131:7.0 134:2.0 139:3.0 140:33.0 141:37.0 142:7.0 144:5.0 146:2.0 147:26.0 148:1.0 149:1.0 1…	85:43.0 86:130.0 87:7.0 88:118.0 89:9.0 90:37.0 91:42.0 92:27.0 93:2.0 94:7.0 95:17.0 96:69.0 97:158.0 98:46.0 99:14.0 100:136.0 101:39.0 102:15.0 104:8.0 106:23.0 107:56.0 108:4.0 109:16.0 110:305.0 111:223.0 112:160.0 113:30.0 114:87.0 116:35.0 117:2.0 118:43.0 119:16.0 121:2.0 123:9.0 124:29.0 125:49.0 126:170.0 127:36.0 128:358.0 129:21.0 130:522.0 131:26.0 132:2.0 133:15.0 134:543.0 135:41.0…
Sample ID					n/a	D01947	C07326										C00956	n/a	n/a		C05984	C02630	n/a	C00233	n/a
SOPH1004-A	3671	704	420	2105	47	22	16631	1227	2850	180	1156	9706	3465	368	4668	2522	62	509	1375	123	16918	92	1035	5759	90	302	295	468	411	296	220	187	632	1622	323	223	418	165	180738	58	1049	202	393	23383	337	75	111	468	732
SOPH1004-B	2679	742	376	219	23	16	10204	1014	3288	324	1035	11132	10379	304	4879	1603	52	668	1310	90	13611	225	1022	4661	84	263	173	359	330	226	228	104	507	970	293	225	333	167	143218	137	664	358	250	37047	164	67	35	359	563
SOPH1004-C	2950	716	618	4158	44	37	15620	1637	2902	340	1262	11690	6601	146	4661	1813	81	554	1375	78	18442	122	1090	5768	75	180	335	293	333	109	240	140	605	1266	257	194	289	186	194134	72	994	278	211	29604	149	608	47	293	612
SOPH1009-A	3865	930	608	410	56	24	33195	1891	2523	166	1182	3907	6065	481	6049	2520	76	765	1312	121	13733	309	3295	7486	122	563	246	381	411	697	138	97	1423	1045	307	137	306	144	67561	60	682	158	495	18924	125	17	40	325	724
SOPH1009-B	3089	770	532	103	51	37	31301	936	2351	368	1381	8561	4952	350	5243	2299	65	847	1400	188	12967	262	3575	6718	81	211	228	403	346	1893	121	124	2000	903	356	265	439	143	74773	96	729	176	477	7695	240	138	1328	403	661
SOPH1009-C	1930	620	612	4880	74	38	25425	739	1869	292	1648	6634	1023	261	4152	745	68	925	1290	100	11614	247	3310	5960	147	272	274	398	300	1044	160	128	1316	1244	308	182	252	120	54318	89	894	271	323	39035	201	297	832	396	577
SOPH1014-A	3514	662	850	9066	41	5	17966	2553	2103	246	1082	9981	3841	199	6265	1325	51	676	1016	86	13425	319	454	4202	86	235	223	302	140	224	121	168	1272	862	212	88	297	117	61816	110	576	564	130	20818	170	130	49	234	630
SOPH1014-B	2947	689	976	3429	56	13	18532	545	3131	438	1342	11783	6598	232	6461	1876	78	1263	1237	70	10809	227	673	4999	111	4	287	373	290	262	213	63	1024	1099	212	211	89	143	62292	146	839	620	71	11383	19	78	11	207	572
SOPH1014-C	3512	803	807	3737	66	9	16564	1140	2664	332	1277	7137	3273	269	5213	1360	25	1065	1138	121	18286	214	927	4407	145	142	207	371	113	977	201	110	1075	1212	235	138	266	103	58583	58	851	288	271	21217	190	221	37	371	647
SOPH1020-A	2350	831	684	1191	19	33	26302	1414	1692	373	720	6756	4466	106	6076	3391	69	597	273	71	3392	207	1173	3233	73	45	160	245	110	161	120	89	1403	951	194	182	150	99	130496	62	577	279	139	13892	73	127	41	245	458
SOPH1020-B	3056	698	663	3670	133	22	29752	1367	2541	392	1208	10354	4114	307	4395	1160	53	446	797	78	14660	373	1333	3819	39	297	339	343	351	1205	190	84	1160	1550	217	181	293	228	55864	133	1119	337	242	25245	236	170	28	343	610
SOPH1020-C	2489	706	650	3163	20	30	26938	909	2339	643	1453	11250	1459	258	4347	644	41	447	749	50	11686	257	909	3612	62	0	257	571	275	1629	158	72	1537	1554	255	159	222	131	63160	57	1014	424	269	23538	209	215	18	571	601
SOPH1022-A	3783	1678	901	865	61	30	17582	1046	1999	358	1195	11076	9302	206	10397	2596	67	674	913	172	15634	255	1261	5982	79	104	217	361	143	100	235	94	1404	1276	269	244	248	87	193579	62	877	525	84	11132	206	171	104	361	686
SOPH1022-B	2426	793	568	1612	107	23	13419	1354	1594	288	1114	8938	3811	148	5523	1194	47	600	696	76	11741	248	987	5233	48	201	263	397	240	147	180	122	697	1155	205	190	159	104	146679	100	764	468	80	19430	175	122	55	397	424
SOPH1022-C	4359	729	688	6353	49	16	15775	1221	2194	491	1671	11896	5310	207	6923	1725	87	593	958	80	14147	216	1521	4191	85	190	264	559	411	125	161	190	897	1699	295	240	425	202	198412	58	1329	316	87	12211	229	141	54	559	679
SOPH1023-A	2711	1002	796	3202	140	79	10379	2774	2688	136	1181	18318	1896	333	6548	1252	69	811	866	103	15785	161	787	3389	131	286	462	404	322	320	258	163	1215	1011	344	219	381	260	73168	108	910	217	151	25489	237	475	65	404	720
SOPH1023-B	2614	741	954	2211	66	25	8318	1577	2686	232	1594	11670	2359	360	6573	1710	57	651	854	74	18778	138	1012	4903	135	410	327	354	340	109	184	82	768	1218	300	220	335	140	149776	76	1026	183	143	18203	206	379	18	354	673
SOPH1023-C	3300	790	977	1870	134	91	8686	1483	2605	748	1241	15581	1515	338	5160	1306	68	382	717	73	21071	144	596	3549	96	201	217	287	348	720	305	96	944	933	300	186	282	191	108546	86	690	212	330	19415	247	264	78	287	612
SOPH1043-A	4045	1156	666	1569	28	19	14977	1087	3211	616	1143	11857	4162	188	7950	2185	27	678	406	32	6977	273	724	4043	174	178	247	281	161	114	222	81	1039	762	283	234	253	128	188814	124	610	425	73	24588	197	134	377	281	663
SOPH1043-B	2061	801	474	2059	111	26	14501	1208	3370	472	1232	13146	4832	208	5389	1783	70	550	456	75	7219	208	424	3220	142	303	211	334	208	377	208	84	1184	1132	196	201	367	127	70367	201	811	499	87	16913	253	119	871	342	449
SOPH1043-C	2337	674	502	1432	35	36	15133	961	3632	421	877	8383	5696	336	4227	1425	35	554	464	84	6830	154	559	3484	123	404	236	397	304	133	173	83	470	968	265	225	289	136	144115	176	691	428	94	13544	234	186	695	382	594
SOPH1046-A	3429	908	795	1238	54	35	30896	24409	2199	294	1300	11126	4719	345	7654	1551	8	578	992	114	17972	360	731	4827	159	174	233	382	141	232	521	129	1396	866	217	188	313	135	179234	119	681	317	174	22582	223	168	24	397	649
SOPH1046-B	2477	732	479	5101	40	29	18878	8368	2590	406	1157	12066	3879	280	4973	1335	26	814	980	112	10443	417	656	3750	142	241	193	370	323	165	360	132	726	1211	231	177	341	205	35705	105	922	305	98	15201	231	101	27	370	547
SOPH1046-C	2993	681	955	1056	71	70	26335	7395	2210	252	1343	11323	7523	256	4026	1609	67	678	869	105	11401	373	959	4627	112	239	409	451	314	178	428	45	634	1473	240	185	274	153	198615	115	1023	639	71	15815	128	950	17	451	463
SOPH1047-A	2458	714	613	1128	37	15	27677	1257	2672	700	1512	9670	6403	368	5337	1435	37	878	1412	46	6531	452	4174	4276	87	145	293	496	265	716	80	107	849	1142	156	259	263	181	168281	50	831	162	264	41523	297	234	29	496	646
SOPH1047-B	2805	1022	726	138	64	29	32308	1030	2514	551	974	8309	8333	195	6636	2524	69	1627	1707	102	10634	457	4606	5221	161	170	193	339	91	464	165	71	2684	937	298	294	139	166	43365	76	655	169	148	9898	163	228	20	339	668
SOPH1047-C	3934	658	661	2659	90	19	30780	1047	2816	456	1050	7417	16480	418	4114	1872	65	1323	1765	134	15838	438	5010	4888	139	763	244	500	411	1224	110	103	1357	1521	349	176	313	146	61545	60	941	275	289	13312	201	100	22	500	828
SOPH1048-A	2209	636	296	875	33	12	22313	1031	1914	321	920	5466	2835	271	4773	1320	68	469	2405	122	21244	260	1238	6206	61	616	250	299	274	125	189	76	835	687	221	126	151	99	174040	58	565	117	74	18072	170	200	87	299	542
SOPH1048-B	4030	1401	685	934	69	14	27286	1737	2648	546	1700	10941	3919	201	9256	2160	24	784	2608	131	27257	268	895	7567	101	217	266	339	325	97	218	94	1011	1055	251	199	418	157	189380	69	770	448	79	18819	276	97	67	379	629
SOPH1048-C	4865	1393	972	5369	76	27	32377	1971	3238	461	1639	9680	5074	451	9292	2116	81	870	3203	115	25744	384	1907	7613	89	240	339	547	440	265	312	126	2161	1354	317	234	271	177	61216	72	888	267	154	50252	125	135	35	547	808
SOPH1049-A	2397	597	2905	2077	147	40	17014	1651	2836	229	1255	8241	1909	326	3990	1207	37	278	451	56	14765	211	3016	5099	109	264	378	290	334	191	131	163	504	1288	130	184	246	160	195643	69	1027	97	331	21987	129	237	713	290	563
SOPH1049-B	2895	809	429	507	75	31	21510	1278	3845	295	1199	10355	12549	465	5057	2643	25	617	1038	105	22398	329	4220	10061	81	490	186	430	385	132	108	121	1377	1252	301	145	326	112	169654	98	873	149	195	14155	161	152	77	430	733
SOPH1049-C	2986	1036	724	9119	118	21	17273	953	2891	159	1180	7777	4117	163	6870	1627	45	394	716	76	22164	211	3552	8775	24	204	144	245	117	80	96	61	1512	711	134	187	243	95	162872	116	488	172	163	43769	183	282	54	245	542
SOPH1050-A	2913	1010	664	774	46	31	12274	2113	2749	130	989	8051	4155	308	6756	1769	38	717	947	126	11686	278	761	3936	99	230	246	406	290	194	300	71	1391	1218	347	256	220	177	166163	73	838	442	99	38743	156	369	26	406	558
SOPH1050-B	4318	835	484	4482	40	33	6849	468	2616	295	1788	5968	2245	172	5576	1106	45	617	825	60	11324	312	525	3396	143	217	296	476	442	183	168	135	1015	1597	290	237	339	172	156822	59	848	264	107	43590	174	137	487	476	841
SOPH1050-C	3347	1060	643	5092	191	120	13815	1799	3488	295	1627	10637	4518	269	6599	1881	53	697	1057	131	13909	253	749	4394	156	245	257	425	273	426	254	126	1797	1128	325	234	307	186	76951	124	846	510	77	26135	205	102	429	425	582
SOPH1051-A	3498	1446	635	275	57	24	9598	1533	2932	634	1688	18546	5293	340	8861	1680	63	447	1420	150	33213	390	1090	6484	47	211	310	491	438	350	66	143	1082	1228	393	272	550	223	207835	148	955	53	152	4906	241	182	111	491	808
SOPH1051-B	3619	1023	863	1558	320	177	10760	2468	2846	478	1593	15413	1233	322	6341	1452	106	1013	915	211	24330	396	722	5164	45	199	314	492	354	230	182	119	1117	1111	318	156	318	177	228290	64	719	130	92	26115	124	396	77	492	650
SOPH1051-C	2381	1082	600	2890	23	26	8739	890	1899	393	1044	9730	3676	170	7486	1088	54	756	581	49	13938	305	1035	3420	55	177	191	219	123	148	43	91	798	736	215	171	201	108	156319	94	712	151	80	15815	163	78	65	219	540
SOPH1052-A	3775	746	746	1869	44	57	19991	1219	2866	447	1485	10309	3230	151	4922	1603	69	820	848	135	12929	272	3081	5661	184	202	218	342	414	258	181	79	450	1232	280	214	327	149	178611	110	997	289	320	20600	245	185	92	342	685
SOPH1052-B	3223	482	720	427	45	33	21150	287	3029	511	1211	8262	5169	273	4801	1051	56	816	992	62	12177	250	3202	5781	107	392	208	452	388	105	13	140	553	1044	251	191	253	181	173507	161	830	309	148	21086	247	189	217	452	639
SOPH1052-C	4043	1389	853	168	40	19	24897	1083	3607	410	1498	9608	5818	234	8930	1694	40	802	1222	152	14983	246	3498	7432	119	266	238	445	147	136	86	125	885	1288	243	253	347	175	185331	116	940	411	151	15595	174	94	121	494	696
SOPH1053-A	2759	844	1119	1090	74	31	36198	3715	4123	676	1978	17341	7503	412	5581	2601	52	1260	2274	298	10355	275	1537	6998	197	306	276	493	323	368	387	138	707	1244	376	325	439	209	181685	257	948	431	295	13202	255	139	48	493	835
SOPH1053-B	2434	890	827	2043	46	21	25393	1472	3393	256	1461	10706	4747	242	5675	1257	50	965	1145	86	11485	288	1097	5483	173	101	447	470	304	183	212	139	1149	1283	196	198	247	141	176489	135	892	386	94	12564	230	146	24	471	581
SOPH1053-C	2544	666	1273	7462	44	18	27949	1629	3251	600	1179	9772	3785	332	6276	1591	36	924	1258	65	13579	188	721	5886	157	326	358	528	258	37	236	128	757	1475	265	203	171	109	163757	53	856	362	84	19441	143	103	27	529	619
SOPH1054-A	3541	2078	1034	2487	60	33	17855	1646	3889	548	994	14398	6679	274	14260	3109	31	888	1875	111	11328	236	1318	2871	116	89	245	389	184	91	249	105	1852	1215	303	191	298	215	214316	120	967	236	72	23840	217	98	737	389	816
SOPH1054-B	3549	927	741	5018	39	23	24853	1376	3977	438	1485	16761	15359	497	6219	2022	64	1333	2543	184	15315	274	1727	3318	153	696	274	536	326	259	169	133	688	1526	396	267	340	116	203862	207	750	283	242	23764	416	219	71	536	752
SOPH1054-C	3000	868	719	2787	20	43	18015	1088	2312	416	1351	9494	2529	350	6185	1188	53	830	1900	115	14437	176	1421	2057	111	210	380	417	342	185	182	110	804	992	347	216	230	97	167433	40	732	154	90	14651	200	228	48	418	645
SOPH1055-A	2406	1023	634	2558	101	64	13500	6024	2672	148	1332	11626	3173	331	6651	1805	62	619	1129	112	15851	214	815	7564	95	147	293	379	275	182	146	135	935	1242	282	184	285	130	161749	88	917	376	192	12905	229	49	55	377	479
SOPH1055-B	3655	1510	1031	1260	111	25	16522	3954	2542	346	1539	11697	3901	373	9815	2467	80	1031	1820	108	16704	305	1373	8544	97	163	305	444	366	153	343	138	1398	1278	189	144	471	178	201331	53	890	486	196	25815	202	172	67	444	648
SOPH1055-C	3137	786	641	175	65	22	14476	2267	2759	177	1483	7705	8395	625	5860	2480	135	797	1409	80	19671	229	1079	7973	96	50	365	290	362	277	222	110	570	1143	371	203	401	140	151513	71	807	237	446	7168	274	160	12	356	661
SOPH1056-A	3729	786	1942	12238	45	17	11190	1065	1649	277	5642	7553	2037	398	5642	1277	37	641	544	83	6158	175	679	3269	63	275	385	567	378	1246	460	62	941	1939	373	194	540	119	161612	55	1291	355	243	16589	239	273	116	557	707
SOPH1056-B	2359	982	1186	4698	98	34	9078	1189	2364	197	4336	8421	2994	368	6223	1031	64	520	523	118	6785	175	807	3695	71	275	321	596	332	1083	402	85	771	2222	250	205	545	132	52116	93	1536	480	317	36295	214	649	624	596	627
SOPH1056-C	3088	493	3615	267	58	19	11990	1094	2545	341	4937	9899	4874	638	5284	2119	77	546	541	79	7995	159	485	3284	51	117	384	557	466	1000	333	85	650	2079	342	219	662	169	174529	51	1475	373	287	9822	181	391	398	557	754
SOPH1057-A	3009	693	720	271	74	30	14467	2804	2311	504	5040	10710	3430	475	4593	3011	47	760	1191	100	17200	461	1177	5625	123	123	413	495	372	1007	356	90	2129	2070	335	232	600	139	51180	30	1251	665	329	30875	339	227	373	495	709
SOPH1057-B	3169	932	888	538	60	20	29045	1748	1764	292	3178	9480	4454	356	6080	2053	43	690	865	87	14074	431	1140	5600	92	289	236	434	134	439	258	114	2994	1648	207	178	436	121	64767	85	1112	488	153	24169	176	261	818	434	607
SOPH1057-C	3561	890	1481	372	44	35	34406	1734	2331	445	4504	11695	18960	547	6929	2570	89	706	1075	99	15545	583	1206	6437	125	237	449	474	384	231	130	84	1646	2255	325	231	613	167	176621	101	1411	474	118	8656	256	210	562	474	761
SOPH1058-A	3619	674	1100	2189	321	290	15999	2473	2642	647	1496	12922	4809	344	5796	2250	67	413	848	70	18003	232	670	5014	204	89	439	374	394	559	271	116	505	1189	258	141	361	188	182010	80	1046	657	558	13967	158	39	17	374	598
SOPH1058-B	3768	875	1193	582	51	51	14957	1243	3210	419	1562	10005	9473	497	5186	2027	68	518	1100	118	23026	225	951	4912	158	423	213	498	358	572	267	139	638	1190	186	143	353	242	40595	135	786	410	482	21865	418	144	69	497	797
SOPH1058-C	3539	829	1114	841	61	34	16744	1250	3626	573	1356	9591	3926	398	5362	2314	68	354	1193	83	19166	205	695	5303	229	155	291	415	456	345	250	93	621	1263	216	155	442	131	188564	93	1003	460	429	17926	245	248	36	415	827
SOPH1062-A	4056	997	1577	1321	77	31	13852	2224	4418	314	5184	9899	2789	385	6307	1732	58	378	789	77	20877	228	723	4630	138	1	344	681	444	396	512	65	1001	1922	341	226	475	157	196084	72	1371	666	199	11841	169	299	44	681	713
SOPH1062-B	4099	741	1890	21859	70	39	11682	955	3853	525	5732	8997	5551	441	4545	1699	78	570	957	94	30779	219	823	5920	115	605	284	694	365	227	267	67	622	1988	229	115	570	153	189119	167	1292	499	253	17984	287	198	45	693	717
SOPH1062-C	2439	736	1698	1621	113	87	12418	1132	4085	348	4371	10489	10692	387	4837	1276	73	377	802	84	23657	139	810	5349	100	289	285	600	463	327	324	34	575	1905	241	141	600	166	180112	60	1343	390	144	17124	333	44	43	600	616
SOPH1065-A	5810	1137	1100	8049	81	3	33406	3151	2209	308	1765	10126	2357	401	7158	1684	55	1355	1337	83	19660	374	1509	4842	148	248	353	521	466	1776	335	137	2162	1157	345	170	486	188	126931	25	869	225	332	15467	178	190	424	430	873
SOPH1065-B	2927	1049	803	751	63	43	30174	1116	1990	319	1080	10661	4539	297	7143	1017	78	817	1026	99	15794	335	1018	4611	117	92	255	331	132	661	299	132	1467	1152	174	174	153	185	60626	76	753	191	268	17066	324	136	133	331	675
SOPH1065-C	4632	1288	1158	402	80	30	39923	1661	3314	375	2274	14536	8539	612	8179	2426	74	1306	1321	150	21506	445	1506	5922	182	164	520	456	480	1511	328	185	2131	1950	287	241	784	268	120451	117	1491	178	378	13812	323	232	269	461	868
SOPH1068-A	3322	765	723	1573	82	23	21905	2000	2914	367	4381	14727	8925	372	4868	1634	66	591	689	73	9996	255	644	3912	111	157	388	633	432	642	439	51	369	1912	230	190	534	149	208790	121	1260	423	374	27022	217	1050	199	633	614
SOPH1068-B	2530	732	860	535	31	24	20545	931	2501	260	2585	7185	4589	259	5106	2078	43	453	415	68	11237	266	527	4567	125	235	249	406	129	963	279	35	817	1432	202	171	368	110	146724	103	942	352	408	11482	190	122	23	406	539
SOPH1068-C	3176	682	794	1784	71	31	23819	1012	2838	227	3683	8303	15255	480	4150	1997	38	533	555	89	18810	260	557	4361	112	938	207	479	335	638	57	76	466	1418	307	139	248	134	44760	73	989	226	386	19160	264	126	42	494	729
SOPH1072-A	2403	1033	780	324	47	29	18631	4453	2975	445	1319	6110	7706	287	6960	1043	47	768	979	124	13240	247	1078	3199	110	202	336	434	346	968	387	147	1719	962	250	166	438	141	92637	94	688	364	360	15971	201	149	248	434	708
SOPH1072-B	2756	823	509	128	52	11	16103	1060	2410	489	1078	8132	10028	444	5285	1059	56	749	882	137	20908	199	957	5249	160	272	241	371	390	1259	297	91	1908	655	306	186	354	171	75821	88	518	444	446	12775	163	140	626	374	605
SOPH1072-C	2976	829	804	2822	101	63	14952	1478	2391	617	1577	8087	12900	293	5103	1145	9	554	771	66	20145	236	827	4126	107	215	335	348	396	1052	372	77	1303	1084	258	186	425	200	61913	87	759	272	362	8900	288	120	395	348	644
SOPH1073-A	2634	775	892	12002	48	34	22764	1452	2181	310	1030	8538	3131	195	4972	1579	30	389	977	40	25242	215	1650	6264	125	410	284	435	276	247	238	86	2043	1082	237	163	286	133	96555	71	760	908	97	20966	223	180	133	435	548
SOPH1073-B	3040	919	678	2754	51	13	26537	1910	3118	479	1249	9780	11513	260	5609	1627	60	520	861	86	19176	357	1932	4505	137	247	278	452	450	912	257	140	1282	1213	325	248	479	199	92771	109	812	149	203	76149	225	163	553	452	722
SOPH1073-C	2733	659	998	2531	182	21	24288	1805	2981	492	1313	11380	21452	193	4126	1457	28	278	731	75	19898	254	1601	3655	75	147	379	262	317	497	41	124	936	1247	235	121	263	93	76768	72	1029	558	262	14227	259	888	323	262	547
SOPH1077-A	2893	808	749	4248	59	50	16041	1192	2051	227	986	6062	5601	310	5494	1435	42	386	840	97	11291	253	700	5012	198	323	268	295	281	339	183	89	2025	680	292	231	265	88	71257	92	536	417	63	17646	253	153	258	314	614
SOPH1077-B	3502	992	763	1317	50	42	17758	1232	2915	299	1026	9072	9245	252	6599	1815	45	562	986	62	9350	271	699	3547	196	322	336	510	369	653	161	132	2919	1853	186	200	373	177	103560	138	1208	545	114	9059	203	66	1016	512	699
SOPH1077-C	4434	644	884	1825	87	8	19238	1986	2716	265	1779	10312	12441	373	4212	2166	71	509	900	90	15475	260	808	4305	53	198	566	450	382	667	119	104	1797	1941	193	214	331	193	97474	149	1406	630	276	21568	85	755	640	450	701
SOPH1086-A	3022	921	536	241	43	27	21520	1134	2762	508	1553	16097	5382	312	5900	1918	68	652	672	54	16631	337	904	4615	88	146	213	388	282	469	212	123	1152	1418	252	260	520	171	157090	75	998	424	301	17898	255	165	91	358	620
SOPH1086-B	3212	1028	712	3527	55	23	25166	1711	3052	377	1202	15767	4122	298	7612	1180	78	794	610	103	16091	479	1188	5893	204	438	330	462	337	168	116	128	1445	932	326	244	366	174	57020	180	832	1070	120	20146	455	228	122	461	826
SOPH1086-C	2591	818	1001	2457	139	23	19648	1891	2141	370	1104	17041	19560	216	4843	1624	72	521	459	116	11595	627	725	4517	140	188	359	329	399	65	231	138	576	1112	149	155	204	149	192138	183	678	920	65	25245	194	855	58	329	542
SOPH1089-A	4089	686	978	7568	47	24	16857	1182	2526	581	1463	7469	1633	429	4905	1411	13	718	735	96	15418	293	935	4596	115	286	318	376	321	632	332	105	670	1066	390	268	402	137	59890	72	868	255	323	11701	255	273	260	376	728
SOPH1089-B	4222	638	1033	309	57	52	14116	935	2431	389	2050	10926	2538	427	5179	1392	29	525	681	81	16398	358	880	4711	105	182	240	532	429	831	338	84	970	1198	375	209	387	194	184368	127	819	243	282	25626	248	203	884	548	746
SOPH1089-C	3249	1022	1188	4393	37	15	16488	1683	2384	167	1419	12644	6101	421	6415	1322	34	395	611	68	9990	140	943	4067	69	226	301	490	345	1209	394	126	955	1455	175	244	348	241	68184	61	1065	295	490	15391	256	180	406	490	676
SOPH1095-A	2950	865	580	1057	70	48	12016	1154	2834	432	1295	9668	2831	233	5553	1199	27	605	1291	106	16888	196	2054	4021	62	213	212	457	330	350	184	79	1106	1405	273	200	325	139	55631	62	1174	291	161	18247	283	158	22	457	700
SOPH1095-B	3630	1141	925	6063	82	50	16839	2128	4071	633	1484	15749	5639	318	7497	2168	44	806	1129	116	16647	355	2188	4903	137	521	305	504	364	370	204	168	1546	1268	275	352	402	230	77223	174	869	856	92	26279	198	97	1156	526	732
SOPH1095-C	3672	1054	881	197	82	25	14141	1293	4039	523	1529	14195	3669	464	7487	2653	35	680	1239	100	15765	266	1970	5473	84	281	422	422	434	153	190	141	1330	1757	404	257	368	132	180773	89	1051	799	240	11602	144	279	609	423	764
SOPH1106-A	3198	967	735	4576	32	29	17161	1013	2007	270	965	6870	1722	181	6380	985	70	531	1432	89	27999	211	1375	5716	71	189	180	274	171	160	215	86	1193	754	46	159	226	105	74579	80	538	393	66	39691	173	111	58	274	560
SOPH1106-B	3357	1087	832	2692	14	25	23976	1469	2749	337	1202	8869	4849	306	7246	2113	83	730	1322	134	25405	239	1788	7347	87	384	214	407	327	87	199	76	956	1284	268	189	328	72	51288	125	921	489	85	20879	220	160	44	315	697
SOPH1106-C	2331	1111	757	369	63	20	19101	994	2456	206	816	8514	5590	191	7250	1224	57	534	1007	88	28743	211	1088	5476	72	93	200	263	113	90	95	120	1101	893	201	192	233	138	161575	89	630	425	111	40417	121	184	20	62	535
SOPH1108-A	2218	794	912	533	406	180	15098	2004	3911	1044	969	13322	3747	243	5165	1548	63	691	666	58	7416	250	434	4318	125	151	328	310	218	120	305	101	625	950	289	240	222	140	179949	121	680	965	74	19187	185	60	48	310	529
SOPH1108-B	2093	626	909	639	34	26	14109	1083	3460	775	953	6412	3611	219	4034	1699	4	722	761	65	12907	231	669	5545	194	232	184	266	268	96	84	98	435	730	264	205	257	98	156253	116	510	717	70	13106	152	87	17	266	603
SOPH1108-C	1334	526	969	9311	65	36	11200	994	2452	751	1123	9544	4597	80	3361	854	26	579	673	52	9224	188	614	4241	119	223	229	255	234	199	327	105	577	598	198	216	197	119	138222	123	541	760	52	12102	132	109	52	255	370
SOPH1114-A	3220	769	590	1746	197	150	28582	1911	1608	456	1064	9612	2981	399	5340	1658	39	501	752	130	20075	215	735	3407	61	198	253	386	325	573	156	83	715	1403	246	102	360	129	90248	72	971	260	319	14301	192	224	35	386	554
SOPH1114-B	3731	943	494	3169	48	21	25522	776	2008	244	1174	7502	1675	228	5677	1614	49	486	930	108	18488	221	1600	4811	88	218	203	297	148	1113	210	102	1258	822	195	172	218	146	79407	61	638	477	329	4686	207	245	26	297	639
SOPH1114-C	3587	609	616	1563	59	32	28116	1100	2454	341	1110	8204	3246	364	4468	1662	49	454	946	89	21265	195	857	4848	97	284	280	448	423	1063	238	100	1280	861	293	146	341	146	91383	41	777	542	360	13669	304	201	20	448	702
SOPH1115-A	2770	979	497	5717	16	21	18876	1170	2913	282	883	4786	823	291	6243	1082	30	597	962	74	11525	167	2279	5114	252	159	246	328	155	143	122	104	533	798	271	187	212	112	182307	100	622	336	333	13475	222	106	195	328	639
SOPH1115-B	2938	852	527	207	61	30	6455	1439	3473	230	1168	6152	4537	434	5300	1386	60	989	1109	90	12709	252	2677	5752	186	447	246	434	280	339	140	135	914	1298	358	213	304	146	59195	92	982	233	233	15490	241	156	1142	434	661
SOPH1115-C	2391	1115	710	270	75	18	24894	1286	4386	314	1207	8869	5513	402	7315	1608	63	953	1137	85	9036	241	2425	5399	194	150	233	382	183	541	255	132	1154	1254	356	247	315	171	180431	132	747	295	357	43421	271	236	765	310	689
	214011	314770	748746	1-methyl-1,3-propanediyl)bis(oxy)-2TMS NIST	1-monopalmitin	1-monostearin	1,5-anhydroglucitol	199203	199239	199250	199596	199609	199786	199802	199806	199942	2-aminoadipic acid	2-deoxyerythritol NIST	2-deoxyisotetronic acid NIST	2-deoxytetronic acid	2-hydroxybutanoic acid	2-hydroxyglutaric acid	2-hydroxyvaleric acid	2-ketoisocaproic acid	2,3-dihydroxybutanoic acid NIST	200453	200471	200476	200484	200521	200525	200541	200571	200850	200906	200914	201862	201887	202571 carbohydrate	203221	203592	204157	204318	204344	204425	205700	205849	206556	207223
TTEST (A VS B)	0.0714451	0.08985	0.0099356	0.700833	0.34672	0.079471	0.303218	0.426587	0.0449889	0.649456	0.000133501	0.217082	0.781567	0.00212273	0.111168	0.602775	0.123057	0.451551	0.908954	0.150986	0.267214	0.567059	0.0542891	0.953972	0.055453	0.452333	0.00479368	0.000442103	0.0246377	0.912368	0.0890955	0.817933	0.856471	0.00062027	0.0473111	0.614213	0.000228439	0.126978	0.0213878	0.703974	0.00120901	0.178554	0.33616	0.315462	0.0173893	0.72925	0.786023	0.000182576	0.00418403
TTEST (A VS C)	0.862081	0.821802	0.639371	0.964382	0.504607	0.280019	0.265486	0.212076	0.256911	0.407287	0.158141	0.803225	0.204586	0.296099	0.517801	0.122253	0.102284	0.045773	0.0245898	0.290231	0.268136	0.932038	0.0523889	0.195765	0.0674626	0.805204	0.218816	0.474125	0.2775	0.411641	0.437811	0.700364	0.915365	0.755371	0.779314	0.643529	0.0373753	0.926291	0.355949	0.316424	0.788977	0.000616057	0.185754	0.676619	0.0917188	0.493752	0.11101	0.593371	0.37696
TTEST (B VS C)	0.0403125	0.0862641	0.0068504	0.738557	0.83587	0.367657	0.862179	0.147322	0.361191	0.651005	0.0033614	0.17031	0.317997	0.0273517	0.0188796	0.0298947	0.00214192	0.00352491	0.00284605	0.0203056	0.959002	0.500813	0.948738	0.197584	0.985934	0.302058	0.119541	0.00448761	0.201401	0.453998	0.334977	0.500611	0.789239	0.00451528	0.132032	0.983498	0.0197521	0.10324	0.000767563	0.655547	0.0053831	0.012803	0.720626	0.680112	0.423651	0.30732	0.11974	0.00257047	0.0342804
TTEST (A VS B)	0	0	1	0	0	0	0	0	1	0	1	0	0	1	0	0	0	0	0	0	0	0	0	0	0	0	1	1	1	0	0	0	0	1	1	0	1	0	1	0	1	0	0	0	1	0	0	1	1
TTEST (A VS C)	0	0	0	0	0	0	0	0	0	0	0	0	0	0	0	0	0	1	1	0	0	0	0	0	0	0	0	0	0	0	0	0	0	0	0	0	1	0	0	0	0	1	0	0	0	0	0	0	0
TTEST (B VS C)	1	0	1	0	0	0	0	0	0	0	1	0	0	1	1	1	1	1	1	1	0	0	0	0	0	0	0	1	0	0	0	0	0	1	0	0	1	0	1	0	1	1	0	0	0	0	0	1	1
MEDIAN_A	2950	742	666	2059	61	26	18532	1257	2648	358	1208	10354	4466	271	5337	1627	62	668	992	90	14147	255	1035	4888	96	235	247	371	314	226	189	103	1075	1142	257	190	289	143	143218	86	839	279	154	19415	201	168	49	370	629
MEDIAN_B	3498	890	888	1558	60	31	15999	1533	2846	393	1562	10126	4518	356	6219	1732	62	756	1075	99	15315	253	1035	5303	117	211	296	470	362	277	254	116	935	1263	287	203	361	167	173507	88	940	376	196	17124	229	185	77	471	685
MEDIAN_C	3022	829	780	1784	59	26	18876	1286	2749	370	1202	8869	4849	298	5340	1579	45	562	861	89	16091	250	943	4615	112	223	268	406	327	497	212	104	1106	1198	264	200	331	141	92637	92	819	424	262	17646	220	163	195	386	644
MEAN_A	3065.64	843.091	744.303	2651.67	67.7273	29.4848	20965.1	2430.61	2624.39	379.576	1249.18	10064.5	5238.15	283.152	5850.82	1752.52	54.5455	714.091	1143.88	95.8485	14670.2	267	1746.39	5197.82	102.818	259.212	260.485	380.879	282.03	446.576	204.667	108.758	1139.94	1149.36	256.697	196.909	284.576	148.697	123029	93.2121	829.091	313.485	195.152	21760.3	193.455	212.667	183.818	373.485	621.364
MEAN_B	3392.3	962.636	1081.58	2982.24	80.6667	47.3636	18853.5	1814.24	2947.3	396.424	2369.15	10939.6	5479.76	370.273	6547.21	1828.18	62.5152	766.152	1159.76	110.879	16286	281	1210.61	5175	123.212	230.576	314.939	466.273	340.394	458.939	249.424	110.697	1115.18	1451.79	287.758	202.424	404.97	163.879	155069	97.3636	1014.36	364.273	225.061	19375.5	234.394	199.606	202.576	466.818	693.455
MEAN_C	3036.48	854.909	782.303	2680.21	77.0606	37.0909	19165.5	1480.64	2791.15	415.364	1446.64	9875.76	6580.36	308.303	5625.88	1555.61	46.303	598.636	870	88.1515	16211.6	265	1221.45	4771.88	123	268.939	283.727	396.515	308.758	533.576	223.545	105.636	1153.79	1173.79	261.364	202.182	330.273	147.788	110490	102.182	842.97	494.939	236.788	20529.8	220.576	249.364	317.758	386.879	641.879
[truncated: 335 more columns]

## Sheet: SAMPLES
A	White spots	Day-1	8:20:00am	Base-line
B	Blue spots	Day-1, Day-2	6:30am	Overnight fasting, and before 2nd dose of metformin
C	Green spots	Day-2	9:30am	2hr after metformin
A	Day-1	8:20:00am	Base-line
B	Day-1, Day-2	6:30am	Overnight fasting, and before 2nd dose of metformin
C	Day-2	9:30am	2hr after metformin
